# Supplementary material for: Temporal transcriptomic profiling reveals dynamic changes in gene expression of Xenopus animal cap upon activin treatment
Source: Sci Rep. 2021 Jul 15;11:14537. doi: 10.1038/s41598-021-93524-x (PMC8282838; doi:10.1038/s41598-021-93524-x)
Supplement: Supplementary file 2 — Supplementary Information 2. [file 41598_2021_93524_MOESM2_ESM.xlsx]

## Sheet: Pre_ac vs. Post 1hr_ac
Supplementary Table S1. List of DEGs in comparison with Pre_activin and Post_activin groups. The table contains 4 sections, one for each comparison.
Name	EDGE test: Pre_activin vs Post 1hr_activin, tagwise dispersions - Fold change	EDGE test: Pre_activin vs Post 1hr_activin, tagwise dispersions - FDR p-value correction
socs3.L	4495.83	4.28528e-55
socs3.S	2852.54	4.22515e-82
foxa4.L	1482.5	2.15111e-66
Xelaev18038693m.g	574.514	3.52865e-92
foxa4.S	557.688	3.69715e-36
Xelaev18028631m.g	540.38	5.97676e-90
Xelaev18038702m.g	453.914	9.57618e-155
Xelaev18002723m.g	415.709	3.97933e-26
cxcl11.L	374.593	4.33319e-22
Xelaev18038707m.g	273.666	2.3931e-47
dusp7.S	259.533	6.60759e-19
gsc.L	257.162	3.18253e-70
nodal1.L	253.381	3.51218e-36
snca.S	231.315	1.55458e-17
fam120b.S	224.397	1.21365e-20
pnhd.S	214.8	2.64202e-18
apold1.L	191.564	2.00166e-12
msx1.L	188.273	3.75283e-76
unc93a.L	182.876	1.40679e-15
kif3c-like.S	180.156	1.65388e-12
foxd4l1.1.S	175.014	3.14798e-16
atp12a-like.1.L	165.53	4.13134e-11
Xelaev18038704m.g	159.49	1.50222e-113
eomes.S	152.314	1.12403e-86
Xelaev18029353m.g	142.481	6.9215e-13
hamp2.L	138.356	5.78436e-10
lhx3.L	138.332	9.46372e-11
Xelaev18028630m.g	134.71	1.97802e-44
loc101731680.S	132.754	1.04541e-10
fbxo24.L	129.752	2.81481e-19
Xelaev18037073m.g	125.982	1.80863e-10
npy2r-like.1.L	124.725	6.5173e-22
st6gal1.L	119.161	1.43737e-10
pcdh8.2.L	118.964	8.9075e-11
nodal2.L	113.179	1.0635e-29
Xelaev18034426m.g	112.3	1.309e-06
Xelaev18018615m.g	109.882	1.19662e-09
loc394967.L	109.572	1.96283e-10
rgs2.S	109.359	4.03116e-10
spred1.S	107.717	6.95676e-10
Xelaev18006779m.g	106.17	1.16076e-07
chrd.2.L	105.368	1.02724e-09
Xelaev18036547m.g	104.931	1.27954e-21
tusc5.S	103.538	2.39941e-09
c9.L	99.7404	1.035e-36
Xelaev18000483m.g	99.2675	3.73081e-20
plekhg2.S	98.811	4.16397e-08
egr3.S	98.3167	5.71694e-09
pcdh8.2.S	96.5953	6.14923e-09
sox18.S	92.203	9.72546e-08
unnamed.L_10	91.8736	1.16558e-08
Xelaev18002424m.g	89.8698	2.29283e-08
Xelaev18046327m.g	89.4491	2.91427e-32
chrd.S	88.5885	9.70307e-35
chrd.1.L	88.2783	3.15157e-24
Xetrov90018651m.S	85.2321	3.92008e-06
osr2.L	85.1055	2.43157e-22
Xelaev18038697m.g	83.7704	1.89806e-07
Xelaev18001312m.g	81.7293	5.64699e-07
ventx1.2.L	81.3609	9.82893e-08
loc100498066.L	81.1879	1.64006e-07
fam124b.L	79.2858	8.7637e-07
Xelaev18031473m.g	79.1833	2.15088e-07
tmem52b.L	78.6226	3.52746e-06
Xelaev18041660m.g	76.8983	2.29728e-07
Xelaev18028629m.g	76.6124	4.73474e-48
Xelaev18030006m.g	75.1495	1.37319e-06
Xelaev18035102m.g	74.8685	4.04394e-07
Xelaev18047398m.g	70.0028	1.08489e-05
mixer.S	69.3416	4.44812e-19
c3.L	69.0253	4.65509e-17
htr1a.S	67.3683	1.46968e-14
tnfsf10.S	66.2949	1.41276e-29
loc100498539.1	66.1533	2.80301e-06
flrt3.L	65.7858	3.24696e-106
Xelaev18004912m.g	65.4416	2.02023e-05
Xelaev18002254m.g	64.0107	5.47011e-06
Xelaev18043700m.g	63.9916	5.80518e-06
fosl1.L	63.8481	1.01163e-52
hes5.2.S	61.8516	0.00221049
Xelaev18003544m.g	61.5313	8.83668e-06
menf.1-like.1.1	61.1436	6.00375e-39
pros1.S	60.443	9.34271e-22
camta1.L	59.6284	2.95321e-05
Xelaev18036624m.g	59.4231	1.26447e-05
Xelaev18000152m.g	59.3937	1.39808e-05
Xelaev18040912m.g	59.2917	1.73191e-05
dgki.S	58.5245	3.16276e-17
Xelaev18001800m.g	58.0777	0.000101233
Xelaev18023754m.g	57.5356	3.83071e-05
Xetrov90015528m.L	56.8163	8.35931e-42
loc101733058.L	55.0659	8.51917e-05
nceh1.S	54.9932	3.92305e-25
mtus2.L	53.0244	0.000285997
foxd4l1.2.L	50.9355	1.61721e-15
prdm5.S	50.4827	4.27827e-10
Xelaev18003355m.g	50.3308	0.000337147
fli1.S	50.2449	0.000262428
Xelaev18032748m.g	49.0513	0.000308937
Xetrov90010614m.S	48.855	0.00018311
krt16.S	48.8504	0.000198859
Xelaev18005002m.g	48.7216	0.000166647
Xelaev18003109m.g	48.6457	0.000128351
loc100487855.S	48.6447	0.00012705
Xelaev18008203m.g	48.6332	0.00052918
kank4.L	48.628	0.000112185
lingo2.L	48.5634	0.000273512
cdk5r1.L	46.8948	9.02893e-15
foxj1.S	46.8487	9.96611e-39
sp6.L	46.7858	0.00118521
loc101731538-like.S	46.5993	0.000290053
Xelaev18037540m.g	46.2271	0.000566572
Xelaev18047400m.g	46.0598	0.00173135
zfp36.S	45.7897	3.92478e-47
pcolce.L	45.4088	4.4345e-13
cxcl10.L	44.8708	4.91485e-17
unnamed.S_6	44.8632	2.61617e-11
prickle3-like.S	44.6319	0.000944959
tnfrsf25.S	44.3364	0.000526762
Xelaev18022784m.g	44.3128	2.0914e-25
Xelaev18004463m.g	44.2445	0.000460939
hoxb7.S	44.2417	0.000540974
scgn.S	44.1403	0.000666682
Xelaev18026293m.g	43.8286	3.4664e-58
tgm4.L	42.2151	0.00091423
syp.S	42.2034	0.00183504
rell2.L	42.1791	0.00121967
rom1.S	42.1563	0.000890844
gcnt4.L	41.9961	0.00128949
Xelaev18000095m.g	41.8571	0.00201202
fosl2.L	40.8663	1.59792e-69
pxdc1.L	40.5302	1.57303e-17
fxyd1.S	40.2307	0.00274388
cpn1.S	40.1794	0.000977371
cdx1.S	40.0065	2.92435e-19
cfi.S	39.8535	0.00667709
loc101731805.1.L	38.2403	0.00323437
Xelaev18005941m.g	37.9323	0.00151149
yjefn3.S	37.9073	0.00323074
Xelaev18006408m.g	37.9002	0.0043342
Xelaev18034083m.g	37.7195	0.00276422
Xelaev18018914m.g	37.6327	0.00361691
Xelaev18043123m.g	37.5747	0.0198722
Xelaev18008720m.g	37.4376	4.88582e-10
mix1.S	37.1858	1.34726e-39
mrc1.S	36.9528	0.0117008
lhx3.S	36.8769	2.7767e-20
nodal.L	36.8327	1.96308e-08
Xelaev18000337m.g	36.773	4.26694e-22
dbx1.L	35.8493	0.0108607
usp2.S	35.8454	0.0035742
gp2.L	35.7972	0.0192508
drgx.L	35.6622	0.00311528
Xelaev18041895m.g	35.6356	0.00493147
Xelaev18002863m.g	35.6353	0.00526303
loc100485512.L	35.5523	0.00748683
Xelaev18019163m.g	35.5179	0.00551725
unnamed.S_12	35.4721	0.00657283
loc733334.L	35.442	0.00673583
igfbp4.L	35.3012	0.00774193
Xelaev18028058m.g	35.2914	0.0131104
gpr65.S	35.2649	5.64597e-09
Xelaev18002554m.g	35.1936	1.10753e-42
loc100494984.L	34.7322	4.84611e-13
lypd2.L	34.0683	3.76611e-13
emx1.2.L	33.8352	3.52197e-32
Xelaev18032541m.g	33.7341	0.00898001
foxd4l1.L	33.7167	1.18374e-09
Xelaev18001617m.g	33.6578	0.00915394
loc100487264.1	33.5148	0.00515464
Xelaev18032224m.g	33.4698	0.00608841
kl.S	33.4418	0.00471539
Xelaev18004616m.g	33.4265	0.00531918
Xelaev18039035m.g	33.4045	0.00545912
loc100493927.S	33.258	0.0101198
loc101735103.L	32.0675	7.44112e-10
vax1.L	31.7593	1.07531e-12
loc100498590.L	31.5096	0.0118375
lefty.L	31.5025	1.82919e-76
dio2.L	31.4978	0.0114688
loc100492804.L	31.4795	3.92798e-26
Xelaev18038710m.g	31.4084	0.00872027
ltk.L	31.4065	0.00998471
loc100486093-like.S	31.4046	0.0170542
Xelaev18035103m.g	31.38	0.00805877
Xelaev18046339m.g	31.3167	0.00824949
baalc.L	31.313	0.00761239
Xelaev18011187m.g	31.2118	1.20632e-08
adamts15.S	31.1767	0.00919127
fgf9.S	31.1697	0.0142743
Xelaev18002904m.g	31.1645	0.0098659
Xelaev18044557m.g	31.1595	0.0172406
loc100485140.L	31.1552	0.0119494
Xetrov90003067m.S	31.1488	0.0102436
Xetrov90030655m.S	31.1236	5.41432e-07
Xelaev18001992m.g	31.0756	1.47954e-09
Xelaev18012758m.g	30.4876	4.85845e-12
pnck.L	29.8367	3.32572e-15
Xelaev18024299m.g	29.4773	0.0237861
Xelaev18018912m.g	29.2686	0.0172795
vamp5.L	29.2462	0.0167145
Xelaev18045003m.g	29.2327	0.0170529
gpr1.L	29.2089	0.0176821
lyl1.S	29.2001	0.0146003
Xelaev18002905m.g	29.1966	0.014507
Xelaev18004329m.g	29.1883	0.0206121
Xelaev18037919m.g	29.1863	0.0155198
Xelaev18034008m.g	29.1681	0.0157946
Xetrov90010139m.L	29.164	0.0170475
Xetrov90026472m.S	29.1258	0.0217226
hoxd10.L	29.1178	0.0173124
Xelaev18045851m.g	29.1001	0.0144812
il12b.S	29.0969	0.0157518
Xelaev18030552m.g	29.0745	0.0419078
Xelaev18004547m.g	29.0648	0.0194937
plekhg5.S	29.036	8.40885e-53
jund.L	29.0122	0.0264834
Xelaev18039920m.g	28.9786	0.0167243
prom2.L	28.9783	0.0161181
loc100486282.L	28.7985	0.0234363
mdga2.L	28.3146	7.26872e-09
otx2.L	28.2651	1.97823e-42
col4a5.L	27.9703	3.90527e-35
gsc.S	27.9461	1.05357e-48
dlx3.S	27.5564	7.94145e-18
Xelaev18024603m.g	27.1407	0.0290269
arl4c.S	27.1209	2.57296e-13
obfc1.L	27.0996	1.2646e-08
ttc9b.L	27.099	0.0300193
ikzf3.S	27.0963	0.0259908
atp6v1g3.L	27.0302	0.0259894
Xelaev18022549m.g	26.9827	0.0237704
hnf4g.S	26.9767	0.0240439
Xelaev18041525m.g	26.974	0.0232357
Xelaev18012757m.g	26.9415	1.74838e-34
kcnk1.S	26.9122	0.0276765
col21a1.L	26.7149	0.0481684
Xetrov90001896m.S	26.7081	0.0428537
phldb3.S	26.3162	3.38561e-38
Xelaev18024652m.g	26.3059	5.72479e-07
trim29.L	25.4192	2.05262e-16
loc100489157-like.S	25.2184	1.24247e-07
loc100488066.L	25.1501	1.05226e-07
hes5.2.L	25.1096	1.65036e-19
Xelaev18044372m.g	24.997	0.0298956
Xetrov90029757m.L	24.9966	0.0311138
cdh9.S	24.9028	0.0255344
cdk5r1.S	24.901	8.02064e-21
hoxc5.S	24.8884	0.0459739
Xetrov90012696m.L_2	24.8684	0.0248822
Xelaev18002440m.g	24.8681	0.044913
Xelaev18047413m.g	24.8536	0.0430762
loc100492966.L	24.8529	0.0450319
il10.L	24.8513	0.0418246
colec11.S	24.8312	0.0437213
Xelaev18044833m.g	24.8295	0.0459383
styk1.S	24.8232	0.0452882
loc100488841.L	24.8195	0.0414093
Xelaev18034162m.g	24.812	0.0408715
gja4.L	24.8112	0.0446179
loc100493992.S	24.7971	0.0420506
loc100485432.L	24.7573	0.0435748
loc100496512.L	24.7329	0.0485562
colca2.L	24.4374	3.65165e-12
shox2.S	24.0434	6.08291e-29
fgd1.L	23.9136	1.95748e-27
des.1.S	23.8781	5.15998e-07
Xelaev18024456m.g	23.853	2.83378e-06
loc101731405.L	23.8166	4.8568e-11
pgs1.L	23.6162	9.98109e-07
Xelaev18001619m.g	23.5205	2.57975e-21
tnfsf15.S	23.4776	3.9952e-07
admp.S	23.2569	1.23087e-20
Xelaev18027229m.g	23.2243	3.08737e-07
stom-like.L	23.1617	4.76697e-06
ccnd1.L	23.1261	1.53532e-15
Xelaev18041869m.g	22.8192	9.83751e-34
sox18.L	22.7577	0.0480058
Xelaev18042098m.g	22.7351	3.29433e-07
Xelaev18003957m.g	22.7211	0.0469562
ipo8.S	22.7131	0.0442336
hapln3.S	22.7105	0.0457286
slc8a2.L	22.672	0.0426789
Xelaev18035645m.g	22.666	0.0418286
hoxc11.L	22.666	0.0428603
Xelaev18015739m.g	22.6645	0.0410998
ventx3.2.L	22.6531	4.66763e-07
sncb.L	22.026	7.57374e-06
foxb1.L	21.9204	3.03472e-10
has2.S	21.9167	4.28123e-20
cyp26b1.L	21.6349	4.55893e-05
akna.S	21.4191	4.84974e-07
tusc5.L	21.3881	1.7726e-05
Xelaev18001687m.g	21.3379	0.000126494
vat1l.S	20.8252	3.97005e-10
Xelaev18024133m.g	20.643	1.50644e-18
zeb2.S	20.6389	2.88607e-16
ngef.S	20.4575	1.72148e-05
egr1.S	20.4061	1.9609e-48
loc100493941-like.L	20.3874	1.14649e-11
loc101734133.L	20.3055	1.97048e-07
dysf-like.L	20.1787	1.33721e-08
Xelaev18003500m.g	20.0245	4.35828e-06
Xelaev18047976m.g	19.9491	4.20687e-05
fbxo36.S	19.9418	1.69099e-12
st6galnac2.L	19.8762	1.77271e-42
loc100497513-like.S	19.7394	1.02216e-78
Xelaev18030463m.g	19.642	4.20054e-63
ctsg.S	19.5973	1.73112e-05
foxb1.S	19.5615	5.54749e-11
fam211b.L	19.4977	1.88286e-11
gal3st4-like.2.L	19.398	4.32807e-05
loc100496630.L	18.9003	2.68507e-05
ppap2b.S	18.8867	1.39566e-26
gpr4.S	18.7943	1.16965e-05
cdcp2.S	18.7715	0.000121039
atp6v1g3.S	18.6788	0.00238873
Xelaev18031254m.g	18.5981	3.64912e-07
loc100498004.L	18.5892	0.000200791
ptgs2.S	18.3477	7.71904e-41
eomes.L	18.2847	2.33063e-42
Xelaev18002942m.g	18.1946	9.99695e-05
thbs3.S	18.18	6.4348e-05
chgb.L	18.1783	2.87514e-08
l3mbtl1.S	18.0598	1.30837e-07
egfr.L	17.978	1.8388e-13
kiaa1324l.L	17.878	1.39004e-20
a2m.S	17.8094	3.60276e-70
col4a6-like.L	17.7753	1.72642e-15
Xelaev18023639m.g	17.6599	3.34529e-05
Xelaev18019323m.g	17.576	2.40708e-05
Xelaev18012750m.g	17.544	5.49097e-16
dock10.S	17.3614	6.70583e-09
znf608.L	17.1338	9.14385e-24
syt14.S	17.0538	3.35591e-06
loc101733025.L	17.045	3.42038e-13
dlx3.L	17.005	5.97495e-14
Xelaev18024778m.g	16.9792	0.00136699
loc100485621.L	16.9458	0.000258417
Xelaev18011648m.g	16.9042	9.53386e-07
loc100492708	16.8596	4.13374e-14
alk.L	16.554	5.42873e-30
foxj1.L	16.4332	2.02058e-43
Xelaev18016121m.g	16.3836	0.000443829
cgref1.S	16.355	8.58285e-05
Xelaev18004580m.g	16.3325	2.73386e-28
apoc1-like.L	16.3137	2.09868e-13
Xelaev18016589m.g	15.9243	6.16642e-06
krt.L	15.7143	4.52861e-10
Xetrov90024667m.S	15.7138	3.48086e-05
myoc.L	15.6672	0.000334649
Xelaev18037251m.g	15.6076	3.40573e-07
glipr2.S	15.5425	2.17511e-07
ssbp4.S	15.469	8.94475e-09
Xelaev18005859m.g	15.4246	3.38443e-09
sst.S	15.3578	2.71136e-08
mixer.L	15.3507	4.55509e-22
snca.L	15.3353	4.156e-07
loc100135382.L	15.314	8.63414e-09
loc101732240-like.L	15.0856	1.38e-07
olfm4.L	15.0572	0.00011549
itgb7.L	15.0229	0.00088218
cd274.L	14.9881	6.81626e-06
nr2e1.L	14.9796	0.000287446
Xelaev18032753m.g	14.9668	0.001216
lefty.S	14.9618	9.99056e-84
hoxc12.L	14.9301	1.19984e-23
trappc3l.S	14.8786	1.6052e-80
loc101732704.S	14.7766	4.99192e-07
Xelaev18002982m.g	14.7679	1.52781e-08
zic3.L	14.7029	1.13152e-31
Xetrov90027339m.S	14.4541	2.05709e-08
hoxd8.S	14.4215	0.000826548
ppp2r5b.L	14.4024	0.000222966
gap43.L	14.4013	7.94351e-07
atcay.L	14.3978	0.000154633
Xelaev18003856m.g	14.3655	0.00410395
Xetrov90026110m.S	14.363	0.00134738
Xelaev18041019m.g	14.3576	0.00107274
loc100492428.S	14.3376	2.3738e-27
robo3.L	14.331	0.00205445
il17rel.S	14.3259	0.00332439
loc101731252.S	14.3203	1.28854e-06
npdc1.2.L	14.2979	0.00325895
afap1l2.L	14.2035	1.89708e-17
hes3.L	14.196	1.63167e-28
Xelaev18003191m.g	14.1935	0.00789169
myl3.L	14.1623	0.000103332
esrrg.L	14.1062	4.6159e-06
loc549413.L	14.0438	3.61318e-20
loc100489607.1	13.9911	3.83679e-18
plcd4.L	13.9853	1.02513e-08
Xelaev18024765m.g	13.8778	0.000599309
rpe65.S	13.8084	0.00386957
speg.S	13.7868	0.000348241
sh3rf2.L	13.7552	0.00448532
Xetrov90014299m.L	13.7358	0.00269852
Xelaev18000540m.g	13.707	0.000301625
Xelaev18029200m.g	13.6897	5.50345e-06
fstl5.S	13.6507	5.71841e-05
Xelaev18026131m.g	13.5963	0.00574343
osr2.S	13.5901	7.60547e-29
pex5l.S	13.4667	3.01659e-05
Xelaev18028469m.g	13.3954	2.73418e-38
tox2.L	13.3337	1.23781e-10
Xelaev18019725m.g	13.2845	1.0243e-17
lin28a.L	13.2604	2.35571e-20
npr2-like.S	13.24	1.40343e-15
fos.S	13.2379	1.60096e-73
Xelaev18045638m.g	13.2154	0.00132979
kiaa1324.S	13.193	1.19733e-22
tshr.L	13.1843	0.00100252
Xelaev18013483m.g	13.1834	0.000626529
kif1a.S	13.1627	4.08475e-07
Xelaev18019724m.g	13.1461	0.000611532
irf1.L	13.1381	5.03243e-13
rasl11b.S	13.13	1.48014e-90
iqca1.L	13.1285	0.0039676
cd40.L	13.1188	0.000511868
irf8.S	13.1104	5.9283e-20
f3.S	13.0948	1.17696e-07
Xelaev18042882m.g	13.0923	0.0040305
Xelaev18046811m.g	13.0807	0.00411675
slitrk1.S	13.0612	0.00390082
ehd2.S	13.0545	1.74665e-06
crx.L	12.9497	3.10466e-18
Xelaev18020494m.g	12.935	1.80588e-08
Xetrov90025790m.L	12.9148	3.31986e-05
Xelaev18001777m.g	12.9118	4.82017e-06
Xelaev18004208m.g	12.8891	1.34912e-37
Xelaev18023481m.g	12.8424	1.24515e-09
egr1.L	12.7972	3.47584e-29
loc100493516.S	12.7929	4.30268e-31
Xelaev18031465m.g	12.7319	9.78502e-05
Xelaev18010194m.g	12.6287	1.01457e-05
tll1-like.1.S	12.6136	2.91159e-07
irx4.L	12.61	4.14551e-11
ngfr.S	12.6067	9.55468e-18
Xelaev18004914m.g	12.5704	1.41262e-05
Xelaev18045650m.g	12.4793	0.00665684
tmem56.2.L	12.4708	0.000888423
tfec.L	12.4519	0.00608841
Xelaev18034023m.g	12.4399	0.0116884
Xelaev18002446m.g	12.4284	0.00103336
Xelaev18021892m.g	12.4177	0.0227819
nodal1.S	12.4109	0.00703033
Xelaev18034666m.g	12.3933	1.11452e-08
chst3.S	12.3783	0.00745251
mid1ip1.L	12.3517	3.6791e-15
polg2-like.S	12.3492	0.00997323
loc101733668.S	12.2901	8.61153e-05
ventx1.2.S	12.2178	8.45021e-15
pnhd.L	12.1675	7.17557e-09
efnb3.S	12.1374	6.93507e-12
orai1.S	12.0789	1.70217e-12
twist1.L	12.0503	5.867e-27
eppk1.L	12.0035	9.8901e-23
cacnb1.L	11.9938	6.22911e-07
cldn6.S	11.9214	3.41574e-35
vwa3a.S	11.9186	0.0370168
fam131b.S	11.8747	0.000212141
sox7.S	11.8614	7.96408e-13
bcl3.L	11.8495	3.26357e-11
umod.2.L	11.8385	0.00203686
acy3.L	11.8345	3.05228e-18
Xelaev18028055m.g	11.8329	0.00197344
loc101730472.L	11.8203	0.00152047
ventx3.2.S	11.8098	3.83194e-05
Xelaev18011259m.g	11.8095	0.00231284
Xelaev18009342m.g	11.794	0.00209639
sag.S	11.7923	3.97005e-10
tnnc1.L	11.7919	0.0236783
Xelaev18004316m.g	11.7908	0.00203686
Xelaev18038138m.g	11.7644	6.69956e-05
adcyap1.S	11.7605	4.17667e-07
nfkbiz.L	11.7557	9.06886e-05
zic3.S	11.7288	3.23398e-31
atp1a3.L	11.7223	2.37088e-13
tnip3.L	11.7116	0.0191922
admp2.L	11.6376	3.99506e-35
loc100497729.L	11.6352	5.73334e-14
Xelaev18026295m.g	11.5461	3.28732e-32
junb.L	11.5419	2.39707e-72
Xelaev18032272m.g	11.508	0.000109121
Xelaev18032645m.g	11.4903	1.21709e-10
ventx1.1.S	11.4289	5.34165e-11
acss1.S	11.4013	2.76318e-10
Xelaev18033393m.g	11.3913	2.47119e-10
Xelaev18011385m.g	11.3513	5.31448e-07
loc100487225.L	11.2978	5.16343e-43
Xelaev18039141m.g	11.2607	0.0124484
msr1.L	11.244	3.72282e-08
Xelaev18006625m.g	11.2411	0.0125368
Xelaev18003400m.g	11.233	0.000664616
Xelaev18002981m.g	11.2169	4.06204e-15
Xelaev18017809m.g	11.2167	0.000317622
Xelaev18038337m.g	11.1588	0.0214676
usp43.L	11.1539	4.39238e-29
ascl2.L	11.1507	0.0164132
Xelaev18032212m.g	11.1453	0.00267789
Xelaev18031805m.g	11.1405	0.0179253
Xelaev18007952m.g	11.0581	0.00013621
Xelaev18000910m.g	11.0378	5.80428e-05
Xelaev18012294m.g	11.0352	1.57835e-11
Xelaev18014797m.g	11.0189	0.000373008
pou2f3.S	11.0098	0.0284035
Xelaev18038149m.g	11.0012	0.000103324
Xelaev18006238m.g	10.97	6.68826e-13
wnt11b.L	10.9684	4.24984e-117
cnr2.S	10.9376	1.41016e-12
Xelaev18042324m.g	10.9355	3.93207e-06
dhh.S	10.886	7.94579e-27
prdm1.S	10.8858	1.5423e-31
Xelaev18003855m.g	10.8766	1.71822e-14
Xelaev18034209m.g	10.8436	5.4516e-13
Xelaev18040126m.g	10.7961	7.02675e-10
scara5.S	10.7798	2.58733e-06
cntnap1.L	10.764	6.73459e-05
col5a3-like.L	10.7465	0.000127506
foxi4.1.S	10.6465	0.000152307
nkx2-6.L	10.6267	0.0255344
cdh1.S	10.6196	8.81649e-49
ppap2b.L	10.6133	6.67798e-38
musk.L	10.5885	0.0453577
ror2.L	10.5749	9.92295e-33
Xelaev18027269m.g	10.5719	3.09145e-07
atp6ap1.1.S	10.5684	0.0291183
Xelaev18024247m.g	10.5622	0.0195838
Xelaev18000915m.g	10.5544	0.0169509
kcnb1.L	10.5468	3.10237e-11
chd5-like.2.L	10.5317	0.00052918
elavl3.L	10.528	5.54562e-16
shh.S	10.5197	0.0418446
kcnb2.L	10.5185	0.0161234
Xetrov90024636m.1	10.5172	0.024069
Xetrov90006263m.L	10.5118	0.00424776
synpo2l.S	10.4915	0.02561
Xelaev18002226m.g	10.4725	0.0275711
prkcg.L	10.4138	0.00343326
elovl3.S	10.3572	0.00321563
nrip3.L	10.3144	2.15578e-08
hcn1.S	10.2973	0.000171775
MGC76328.L	10.2797	1.4685e-141
Xelaev18018737m.g	10.2786	2.27387e-10
was.S	10.2768	2.24007e-14
chst3.L	10.272	0.000251851
tbx15.S	10.272	0.000366615
gli3.L	10.2666	1.19237e-12
MGC64389.L	10.2104	6.03227e-06
kcnc3.L	10.1783	6.79357e-11
efr3b.L	10.1422	0.00108265
six1.L	10.1122	1.48772e-09
cass4.L	10.0076	5.63305e-22
MGC147314.S	9.97347	1.45831e-06
loc100490023.L	9.96617	1.49113e-07
Xelaev18002212m.g	9.95994	0.0387852
cdc25b.S	9.95364	1.25848e-76
val	9.95266	0.000367283
Xelaev18024672m.g	9.9438	0.000230178
tmem265.L	9.92613	1.41336e-05
kcnf1.L	9.92505	8.28429e-07
Xelaev18031472m.g	9.91262	0.00171166
ereg.S	9.91235	0.037645
loc100488828.L	9.90978	0.0276666
tmem88.S	9.90954	0.00115158
admp2.S	9.90783	0.0264554
Xelaev18035898m.g	9.8999	0.000210439
tbx22.L	9.88915	0.0240439
Xelaev18044298m.g	9.88251	0.0282549
Xelaev18003519m.g	9.88158	0.0248052
gsg1l.L	9.87898	0.0236327
Xelaev18032277m.g	9.87404	0.0219284
Xetrov90024133m.S	9.87264	0.0250642
apcdd1l.S	9.87008	0.0304757
tfec.S	9.8692	0.0300157
Xelaev18034361m.g	9.86735	0.0376489
loc101731603.L	9.86552	0.0415972
cpn1.L	9.86035	0.0241373
ptgis.L	9.84583	0.0487133
hao1.L	9.83795	0.0460828
mst1.L	9.83107	1.26428e-31
Xelaev18014419m.g	9.81637	3.42858e-19
fgf8.S	9.79177	8.46805e-98
kiaa1324l.S	9.78378	1.50158e-22
gatm.L	9.77615	4.95623e-32
robo3.S	9.77542	2.1864e-23
nptx2.S	9.67675	6.04454e-32
loc100125044.L	9.67185	0.00102178
Xelaev18037308m.g	9.6685	0.00353408
Xelaev18043641m.g	9.65024	2.98403e-05
hes7.2.S	9.61813	8.23782e-53
Xelaev18038498m.g	9.58964	8.08939e-36
grap.S	9.58107	0.000523968
rxfp1.S	9.57533	4.14551e-11
chl1.L	9.56014	0.000496599
cyp27c1.L	9.54873	0.000621278
gfra1.S	9.54814	0.002053
hpse2.L	9.54687	0.000498252
trpv6.L	9.54145	0.000404105
Xelaev18013173m.g	9.53265	0.000407588
jph3.L	9.51525	3.99851e-10
Xelaev18034569m.g	9.50817	0.000473884
hes1.S	9.46186	1.83652e-102
c1orf194.S	9.45523	0.000812865
nrcam.L	9.42286	2.39393e-13
grin2a.S	9.40881	0.00232525
loc101733854.S	9.35277	2.76639e-08
lin28a.S	9.32997	2.34001e-27
Xelaev18041975m.g	9.31732	3.76514e-22
loc100491290.S	9.31703	0.0494053
tmigd1.S	9.30117	2.92735e-07
Xelaev18022082m.g	9.29294	0.0445255
Xelaev18002990m.g	9.28818	0.0436544
Xelaev18004583m.g	9.28769	0.0471603
Xetrov90005150m.S	9.27912	1.85328e-14
fos.L	9.269	3.47012e-47
ttll1.S	9.26242	3.00981e-06
loc100491805.1.L	9.25891	0.0454765
slc1a1.S	9.25701	0.0396615
loc101734506.L	9.2483	0.0426354
Xelaev18029997m.g	9.24668	0.0385041
kbtbd11.L	9.2449	0.0399114
zeb2.L	9.24394	1.0947e-19
Xetrov90010843m.L	9.23958	0.0426429
Xetrov90027622m.L	9.23426	0.0370501
jun.S	9.22946	4.90147e-14
tbx6.L	9.22777	0.0449292
Xetrov90002329m.S	9.22163	5.23682e-07
maoa.S	9.18667	0.00446364
Xelaev18010638m.g	9.17868	0.0446075
Xelaev18033596m.g	9.17726	0.000601772
Xelaev18018771m.g	9.17184	5.95827e-05
Xelaev18035759m.g	9.17018	0.0476187
Xelaev18002248m.g	9.1595	0.000763492
Xelaev18046950m.g	9.14904	0.000679389
fstl1.S	9.14604	3.22847e-06
prph.L	9.14138	1.50219e-17
plxdc1.S	9.13842	4.86406e-05
fhl1.L	9.12441	2.04815e-12
nrip3.S	9.11022	2.61571e-06
pgm5.L	9.10578	0.00149086
nedd9.L	9.09737	1.09193e-31
onecut2.S	9.0889	1.96604e-09
pdgfa.L	9.08309	2.1297e-34
loc101730320.L	9.08077	6.76652e-12
fzd8.S	9.08044	1.15649e-25
loc101731311.L	9.07572	8.15482e-05
Xelaev18030474m.g	9.05881	0.00673583
pax6.L	9.02692	4.41376e-14
cyp1c1.L	9.02511	0.0101499
pitx2.L	9.01866	2.5782e-17
hhip.S	9.01858	7.98113e-20
Xelaev18004563m.g	9.00914	1.2863e-29
loc100498452.L	8.97147	0.00556873
tnfsf10l.L	8.97143	8.34576e-11
Xelaev18034261m.g	8.96597	4.44983e-09
Xelaev18045358m.g	8.89992	3.53906e-09
Xetrov90015580m.L	8.87676	5.62963e-05
Xelaev18013568m.g	8.86043	2.06725e-05
c1orf173.L	8.86041	0.000322881
Xelaev18040842m.g	8.82726	0.000836912
itgb8.L	8.82699	5.78347e-25
loc496814.L	8.82563	3.75591e-28
pdgfd.S	8.81137	0.00348297
tnfsf13b.L	8.80194	0.00121067
etv7.S	8.8	2.97216e-08
Xelaev18003951m.g	8.78958	0.00100904
has2.L	8.78571	2.33659e-37
ubash3b.S	8.78406	0.00203468
Xelaev18044308m.g	8.77306	7.15397e-24
Xelaev18032497m.g	8.76981	0.00191984
flt4.S	8.72546	8.1688e-08
plxna2.S	8.71349	1.49207e-13
Xelaev18045649m.g	8.69806	4.63083e-18
mix1.L	8.68928	5.9362e-51
prss36.L	8.67522	1.39369e-14
adra2a.L	8.66481	1.00238e-05
dvl1.S	8.65935	0.00223591
alpl.L	8.62644	3.38013e-30
Xelaev18036955m.g	8.62155	5.03402e-30
fgf14.L	8.61319	0.000117342
spns2.L	8.60914	7.54864e-08
cers1.L	8.6032	2.09208e-12
Xelaev18006360m.g	8.58666	6.95158e-08
Xelaev18035319m.g	8.56658	1.87394e-11
Xelaev18042660m.g	8.56488	0.00125803
loc100487311-like.L	8.55262	2.01161e-12
Xelaev18041374m.g	8.52553	1.18841e-08
apela.L	8.52396	5.50116e-20
mmp28.S	8.51589	0.000458784
Xelaev18031824m.g	8.51251	3.93987e-12
Xelaev18022639m.g	8.49074	3.96508e-08
Xelaev18004226m.g	8.4904	6.782e-10
grhl3.S	8.48705	1.9051e-46
Xelaev18042341m.g	8.47939	2.25792e-08
fgd5-like.L	8.45974	0.00158419
ephb6.L	8.43837	0.000446533
sntg2.L	8.43807	0.00127627
krt.S	8.43622	1.38236e-53
dhx58.L	8.43384	3.54516e-07
Xelaev18003895m.g	8.42608	1.60115e-37
Xelaev18030464m.g	8.42468	2.87962e-85
elovl3.L	8.41954	0.0068112
Xelaev18029191m.g	8.41304	0.00242147
masp2.L	8.41058	0.00179414
Xelaev18032598m.g	8.40127	0.00197411
Xelaev18024628m.g	8.39573	0.00217746
stard10.L	8.37634	4.57812e-08
rasa4.L	8.32815	2.71149e-05
Xelaev18027367m.g	8.31821	7.86535e-22
Xelaev18043774m.g	8.30806	1.85638e-10
rerg.L	8.30374	0.0069674
znf71.L	8.28276	4.36629e-23
wt1.L	8.28269	1.69659e-05
loc100486229.S	8.27855	9.22976e-14
tpte2.S	8.25114	1.82204e-06
loc100497279-like.L	8.24082	0.00267539
cdk18.S	8.19212	2.21081e-36
grhl3.L	8.15629	3.64928e-34
Xelaev18005092m.g	8.12971	8.30583e-10
col1a2.S	8.11676	0.00345739
ntrk3.L	8.11043	0.00400269
Xelaev18002068m.g	8.10197	5.4131e-10
Xelaev18037792m.g	8.08737	0.00422032
areg.S	8.07108	0.000231504
Xelaev18038470m.g	8.05221	0.00241668
Xelaev18031711m.g	8.04986	3.07152e-17
adap2.L	8.04651	0.000993742
dnm1.L	8.04266	0.00191438
gata5.S	8.04256	1.90663e-19
sall1.S	8.03275	1.50901e-48
pik3ap1.S	8.03004	0.00733466
loc101731668.S	8.02956	0.00741027
tmem238.S	8.02428	0.0106
loc100496969.L	8.01865	0.00617177
fzd2.L	8.01592	1.07842e-05
Xetrov90005779m.L	8.01112	0.00363759
pycard.S	7.99163	9.82002e-09
macrod2.S	7.98965	5.01829e-07
mab21l3.S	7.98563	3.49965e-10
loc100488895.S	7.9831	0.00143388
gpr65.L	7.95687	1.26265e-09
Xelaev18036901m.g	7.93507	1.70164e-71
pappa.S	7.93226	4.37805e-15
junb.S	7.9107	2.57093e-24
Xelaev18039076m.g	7.86282	4.47436e-05
loc100494753.S	7.85983	1.2121e-10
creb5.S	7.8598	2.09208e-12
Xetrov90027339m.L	7.8231	0.000406274
scn5a.S	7.80811	2.52103e-13
tgfa.S	7.79757	0.000435692
Xelaev18032628m.g	7.79242	1.39057e-16
kcnab3.S	7.78395	0.000592613
slc38a2.L	7.77345	2.64202e-18
gpr1.S	7.77104	0.0102239
cyp26c1.L	7.75229	0.000207807
hesx1.S	7.74936	0.00879619
stk40.L	7.74157	1.25587e-07
loc100124841.L	7.73838	0.048022
loc100145165.S	7.73634	4.57963e-35
slc26a7.L	7.73623	0.00893004
Xelaev18022168m.g	7.73324	9.33743e-31
Xetrov90028350m.L	7.72879	1.02031e-20
medag.S	7.71073	0.00522614
Xelaev18002950m.g	7.70177	1.16098e-07
hoxd9.L	7.69808	7.06892e-05
Xelaev18001991m.g	7.69563	0.00370716
Xelaev18043617m.g	7.6849	5.26653e-07
Xelaev18010366m.g	7.66439	0.0103794
Xelaev18040862m.g	7.66103	0.00328275
fstl1.L	7.6576	0.00394454
nog.S	7.65566	1.34463e-10
Xelaev18000217m.g	7.65256	1.14832e-22
Xelaev18034155m.g	7.64709	2.53122e-33
kitlg.L	7.61083	1.29139e-11
Xelaev18000714m.g	7.609	2.73955e-07
Xelaev18036457m.g	7.59861	1.30478e-05
dcc.L	7.57364	6.55558e-07
cacng4.L	7.56174	3.35175e-11
mdk.S	7.55166	4.38023e-07
sfrp2.S	7.54148	6.78381e-71
fjx1.L	7.53954	6.38429e-09
Xelaev18008592m.g	7.52542	0.00155611
rnf223.L	7.51175	0.000592613
wnt7a.L	7.51159	1.26358e-13
neurl1b.L	7.51132	2.16599e-53
gnb3.L	7.51009	1.94604e-15
Xelaev18030547m.g	7.50333	1.43806e-05
klhl23.L	7.49803	6.19417e-09
cpne5.S	7.49103	4.64181e-09
Xelaev18002160m.g	7.47883	1.23321e-08
ccndx.L	7.47822	7.15756e-32
Xelaev18043947m.g	7.46051	1.78261e-05
eps8l2.S	7.45831	0.000207807
kcnc1.S	7.4547	2.40374e-05
dmrt3.L	7.45447	0.000206014
Xelaev18042605m.g	7.44593	3.02232e-07
pcdh15.S	7.42185	5.41704e-06
Xelaev18040929m.g	7.40284	6.88367e-06
cdh2.L	7.40119	1.25564e-15
sgk1.L	7.39557	7.98698e-101
il10rb.L	7.39016	3.9324e-05
sh2d3c.S	7.37552	9.91954e-17
Xelaev18030999m.g	7.3489	2.68344e-11
dpy19l4.L	7.34443	8.49693e-39
loc398404.S	7.33495	1.43155e-36
vps37d.S	7.32465	0.0374205
Xelaev18018959m.g	7.31922	3.73016e-05
gli3.S	7.31576	0.000895629
wnt8a.L	7.31576	7.41925e-06
Xelaev18036712m.g	7.30887	0.00604855
spock2.L	7.30519	0.00530442
loc100498594.S	7.30321	0.00602555
tbx22.S	7.30207	8.97682e-23
gabbr1.L	7.30033	7.2468e-06
kif3c-like.L	7.29584	0.000666682
Xelaev18045771m.g	7.29234	0.0219284
loc101734192.S	7.29204	0.019947
Xelaev18000662m.g	7.29174	0.00109442
Xelaev18026178m.g	7.29029	0.0314799
Xelaev18003796m.g	7.28988	6.75517e-14
Xelaev18016875m.g	7.28188	0.00661404
Xelaev18030275m.g	7.27038	0.00747116
lif.S	7.26356	0.00151416
rab31.S	7.26203	0.000168985
Xelaev18027368m.g	7.26155	2.30076e-62
tnc-like.S	7.25929	0.0199028
Xelaev18034000m.g	7.25765	0.0218846
meis3.S	7.24817	8.02139e-23
runx1.L	7.22721	1.51745e-12
itprip.S	7.22158	6.67602e-12
sh2d3c.L	7.21625	3.25493e-16
ecel1.L	7.21026	3.88711e-06
pou6f1.L	7.18879	2.17927e-07
akap12.L	7.16603	1.25593e-19
ptch2.L	7.14797	5.03402e-30
Xelaev18024763m.g	7.14736	0.00174204
loc494814.S	7.14129	0.00223598
Xelaev18042236m.g	7.13853	1.28564e-20
gipc2.L	7.13357	1.2186e-07
csgalnact1.S	7.12928	9.36851e-06
Xelaev18035142m.g	7.12889	5.07474e-07
pou5f3.1.S	7.11917	1.27191e-32
Xelaev18019534m.g	7.10134	0.000250486
loc100496651.L	7.09487	0.0029136
srpx2.L	7.08491	0.00203686
slc16a12.S	7.06883	2.87879e-29
Xelaev18036546m.g	7.06615	2.36815e-05
doc2a.S	7.03323	1.21709e-10
Xetrov90027705m.L	7.03094	0.0014748
krt5.7.L	7.02689	1.62538e-17
glra3.L	7.01809	0.00145994
loc398404.L	7.01755	3.78956e-58
kcnk12.S	7.01244	0.0139924
skap2.S	6.98995	0.00132287
Xelaev18006326m.g	6.98541	2.96719e-06
Xelaev18030350m.g	6.97789	0.00239748
loc101733265.L	6.9761	0.0210144
ttll7.L	6.97011	4.41757e-05
tubb2b.S	6.94468	0.0121089
Xelaev18044610m.g	6.94461	1.83791e-05
gja5.S	6.94207	0.0214695
szl.L	6.93949	2.75006e-05
loc100489460-like.L	6.9363	0.0334782
epha4.L	6.93229	6.33078e-78
ifnar2.2.S	6.93004	0.00914463
Xelaev18026869m.g	6.92821	0.00997469
hoxa10.S	6.91876	0.00876724
myt1.S	6.91662	0.00964569
lgals3.S	6.91541	3.14415e-13
Xelaev18002682m.g	6.91045	0.0311335
galnt18.S	6.90869	5.41135e-11
Xelaev18021832m.g	6.90725	0.0306184
apcdd1.S	6.90355	7.54447e-20
loc100489234.S	6.89697	0.0361362
egr4.L	6.89063	1.15912e-15
xk.L	6.88796	6.68557e-06
col4a2.S	6.88353	0.0349768
Xelaev18032543m.g	6.88245	0.0150309
Xelaev18034052m.g	6.87818	1.42376e-06
Xelaev18039930m.g	6.87776	9.6642e-05
upk2.S	6.86702	7.52611e-12
reln.L	6.86229	0.0162297
lrrc9.L	6.85634	3.15294e-12
loc101731768.L	6.83122	2.97311e-16
Xelaev18032693m.g	6.82827	5.64087e-06
cd19.L	6.81914	0.000862869
flrt3.S	6.79	1.09533e-20
wnt2.L	6.78743	5.34071e-06
loc100496678.S	6.78301	0.00289317
dlk2.S	6.76186	0.00226472
Xelaev18000418m.g	6.75919	5.76901e-11
myo1d.S	6.74631	0.000196788
loc100497729.S	6.74073	0.00299872
lhx6.L	6.72289	5.88036e-06
Xelaev18018970m.g	6.72013	3.51958e-08
akap2.S	6.71647	3.13301e-17
slc37a1.L	6.71432	2.99087e-22
robo4.S	6.71392	2.0962e-06
moxd1.S	6.70619	4.25568e-17
ptpn6.S	6.69842	0.000529177
ackr3.L	6.69366	4.55436e-21
cbarp.L	6.6663	3.79048e-33
Xelaev18003214m.g	6.6611	2.89679e-05
Xelaev18029207m.g	6.6603	8.44894e-08
xepsin.L	6.63786	1.3956e-13
ptpro.L	6.63473	3.06785e-09
Xelaev18027745m.g	6.63276	0.000398629
pkn1.L	6.61538	1.62458e-28
cmtm8.L	6.60485	8.76986e-16
wnt5a.L	6.57166	2.28039e-10
Xelaev18003474m.g	6.56417	0.0182384
cd99l2.L	6.56219	6.61137e-15
syne1.S	6.54954	0.0245342
Xelaev18011204m.g	6.54238	0.0154483
fgf8.L	6.54101	3.60682e-44
cerk.S	6.53778	4.65935e-07
ag1.S	6.5202	0.0028795
Xelaev18019665m.g	6.50322	0.00513952
asic1-like.S	6.48785	2.58243e-07
wdr66.L	6.48464	0.00366536
aldh1l1.L	6.47835	9.53316e-14
hap1.L	6.46965	2.67071e-28
loc100496911.L	6.46331	4.1257e-06
efemp2.L	6.46188	5.52131e-11
reep2.L	6.45592	4.67827e-07
col4a5.S	6.45275	1.12625e-05
megf11.S	6.43861	0.0172959
Xelaev18026162m.g	6.42832	1.44571e-31
prdm1.L	6.4256	3.43314e-14
Xelaev18014049m.g	6.41068	7.10852e-14
gata4.L	6.409	1.21661e-05
Xelaev18003044m.g	6.39433	1.69568e-18
ptch2.S	6.39278	2.63435e-16
pax7.S	6.38143	0.0143191
dlgap3.L	6.37164	1.59875e-11
Xelaev18011388m.g	6.36106	0.0155445
Xelaev18019679m.g	6.36098	6.99817e-32
Xelaev18032701m.g	6.33248	4.65684e-21
cntnap4.L	6.32798	0.0275035
Xelaev18036592m.g	6.32428	0.000763492
Xelaev18005946m.g	6.32067	1.3941e-18
Xelaev18025772m.g	6.31821	4.0967e-09
mdga2.S	6.31173	1.18102e-06
hap1.S	6.3088	6.61544e-13
efhd2.L	6.30203	0.0317344
nr5a2.S	6.29723	0.0020254
Xelaev18036490m.g	6.29574	0.00198041
ttc34.S	6.29023	4.42837e-08
cadps.S	6.28975	5.0441e-07
phldb3.L	6.28852	1.69767e-30
fam198b.L	6.28208	2.47657e-06
sftpb.S	6.27164	0.0164857
pdk4.S	6.26823	8.03953e-62
Xelaev18030462m.g	6.26805	0.0240439
Xetrov90000626m.L	6.26297	0.000258417
nlgn3.L	6.25336	1.37919e-13
pah.S	6.24806	0.000441546
ccdc64b.S	6.23682	0.00546172
loc100125044.S	6.23341	0.00689856
f2r.S	6.21528	0.0397019
hunk.S	6.21399	5.84612e-22
Xelaev18042001m.g	6.20674	0.0295662
urad.L	6.20199	0.0173124
loc105945479	6.20136	6.03198e-47
Xelaev18026939m.g	6.19688	3.81262e-13
loc100495222.1.L	6.19205	0.0159173
sv2c.S	6.19114	0.0119319
stat2.S	6.18645	0.0305647
Xelaev18018960m.g	6.18179	0.0388914
spo11.L	6.18178	0.0498592
upp1.L	6.18147	0.0197053
mxi1.L	6.17961	8.77673e-22
atp8a2.L	6.17254	0.0254594
fign.L	6.16958	0.000204719
loc101735153.L	6.16696	0.0255093
tgm1.L	6.16677	0.0232126
ptger4.L	6.16317	5.96007e-10
pdgfb.L	6.15069	1.02428e-32
ggt1.L	6.13215	2.71215e-32
srrm4.S	6.13104	2.45702e-08
cerk.L	6.12844	9.40193e-05
hoxd3.L	6.12711	0.0396824
epas1.S	6.11919	2.44595e-12
Xelaev18036450m.g	6.11518	4.32217e-40
lhx5.L	6.11286	1.35055e-25
foxd4l1.1.L	6.11149	3.85663e-27
ankrd24.L	6.08061	0.000383587
slc16a9.L	6.07349	0.000305065
loc100489843-like.L	6.06139	0.0012968
cpne3.L	6.04181	4.27764e-26
gpr146.S	6.03905	0.00373567
dbx1.S	6.03533	0.00397347
loc100489110.L	6.03276	0.00160349
esrrg.S	6.01035	3.97437e-05
tiparp.S	5.99729	7.5566e-63
Xelaev18008625m.g	5.98891	0.000113473
Xelaev18012936m.g	5.98433	9.66164e-05
alcam.L	5.96741	1.00339e-33
p2ry2.L	5.95698	8.60879e-27
slc4a1.S	5.94556	0.00838296
gpx2.S	5.93522	1.21709e-10
Xetrov90030974m.S	5.93496	0.000620663
Xelaev18005644m.g	5.9284	0.00876724
syngap1.L	5.92422	6.742e-07
speg.L	5.92219	0.0108791
prkx.L	5.92066	2.21053e-22
fam107a.S	5.91405	3.32992e-05
nlrc4.L	5.91307	1.72547e-06
Xelaev18032619m.g	5.9046	5.91056e-06
col9a2.L	5.89316	0.0140657
fbn1.S	5.89291	3.18154e-06
plekhg5.L	5.88951	6.88533e-23
loc100487469.S	5.88794	4.42487e-10
Xelaev18008679m.g	5.86588	0.00157506
cep19.L	5.8533	0.00151759
rab6b.L	5.84948	0.00343861
dnajb4.L	5.82926	1.98912e-13
itprip.L	5.82246	1.65348e-14
erbb3.S	5.81413	2.29173e-08
podxl.S	5.80392	0.000264267
opn1sw.L	5.79586	0.0239521
Xelaev18004346m.g	5.79042	0.0380794
Xelaev18034225m.g	5.78913	5.82281e-05
Xelaev18008607m.g	5.78342	0.043115
ebi3.S	5.7825	0.00520288
loc101731079.L	5.77859	4.95171e-07
trpm5-like.S	5.77174	1.05639e-05
ca9.L	5.75555	8.82934e-22
cdh2.S	5.73455	1.73786e-19
Xelaev18000923m.g	5.73038	0.0106984
Xelaev18042944m.g	5.72776	6.36874e-05
ror2.S	5.72373	1.12243e-12
Xelaev18000697m.g	5.71903	0.00758831
ablim3.L	5.71142	0.0246874
Xelaev18024762m.g	5.70931	1.32132e-11
syt5.L	5.70572	0.00788571
kcnq4.L	5.70554	0.0175254
Xetrov90027649m.L	5.68635	0.025476
Xelaev18045832m.g	5.68399	0.0127882
slc35f3.L	5.67718	0.00323438
Xelaev18029444m.g	5.66828	0.0164132
kif5a.L	5.66784	1.99854e-07
trim67.S	5.65886	2.52288e-10
khk.S	5.6566	2.57828e-17
clcf1.S	5.65012	0.00306562
map1a-like.L	5.6446	0.00263785
unc5a.L	5.64079	0.00501714
camk2d.L	5.6366	0.0023977
Xelaev18047974m.g	5.63472	0.00247666
fgfrl1.L	5.62843	3.12568e-09
Xetrov90016939m.S	5.62079	0.000629219
Xelaev18020476m.g	5.61964	5.82292e-06
kirrel2.S	5.61566	3.86754e-34
Xetrov90028399m.L	5.61472	0.000763393
loc101731491.S	5.6073	0.00648286
hpgd.L	5.60208	1.37493e-30
Xelaev18001525m.g	5.60149	0.000166582
gli2.S	5.59875	9.27628e-07
myoz2.L	5.59813	2.32979e-11
gata2.L	5.59638	8.1238e-21
slc23a1.L	5.59339	1.06298e-07
pax5.S	5.59293	1.52106e-05
il13ra2.S	5.59252	0.000155903
Xelaev18020513m.g	5.59109	2.87775e-06
ptger3.S	5.58872	1.54434e-14
loc100488948.S	5.58315	0.00108913
Xelaev18000128m.g	5.57683	0.000225237
flt4.L	5.57582	7.0679e-07
ccnd1.S	5.56765	1.035e-36
fgd5-like.S	5.564	1.99938e-05
grin3a-like.S	5.56233	0.00230316
rbms3.L	5.56146	1.04538e-05
Xelaev18004347m.g	5.54083	1.26205e-08
Xelaev18001880m.g	5.53488	9.48021e-16
Xelaev18032716m.g	5.53232	2.05155e-06
loc101733888.L	5.52098	9.44955e-09
lsp1.S	5.50845	2.77791e-14
rarres1.L	5.49576	1.45393e-05
kiaa1462-like.S	5.49425	4.49322e-07
Xelaev18026940m.g	5.49088	1.00109e-09
trabd2a.L	5.47976	0.000787987
Xelaev18043771m.g	5.47641	3.62461e-22
sec14l3.L	5.47497	1.06316e-11
slc6a7.S	5.4717	1.63125e-22
Xelaev18012386m.g	5.4596	7.28688e-14
epn1.S	5.44148	3.08365e-11
Xelaev18023520m.g	5.4411	0.00447447
slco2a1.S	5.44105	0.0449575
mnx1.L	5.43933	6.60619e-05
Xelaev18015096m.g	5.4384	0.000129604
vat1l.L	5.43303	0.0396716
sez6l.L	5.42997	0.040784
fndc3b.S	5.42974	0.000436464
Xelaev18025345m.g	5.42858	0.0135369
cngb3.L	5.42737	0.0136125
loc100494211.S	5.42722	0.041057
klb.S	5.42592	0.0123405
loc100498211-like.L	5.42506	0.0132692
tec.S	5.42492	0.0423013
Xetrov90012112m.L	5.42394	0.0127385
Xelaev18040899m.g	5.42338	0.0405647
ankrd13b.S	5.42187	0.00432838
atp13a-like.S	5.41974	0.0226837
fbln5.L	5.41487	0.0303469
cracr2a.S	5.40971	0.0439821
rnf223.S	5.40837	0.000386066
cd99l2.S	5.40328	1.3117e-08
dok6.S	5.39765	0.0177261
calb2.S	5.3927	0.00161401
lgr5.S	5.38563	3.57184e-25
Xelaev18046312m.g	5.38171	0.00541522
scnn1b.L	5.37622	0.00103284
kif19.L	5.3719	9.15958e-05
c2cd2.S	5.37012	1.50318e-10
Xelaev18033619m.g	5.36122	0.0402294
Xelaev18046653m.g	5.35952	5.43529e-06
hsd11b1.S	5.35764	7.83099e-31
tfap2e.S	5.33318	2.79349e-22
gsx1.L	5.32209	5.28848e-06
loc100192369.S	5.32153	6.82805e-17
samd8.S	5.31748	1.79658e-23
pou5f3.1.L	5.31746	5.04275e-25
rasl10a.L	5.31599	1.2922e-06
loc101733496-like.L	5.30596	8.53154e-12
dnai2.S	5.30285	1.75908e-05
Xelaev18004734m.g	5.30101	0.00197587
slc6a15.S	5.29916	0.0418328
Xelaev18024764m.g	5.28851	2.43354e-09
Xelaev18003991m.g	5.28729	1.35389e-06
thop1.L	5.28713	7.07817e-14
hoxc12.S	5.28299	0.00213151
thsd1.L	5.2729	0.00504001
Xelaev18041970m.g	5.27044	0.002053
Xelaev18035105m.g	5.26482	4.37998e-10
loc100492393-like.L	5.26399	0.00111455
hao2.L	5.26375	6.75015e-09
nr1i3.L	5.26337	0.00778857
rhob.L	5.26052	8.38567e-36
Xelaev18042676m.g	5.25737	0.0221024
Xelaev18020660m.g	5.25508	0.00208741
lect1.S	5.23665	3.50031e-09
rab3b.L	5.23189	0.00889887
hes1.L	5.23133	2.98286e-80
pth1r.L	5.23051	2.8795e-07
efna4.L	5.22799	5.41675e-40
plekhn1.L	5.22604	9.9118e-42
cldn10.L	5.22404	0.00769165
Xelaev18001646m.g	5.22033	5.36462e-10
mmel1.L	5.2058	0.00747116
loc100487055-like.S	5.20365	0.000209973
slc7a5.S	5.20322	1.76284e-26
ndst4.L	5.20265	0.0166498
pkp1.L	5.20263	0.000152624
Xelaev18032643m.g	5.20164	1.56996e-17
Xelaev18035569m.g	5.19865	4.08979e-08
naaladl2.L	5.19644	0.000596574
Xelaev18026539m.g	5.19497	0.0273071
il1rapl2.S	5.19441	0.0300277
b4galt1.1.S	5.19236	2.42486e-05
Xelaev18004951m.g	5.18994	0.0358339
tuft1.S	5.18841	6.56565e-11
loc100491290.L	5.17869	9.84546e-06
Xetrov90008930m.S	5.1556	7.03785e-08
barx1.L	5.1551	0.0481426
atoh8.S	5.15477	0.0196313
Xelaev18034619m.g	5.15254	0.0192159
ebf2.S	5.15191	0.000615713
Xelaev18029313m.g	5.15145	1.20385e-10
Xetrov90013174m.S	5.14532	0.0242823
Xelaev18026951m.g	5.1429	0.000112853
Xelaev18046797m.g	5.13935	0.000675992
cmpk2.L	5.12897	1.42528e-08
loc100036893.L	5.12658	9.17665e-07
Xelaev18043772m.g	5.12055	3.46746e-36
Xelaev18036449m.g	5.11483	0.00103336
Xelaev18035471m.g	5.11228	5.35578e-05
lrrc4b.S	5.10646	4.83587e-18
bmp7.1.L	5.10351	0.00332835
lef1.L	5.09721	1.06972e-09
vcan.L	5.08581	3.51356e-07
fbn2.S	5.0821	0.000201129
loc100487782.S	5.0729	0.000265921
btg2.S	5.07167	1.18624e-14
tfr2.L	5.0666	0.00227106
Xelaev18030458m.g	5.05328	1.42376e-06
scnn1a.L	5.04913	0.000700277
socs1.S	5.04817	9.90514e-29
cntnap4.S	5.03259	0.0120839
rac2.S	5.03104	0.00957331
cdh19.S	5.03044	4.22833e-06
trappc3l.L	5.03027	0.010967
kif5c.L	5.0277	2.15786e-08
cpm.L	5.01874	6.13525e-07
hhip.L	5.01216	1.76339e-23
hoxd9.S	5.00885	0.0125777
xdh.S	5.00835	3.30967e-12
parp2.L	5.00611	4.69364e-32
p2ry11.S	5.00298	0.00157762
nuak1.L	5.00294	9.54503e-07
Xelaev18036058m.g	5.00107	1.32577e-10
tap2.L	4.99697	0.0123354
lhfpl1.L	4.99469	0.00179501
gmnc-like.L	4.99309	8.66022e-05
rdh10.L	4.9805	4.93619e-46
ackr3.S	4.97946	1.45531e-15
prdm14.S	4.97719	4.45612e-15
loc733553.L	4.97087	2.43038e-14
loc100486229.L	4.96812	1.02614e-23
Xelaev18038145m.g	4.96537	1.7731e-33
Xelaev18003284m.g	4.95361	2.21376e-11
Xelaev18009605m.g	4.94144	0.0389346
loc100490855.L	4.93938	0.000292296
elovl6.L	4.93506	1.0909e-05
prrt1.S	4.93016	0.000699573
Xelaev18026894m.g	4.92864	0.00497927
wnt7a.S	4.92854	0.0188574
sntb1.S	4.92643	0.00442323
loc100497030-like.S	4.92617	0.00117703
Xelaev18031416m.g	4.92399	1.25843e-08
slc32a1.S	4.92144	0.0488863
Xelaev18047169m.g	4.92033	5.44022e-08
pax1.S	4.91902	0.0484229
Xelaev18039888m.g	4.91208	0.0353181
cks1b.S	4.90812	2.95673e-30
npdc1.1.S	4.90655	1.4829e-22
sema3f.L	4.90248	1.25255e-29
Xelaev18010301m.g	4.901	0.0299686
Xelaev18022285m.g	4.89849	0.0299236
serp2.S	4.89659	0.0285611
col17a1.L	4.8949	0.0300683
copz2.L	4.89445	0.0379356
alpk3.L	4.89329	0.03102
Xelaev18016640m.g	4.89182	0.000153367
nkain1.L	4.88945	4.8413e-09
Xelaev18030769m.g	4.88887	0.0419867
Xelaev18032001m.g	4.88879	0.0358339
lnx2.S	4.88478	0.000113265
spaca5-like.1.L	4.88156	0.0370995
fam20c.S	4.88093	0.000108189
Xelaev18027369m.g	4.87889	1.81529e-11
Xelaev18016639m.g	4.87524	2.0076e-07
Xelaev18003069m.g	4.87357	1.14709e-06
hapln3.L	4.86381	1.09412e-06
pcdh9.S	4.85656	0.000610373
loc100489057.L	4.85329	0.038452
edar.L	4.8507	0.048971
ccl28.L	4.84707	0.028526
npas2.L	4.84605	1.51738e-07
itga6.L	4.8459	5.42522e-12
gyg2.L	4.84502	2.44271e-08
gpr135.L	4.84052	2.71149e-05
loc101734237.L	4.83195	0.000360107
Xelaev18040122m.g	4.82867	0.0157252
gfod1.L	4.82289	2.77891e-29
cass4.S	4.81802	0.000153889
Xelaev18037313m.g	4.81728	0.0145661
lhx1.L	4.81521	9.21581e-19
fam83b.L	4.81419	0.00198167
Xelaev18028335m.g	4.81326	0.00018372
gli1.L	4.81213	2.44871e-10
Xetrov90027788m.S	4.81154	0.0351012
celsr1.L	4.80817	3.48434e-23
tox2.S	4.80506	1.62738e-05
Xelaev18016785m.g	4.80417	5.25617e-16
dok6.L	4.80312	2.12493e-08
loc100490116.S	4.79739	0.0472155
adap1.L	4.79085	7.36078e-09
arhgef9.L	4.79061	0.00158983
Xelaev18003215m.g	4.78413	0.00878192
Xelaev18016893m.g	4.78358	3.53182e-09
hoxb6.S	4.77581	0.00563663
arhgef3.2.S	4.76977	1.05059e-07
rcsd1.L	4.76154	9.61721e-05
gdf3.S	4.75444	0.00782306
Xelaev18038703m.g	4.74737	1.75987e-22
Xelaev18042706m.g	4.74285	1.69659e-05
emp2.S	4.74229	3.41464e-15
Xelaev18037933m.g	4.74184	0.000145999
carns1.L	4.73953	6.00678e-05
Xelaev18002771m.g	4.7367	5.91537e-09
fam19a4.S	4.73139	2.15188e-23
dach1.S	4.72927	0.00478887
pdlim4.L	4.72808	1.1541e-19
Xelaev18029668m.g	4.72706	0.00236798
slc35d2.S	4.7221	1.00525e-06
grm7.L	4.71722	8.62857e-09
egr2.L	4.70204	3.63476e-21
Xelaev18032939m.g	4.70075	0.000252174
s1pr5.L	4.69817	0.000691621
Xetrov90027017m.S	4.69151	0.00120827
sox2.S	4.68647	5.18457e-19
tmbim4.S	4.67751	0.000418471
fst.L	4.67729	5.95424e-05
Xelaev18016751m.g	4.66104	1.44642e-06
Xelaev18040794m.g	4.6598	9.40055e-06
Xelaev18027394m.g	4.65869	5.77406e-06
sorcs3.S	4.64651	0.0140754
Xelaev18032655m.g	4.63801	0.0466723
neto1.S	4.63409	0.0449575
Xelaev18009170m.g	4.63202	0.0252799
loc100496318.L	4.63068	0.0466526
Xelaev18032411m.g	4.62988	0.0151193
Xetrov90010896m.L	4.6279	0.0455072
sema6c.S	4.62209	0.034055
mamld1.S	4.61919	0.00575541
trpm5-like.L	4.61759	6.29219e-12
zmiz2.L	4.61731	1.53851e-15
wnt4.L	4.61646	0.0471632
jun.L	4.61555	6.36354e-22
Xelaev18004410m.g	4.6119	0.0140908
Xelaev18003524m.g	4.61095	0.000618031
hk1.L	4.61079	0.00457032
trabd2b.L	4.60902	4.64463e-07
homer3.L	4.59947	0.00113455
loc100486385.S	4.5989	0.00929577
rbbp8nl.L	4.59367	0.000902123
Xelaev18024883m.g	4.5935	8.79536e-10
Xelaev18045246m.g	4.59056	0.00658123
Xelaev18044228m.g	4.58893	0.00126871
igsf9b.L	4.58294	0.000313306
Xelaev18012806m.g	4.58132	0.000999317
loc101734229.1.S	4.58064	0.0274877
kcnb1.S	4.57928	0.0227819
Xetrov90008914m.S	4.57489	0.01199
Xetrov90015445m.L	4.57371	1.31535e-11
elavl3.S	4.57266	0.00556139
hacd1.S	4.56937	6.73502e-14
pcdhac2.S	4.56911	2.11516e-05
wnt1.S	4.56864	0.0114071
Xelaev18024653m.g	4.56775	0.000915505
cnn1.L	4.55448	6.23637e-15
lmx1b.1.S	4.54813	5.88036e-06
loc100495470.S	4.54101	1.67529e-27
rasl11b.L	4.5408	3.23074e-31
Xelaev18024376m.g	4.53678	2.14307e-21
rbbp8.S	4.49711	2.92787e-14
nr2e1.S	4.49278	0.000687279
Xelaev18004164m.g	4.4764	5.30243e-05
spred1.L	4.47057	7.68918e-10
loc100485259.S	4.46928	8.28564e-16
sema6a.S	4.46857	8.31625e-20
usp43.S	4.46788	5.06175e-14
Xelaev18006496m.g	4.46356	0.000333257
c11orf54.S	4.45305	0.0310121
Xelaev18017526m.g	4.45034	0.0276794
Xelaev18004321m.g	4.44768	5.57851e-06
Xelaev18002949m.g	4.44757	0.00559488
Xelaev18019738m.g	4.44545	7.56127e-07
cldn4.S	4.444	3.4565e-25
Xelaev18001618m.g	4.44247	0.0060478
loc101732954.L	4.43928	8.26859e-06
top2b-like.S	4.43884	2.53429e-32
Xelaev18018598m.g	4.43835	0.00894956
loc100487022.L	4.43759	0.000437172
Xelaev18002572m.g	4.43062	0.00608265
Xelaev18002808m.g	4.4212	0.0118855
Xelaev18014011m.g	4.42114	0.0109073
Xelaev18005482m.g	4.42029	1.01368e-07
Xelaev18001719m.g	4.4143	0.00370938
hunk.L	4.41054	1.02863e-26
loc101734831.S	4.40969	9.47078e-05
gipr.S	4.40704	0.0459591
hes7.S	4.40603	0.0236578
irf1.S	4.40472	8.97275e-05
loc100488885-like.S	4.40429	1.8061e-09
Xelaev18029217m.g	4.40214	0.0336991
nipal2.S	4.39952	5.05315e-08
skida1.S	4.39825	2.30546e-12
calb2.L	4.39387	0.0403115
htr4.L	4.39177	0.0410959
dram1.L	4.38281	0.0448632
maml3-like.1.L	4.38095	0.0492931
Xelaev18027090m.g	4.37727	0.000619227
Xelaev18001470m.g	4.37673	0.0483263
Xelaev18023725m.g	4.37585	5.04128e-15
rgn.L	4.37266	1.98912e-13
lancl3.S	4.37186	0.00244773
loc100487103.S	4.36683	3.33522e-09
lama2.L	4.36067	0.046501
Xelaev18012504m.g	4.35606	7.4327e-06
hhex.S	4.35377	3.74685e-13
lhx5.S	4.34624	1.95075e-14
Xelaev18003378m.g	4.34497	0.00173268
Xelaev18030716m.g	4.34109	1.03836e-05
krt5.7.S	4.33901	5.30008e-15
osr1.S	4.33853	0.00378555
cldn23.L	4.33678	1.49245e-12
mfsd2b.L	4.33565	2.11588e-13
srrm3.S	4.33522	0.00145363
ifltd1.S	4.3335	6.72154e-11
sorcs1.S	4.33028	2.28039e-10
susd1.S	4.32939	1.5605e-06
apln.L	4.32598	1.05459e-10
sowahc.L	4.32191	1.77988e-18
Xelaev18038602m.g	4.32152	0.00177503
ssbp4.L	4.32107	8.30352e-09
Xelaev18015421m.g	4.31015	3.29251e-13
lyl1.L	4.30578	0.000326227
adssl1.S	4.30075	6.36874e-05
loc100488577.L	4.29381	6.10579e-10
hoxb8.S	4.29297	0.0085894
afap1l1.L	4.29116	0.0086399
Xelaev18002984m.g	4.29079	2.5149e-05
loc100488554.L	4.29027	2.05262e-16
insm2.L	4.29025	8.88885e-07
Xelaev18037929m.g	4.28557	0.00798953
Xelaev18042883m.g	4.27959	9.85699e-12
dnajc18.L	4.27843	0.0174635
Xelaev18040897m.g	4.27632	1.63969e-07
exosc10.S	4.27231	6.70529e-06
ar.L	4.2666	1.36668e-15
vgll3.S	4.25971	0.0157518
Xelaev18028472m.g	4.2597	0.0167746
Xelaev18014751m.g	4.25911	0.00157971
kirrel2.L	4.25603	8.1616e-24
rltpr.L	4.25294	0.0011448
arg1.L	4.25014	1.36662e-16
Xelaev18008692m.g	4.24645	1.71175e-06
Xelaev18030494m.g	4.24005	0.0192136
Xelaev18044182m.g	4.23704	1.17812e-09
ston1.S	4.2356	2.38969e-05
prr5l.L	4.22992	1.28623e-08
Xelaev18021808m.g	4.22739	3.33439e-06
was.L	4.22513	1.56685e-06
cdh1.L	4.21855	0.00265906
nedd9.S	4.21779	2.05047e-21
dusp5.S	4.21016	4.32633e-34
Xelaev18030820m.g	4.20939	0.00985385
nwd2.L	4.20861	0.000962041
loc105947758.L	4.20576	0.0465504
cttnbp2.S	4.20367	2.28147e-09
Xelaev18034944m.g	4.20345	3.06973e-05
btc.S	4.19907	0.0494957
rnf144a.L	4.19698	0.0329864
Xelaev18030356m.g	4.19674	2.72888e-12
cenpv.L	4.19363	3.8463e-09
tesc.L	4.1915	7.3483e-11
atp6v1c2.L	4.19099	0.0152755
proser1.S	4.18649	1.0779e-18
sall1.L	4.18185	3.88298e-28
loc101732678.S	4.1792	0.000402623
ndrg1.S	4.17818	8.02521e-06
Xetrov90003193m.L_2	4.16739	0.0011455
mpped1.S	4.16186	5.52909e-05
ush1c.L	4.15494	0.014689
wdr16.L	4.14318	4.1956e-11
Xelaev18037841m.g	4.12666	1.32166e-24
id3.L	4.12332	1.71668e-33
pdk4.L	4.12011	5.17231e-21
myo15a-like.1.L	4.11961	6.02564e-08
dio3.L	4.11928	3.70685e-07
id3.S	4.10841	5.69727e-27
cacnb4.S	4.10568	3.76209e-21
Xelaev18046883m.g	4.09568	0.000397217
Xelaev18036942m.g	4.0952	1.62189e-12
fbxo41.L	4.09235	1.32887e-06
ntrk2.L	4.09043	0.0313984
Xelaev18040261m.g	4.08853	0.045992
prcp.L	4.08657	0.00122513
loc100485898-like.L	4.08451	0.0011071
Xelaev18035068m.g	4.07892	0.00083042
vwa3b.L	4.07548	0.0265078
loc100493071.L	4.06355	0.00267539
Xelaev18036120m.g	4.06353	3.33687e-13
pde11a.L	4.05907	9.40193e-05
loc100486901.L	4.0551	1.69861e-05
nrdc.L	4.05423	0.000716556
loc100494294.L	4.05074	2.43125e-40
ca14.S	4.0497	0.000325075
acer1.L	4.04513	6.61605e-05
szl.S	4.03683	2.53141e-13
pax3.L	4.03623	3.49146e-06
st8sia2.S	4.03317	0.0123692
fam65b.S	4.03069	2.16123e-08
Xelaev18036451m.g	4.03053	2.43181e-11
loc100492237-like.S	4.02915	0.00442118
fzd8.L	4.029	7.87384e-09
adam19.S	4.02303	0.0176579
Xelaev18042923m.g	4.0228	0.00297896
Xelaev18001444m.g	4.01145	0.0195945
Xelaev18002596m.g	4.00765	0.0199301
Xelaev18012891m.g	4.0064	3.18882e-12
Xelaev18032449m.g	4.00637	0.000252174
gfod1.S	4.00085	2.77791e-14
aen.S	4.00011	0.0496338
loc100492324.L	3.9987	0.0492702
stx3.S	3.99819	0.00688809
slc35f1.L	3.99176	0.0494403
hes4.L	3.9912	2.68885e-32
narf.S	3.98932	0.0483555
cftr.L	3.98915	0.0492872
Xelaev18020642m.g	3.98496	1.23127e-05
fzd2.S	3.98444	1.40311e-05
atp8b2-like.L	3.98	8.89112e-06
Xelaev18004736m.g	3.97802	5.63038e-05
col8a1.L	3.9761	0.00467479
prph.S	3.97359	0.00141333
wif1.L	3.97171	0.00348143
pcdh15.L	3.96669	0.00943692
nktr.L	3.95937	8.21723e-16
ppp1r15a.S	3.94953	0.00186219
cd53.S	3.9479	8.39914e-06
rarg-like.1.L	3.945	2.61416e-08
adra2c.L	3.94169	0.0162871
Xelaev18016749m.g	3.94113	1.7038e-05
pkdcc.L	3.94006	8.27837e-05
gpr156.L	3.93636	0.0196076
not.S	3.93232	1.34277e-40
loc100487404-like.S	3.93193	2.80349e-20
rabgap1l.L	3.93164	2.07948e-31
Xelaev18013453m.g	3.93005	9.10767e-05
Xelaev18009885m.g	3.92634	4.04695e-21
arhgap4.L	3.9218	0.048866
cldn5.L	3.91845	4.48146e-10
Xelaev18027742m.g	3.91727	5.76635e-06
rbms2.L	3.91329	3.08722e-14
nol4.S	3.91304	0.0341895
loc100491051-like.S	3.91275	0.0462204
Xelaev18008610m.g	3.90753	5.10117e-05
lox.L	3.90587	6.03981e-06
loc101733597.1.S	3.90563	0.0492702
rsad2.L	3.90504	2.93766e-11
six2.S	3.9017	0.00238263
loc101734664.L	3.9017	0.043115
nr2f1.S	3.89702	9.52718e-05
pax2.L	3.89257	0.000279167
loc100486640-like.L	3.89234	2.92421e-06
six3.S	3.88947	2.40957e-11
s1pr2.L	3.88592	3.54516e-07
epsti1.L	3.88433	0.015665
ttc22.L	3.8835	0.0183419
loc100487224.L	3.88024	0.000231504
caprin2.S	3.87945	1.13927e-16
sp7.S	3.87513	4.84974e-07
loc100488048.S	3.8721	4.46541e-08
Xelaev18030248m.g	3.87186	5.77042e-12
fgf13.S	3.87015	0.00129671
csmd3.L	3.86904	0.0279073
bdkrb2.L	3.85561	0.00802037
tspan18.S	3.85273	0.020571
pitx3.L	3.84724	3.89601e-06
alpl.S	3.8418	0.0403115
galnt18.L	3.84086	2.44772e-08
trabd2b.S	3.83429	0.0179468
Xelaev18031374m.g	3.83325	1.03792e-11
Xelaev18047577m.g	3.83111	0.00364755
loc101732254.1.S	3.82898	0.00517776
ralgps1.L	3.82743	2.34813e-07
emb.S	3.82497	0.0114787
fbxl7.S	3.82177	0.0198741
gprc5a.L	3.8179	1.39092e-06
Xetrov90010371m.L	3.81235	0.0297559
ubl3.L	3.8116	0.00228686
Xelaev18036545m.g	3.80847	1.38243e-06
Xetrov90027276m.1	3.80706	0.00389727
lrrc36.L	3.80657	0.0477632
Xelaev18032417m.g	3.80589	4.83243e-13
prr5l.S	3.80188	1.88831e-11
nfkbiz.S	3.80082	1.56087e-10
parvg.S	3.7967	0.00578259
rasgef1b.L	3.79007	3.29732e-09
vav3.S	3.78863	0.00261139
loc100487455.S	3.78796	5.17685e-28
kcnab1.S	3.78565	6.63635e-13
hoxc4.L	3.78493	8.3762e-10
vav3.L	3.77684	0.037796
ramp2.S	3.77641	0.0232134
loc100485898-like.S	3.77579	0.00192334
rgs10.S	3.77434	0.033906
Xelaev18042907m.g	3.76729	0.0439821
rtn4rl2.L	3.76255	3.81718e-10
htra1.S	3.75947	4.55096e-16
loc100487225.S	3.75302	0.00117199
bicd1.L	3.75212	7.89702e-10
Xelaev18008008m.g	3.75143	1.21391e-10
sox21-like.S	3.74869	0.00232404
mecom.L	3.74825	9.32779e-05
loc100498095-like.L	3.74647	0.00266554
Xelaev18006490m.g	3.74318	0.0232357
best1.S	3.73651	0.00344571
kissr1b.S	3.73548	0.00636035
loc100494180.L	3.7343	0.0271092
Xelaev18029504m.g	3.73109	0.0255343
Xelaev18006361m.g	3.72585	7.82671e-05
slit1.S	3.71806	0.000126017
cdca9.L	3.70866	0.00218912
il5ra.S	3.70306	0.0179946
Xelaev18025346m.g	3.70164	0.00249738
Xetrov90027248m.L	3.69973	0.0265027
kcna1.S	3.6956	1.61193e-06
Xelaev18042158m.g	3.69552	0.0227997
sdc4.L	3.69286	2.7583e-28
loc101732639.L	3.68929	0.000751497
aacs.L	3.68891	0.0103142
Xelaev18026880m.g	3.68279	0.00014407
clip3.S	3.67881	0.000414298
wnt5b.L	3.67726	3.41464e-15
large.S	3.67679	2.97037e-12
ptprd.S	3.67544	1.04122e-05
Xelaev18046782m.g	3.67265	9.88735e-08
wnt5b.S	3.67142	2.5167e-14
atoh1.S	3.66651	1.16834e-14
shisa2.S	3.65867	0.00030376
hes3.1.L	3.65668	1.02675e-09
trpc3.L	3.65228	0.015237
Xelaev18047586m.g	3.6521	0.0242885
Xelaev18043442m.g	3.64705	1.10159e-05
sall3.L	3.6449	3.10782e-15
txnip.L	3.64478	2.91122e-14
pcdh7.S	3.64389	6.41551e-18
map1a.L	3.63834	5.02288e-08
loc100486709.1.L	3.63808	1.73628e-06
Xelaev18038694m.g	3.62791	0.000135898
Xelaev18043585m.g	3.62316	0.000341538
slc2a2.L	3.61967	1.09654e-16
ptger3.L	3.6193	4.71016e-07
itga4.S	3.61891	0.00599814
abhd3.L	3.61772	0.00237705
runx3.L	3.61227	0.0136046
cyp2u1.L	3.61189	0.000418071
zswim4.S	3.60599	7.85507e-18
gabra3-like.L	3.60534	0.012276
scube1.S	3.60003	0.00189784
Xelaev18013554m.g	3.59729	1.0448e-06
gata3.S	3.59719	0.000431417
fezf2.S	3.59468	0.0476823
sema3e.S	3.584	0.000469153
slc7a8.S	3.58272	0.0163039
arhgef40.S	3.58017	3.83567e-05
large.L	3.57788	1.60319e-09
Xelaev18043967m.g	3.56962	0.0317487
Xelaev18017876m.g	3.56752	6.50229e-27
map2.S	3.56726	2.06273e-06
pkdcc.S	3.56211	0.000338112
rarg-like.1.S	3.55838	1.41276e-29
tsc22d3.L	3.55742	0.000139249
csf1r.S	3.5551	0.00275613
tspan5.L	3.55462	0.00339341
dgka.L	3.55398	1.2931e-15
ldb3-like.1.L	3.54274	2.06226e-05
hoxc13.S	3.53905	0.00136217
ttc7a.L	3.5382	0.00283231
ablim1.L	3.53651	5.40717e-16
slc16a6.S	3.53611	6.17281e-08
mrvi1.S	3.53292	0.00537566
plod2.L	3.5325	8.89914e-05
col9a3.L	3.53194	2.24227e-05
cyb561.L	3.53169	7.18451e-25
nt5dc1.S	3.52611	9.18715e-06
usp54.S	3.52508	6.18627e-13
fosl1.S	3.51907	5.22639e-06
Xelaev18000695m.g	3.51822	6.10224e-19
Xelaev18045838m.g	3.51433	0.000161728
tnfrsf1a.L	3.50212	5.79437e-06
ndnf.L	3.50074	0.000409853
pcdh7.L	3.49965	8.06951e-14
stox1.S	3.49896	4.7845e-14
plxdc2.L	3.49663	0.0215199
ttbk1.S	3.49471	7.94638e-23
cldn5.S	3.49335	8.40853e-09
pcsk9.S	3.49304	0.013851
Xelaev18030342m.g	3.49233	6.52366e-05
erich6.L	3.48953	0.0130023
crx.S	3.48761	9.29461e-13
loc100498173.S	3.48321	0.0180762
ano5.S	3.48102	4.68102e-07
dkk3.S	3.47666	0.00103855
zcwpw1.L	3.47606	3.04316e-10
Xelaev18028528m.g	3.47107	0.0338314
tnfrsf11a.S	3.46894	0.0338927
ficd.S	3.46482	4.65486e-29
Xelaev18026269m.g	3.46392	0.00223598
Xelaev18024704m.g	3.4603	0.000237319
nrp2.S	3.45788	1.04041e-11
dgki.L	3.45669	3.33429e-06
loc100494186.L	3.45622	2.78341e-09
nhs.L	3.4546	0.00200669
Xelaev18001287m.g	3.45089	3.44724e-05
loc101733122.L	3.44787	2.3669e-10
abcg2.S	3.44771	2.24244e-07
azin2.S	3.44687	1.36748e-32
ndnf.S	3.44312	6.54548e-06
tmem163.S	3.44094	4.06251e-05
loc100494945.L	3.43945	0.00199008
pax7.L	3.4354	2.99828e-07
tcf15.L	3.43303	0.000499996
kdm5a-like.1.L	3.4317	6.62165e-15
Xetrov90017730m.L	3.42664	3.34539e-17
loc100485432.S	3.4243	0.0107833
loc100490989.S	3.4177	0.00975373
cdc42ep3.L	3.41466	0.00186219
pappa.L	3.41325	2.27872e-06
glo1.S	3.41304	1.80217e-07
gadd45g.L	3.41267	7.76959e-19
loc100486125.L	3.4103	0.000128372
Xelaev18016696m.g	3.4097	5.99677e-09
Xelaev18019872m.g	3.40914	0.000755249
pax5.L	3.40626	8.01439e-06
meis2.L	3.40579	7.47881e-05
nr5a2.L	3.40515	7.23712e-12
Xelaev18016667m.g	3.40375	2.36829e-05
unnamed.L_7	3.4034	0.00558487
fam129b.L	3.4026	2.32516e-05
Xetrov90003468m.S	3.39999	2.46678e-07
slc25a29.L	3.39845	2.93325e-19
sox8.L	3.39795	1.32132e-11
ptafr.L	3.39737	6.36952e-17
crb2.S	3.39603	0.00603047
synpr.S	3.39467	0.0287289
gs17.L	3.39225	1.29469e-23
afap1l2.S	3.39064	0.0411791
Xelaev18046622m.g	3.39025	5.61927e-05
camk1d.S	3.38841	0.00680243
Xelaev18032931m.g	3.38467	0.011413
lrrn3.S	3.38404	0.00072066
tmem132c.S	3.38093	4.91721e-07
drd2.L	3.37586	2.1533e-05
Xetrov90022586m.1	3.37318	5.45364e-08
cdknx.S	3.3719	1.05911e-25
mapre2.S	3.36836	9.26061e-10
robo1.L	3.36578	0.0308217
Xelaev18037815m.g	3.36502	3.71134e-17
Xelaev18035606m.g	3.3617	0.00576073
Xetrov90030799m.S	3.36099	0.0445015
loc101734693.L	3.35798	0.0492768
Xelaev18045854m.g	3.35736	3.34115e-05
Xelaev18030363m.g	3.35663	0.000363207
lmod3.S	3.34381	0.00670156
satb2.S	3.3407	1.00749e-07
Xelaev18003995m.g	3.33209	2.27678e-07
fam212a.L	3.33183	1.09791e-14
Xelaev18016700m.g	3.32907	2.47963e-05
snx22.L	3.32727	6.86207e-12
eno4.L	3.32365	0.012666
arhgef28-like.S	3.32285	1.56954e-05
clcf1.L	3.32174	0.0247643
ldb3.S	3.32034	0.00551725
c20orf27.L	3.31347	1.84335e-18
pstpip2.L	3.30766	0.000358178
ttyh2.S	3.30391	8.74034e-09
loc101734468.S	3.3022	0.000207807
Xelaev18037931m.g	3.30155	5.16025e-14
Xelaev18021140m.g	3.29852	0.000726148
sox17b.1.L	3.29747	1.91633e-16
wnt9a.S	3.29548	0.00348297
hoxb7.L	3.29262	0.0273465
cyp27b1.L	3.29219	1.92721e-09
tacc2.S	3.29178	0.000689338
znf268.L	3.29007	1.43455e-08
glis2.L	3.27963	6.54196e-11
sox21.S	3.27623	6.28474e-05
atf3.L	3.27615	8.00435e-10
mctp1.L	3.27358	6.59168e-11
dlc.L	3.27337	4.33305e-12
prss1-like.2.S	3.27279	0.0240439
rapgef3.L	3.27235	5.49376e-06
Xelaev18001572m.g	3.27209	0.00274128
xbp1.L	3.27129	6.41548e-29
Xelaev18037612m.g	3.26989	5.80559e-24
prkg1.L	3.26987	0.000222984
txn2.L	3.26723	0.0102215
foxg1.S	3.26625	3.85348e-05
Xelaev18039183m.g	3.26046	4.61822e-18
sgcg.L	3.25744	0.00260364
adra2a.S	3.25568	0.00398197
Xelaev18032583m.g	3.2547	0.000218856
Xelaev18011421m.g	3.25176	0.00250009
slc9a3r2.L	3.24655	1.58689e-06
cdc14a.S	3.23984	8.314e-05
nfib.S	3.23971	0.000940208
loc733459.S	3.23655	6.3562e-05
il10rb.S	3.23587	0.0067044
Xelaev18028102m.g	3.2352	0.00580868
loc100487408.L	3.23468	0.000286801
onecut2.L	3.23382	2.80442e-05
mkx.L	3.23012	0.000292958
clstn1.S	3.2294	3.55907e-10
rps21.L	3.22847	5.00505e-10
foxd1.S	3.22545	0.00129431
epha2.S	3.21983	2.35558e-22
gpr143.S	3.21333	0.0307637
Xelaev18043332m.g	3.21328	0.0188036
loc100492579.S	3.21269	5.28098e-07
hoxa3.S	3.21023	0.00659753
post.S	3.20966	0.00882212
cdknx.L	3.20942	4.0461e-26
ctse.L	3.20938	2.36741e-05
Xelaev18046620m.g	3.20686	3.32616e-10
atp6v0e1.L	3.2063	5.31348e-13
fgfr2.S	3.20617	2.45665e-08
lpar6.L	3.20578	6.5747e-14
dusp5.L	3.20254	2.00055e-26
ppp1r14c.L	3.20063	0.00382704
dlx5.S	3.19411	7.5337e-18
rab15.S	3.18783	1.79583e-05
loc100497061.L	3.18753	2.672e-06
pou3f4.S	3.18498	0.00325438
Xelaev18040986m.g	3.18453	0.0065828
xbp1.S	3.184	2.7978e-28
st6galnac5.S	3.18342	0.0010103
slc34a2.L	3.18299	0.000334649
Xelaev18038484m.g	3.18194	0.0208237
mob3b.L	3.18159	0.031958
Xelaev18021679m.g	3.18034	0.0308806
rab39b.S	3.17747	0.0245229
cmya5.L	3.17515	0.0271402
loc100497556.S	3.17488	0.00957364
Xetrov90015394m.S	3.17003	1.68912e-06
slc9a5.L	3.16705	0.00120983
loc101735282.L	3.16695	0.0272819
hes3.1.S	3.16641	1.00895e-07
slc9a3r2.S	3.16589	2.54535e-06
fbxo16.L	3.16516	0.012666
sfrp2.L	3.1647	1.82508e-23
tll1-like.1.L	3.1564	0.000386494
sgcd.L	3.15619	4.69439e-09
c15orf39.S	3.15357	9.60321e-10
mat1a.S	3.15187	1.51318e-05
cdon.L	3.14937	0.000558327
MGC76328.S	3.14854	5.16783e-12
loc105946776.S	3.14778	0.0497868
myo10.L	3.14747	7.549e-05
Xelaev18030361m.g	3.14118	8.30294e-10
Xelaev18003910m.g	3.13706	1.78653e-21
s100z.L	3.13294	0.0119464
pcdha13.L	3.13086	6.61046e-17
grik2.L	3.12909	0.00303527
asic3.S	3.1281	0.0237126
vwa5b1.S	3.12353	0.00512092
loc100492058.L	3.12289	0.00527396
itpr3.S	3.12207	9.91656e-13
pacrg.L	3.12025	0.000911628
foxg1.L	3.11817	0.00118318
slc43a1.L	3.11811	6.58807e-15
efnb2.S	3.11586	3.98354e-14
gria3.L	3.11546	0.00808531
sim2.L	3.11525	0.00100252
lox.S	3.11304	8.59902e-07
Xelaev18024651m.g	3.11157	2.17239e-14
loc100494483.L	3.11054	4.87666e-18
Xelaev18029564m.g	3.10933	0.000182099
nr1h4.S	3.10885	0.0332895
clcnkb.L	3.10877	0.00493559
lpar2.L	3.10771	5.25651e-17
gria1-like.1.S	3.10706	0.0185414
grik2.S	3.10569	0.00622553
cadps.L	3.10558	7.72214e-05
golm1.L	3.10278	0.00159765
Xelaev18016544m.g	3.10152	0.000397333
Xelaev18015467m.g	3.09905	0.00971218
Xetrov90008961m.L	3.09837	1.68912e-06
rfx4.L	3.09825	0.00213176
prdm6.L	3.09624	1.44218e-06
loxl1.L	3.09608	2.2783e-10
lrrc8d.L	3.0948	0.0113335
dusp22.L	3.09282	0.0360394
loc100494822.S	3.09246	0.0050445
lct.L	3.09166	3.06937e-05
loc100486181.S	3.08583	0.037086
Xelaev18008846m.g	3.08027	0.01748
colq.L	3.07893	0.000529177
c10orf67.L	3.07716	0.00292838
dnm1.S	3.07686	0.030531
c9orf172.L	3.07501	0.0349411
sox21.L	3.07345	1.19858e-09
Xelaev18032640m.g	3.07191	0.00065061
nos1.L	3.05997	0.0411335
efnb2.L	3.05745	2.28857e-13
Xelaev18005132m.g	3.05515	0.000313922
glrb.L	3.04971	0.00154406
socs2.L	3.04737	0.000376762
sema6a.L	3.04398	7.29573e-06
Xetrov90023655m.1	3.04196	3.99599e-06
loc100497528.S	3.04173	7.95642e-08
Xelaev18046406m.g	3.03733	0.0276298
Xelaev18001102m.g	3.03575	2.34386e-05
Xelaev18039008m.g	3.03465	2.15364e-08
tspan18.L	3.03316	0.0116884
ag1.L	3.03234	0.0303738
cdc14a.L	3.03135	0.000296784
sh3bp4.L	3.02941	9.74088e-16
Xetrov90001129m.S	3.0291	0.0231181
cyfip2.L	3.02662	0.00282404
frem2.S	3.02624	2.64303e-05
cfap52.S	3.02187	7.64822e-05
lrriq3.S	3.01046	0.000475055
Xelaev18030355m.g	3.00962	4.75321e-08
kcna1.L	3.00861	1.02088e-06
bmf.L	3.0074	1.98343e-07
epha7.L	3.00604	0.000635224
slc43a2.S	3.00507	2.20421e-05
abcd2.S	3.00324	0.000801356
lamb2.S	3.00107	0.00714892
Xelaev18028307m.g	3.00079	0.000424395
ncam1.L	2.99501	6.20094e-05
Xelaev18004886m.g	2.99392	0.0430804
dmrt1.L	2.99316	1.55725e-06
calb1.S	2.99247	0.000895116
apbb2.L	2.9924	0.000183595
lrrc2.L	2.9917	0.0166881
ckap4.S	2.98959	1.37088e-06
tbx15.L	2.98852	2.81468e-07
Xetrov90022596m.L	2.98757	1.40027e-08
Xelaev18003021m.g	2.98584	8.76815e-07
psma3.S	2.98269	0.000353943
ttc24.L	2.98197	0.02818
Xelaev18002683m.g	2.98052	0.0238625
ptprn2.L	2.97894	0.000240647
b4galnt2.L	2.97835	0.00112408
smad4.1.L	2.97201	1.14649e-11
dnah14.L	2.97141	0.000701417
scube2.S	2.96978	7.61323e-07
tacc2.L	2.9679	1.41441e-05
plppr5.L	2.95497	0.00125176
kcnc1.L	2.95425	0.000645619
crim1.L	2.95026	5.58317e-06
ca14.L	2.94637	6.50251e-11
fgf20.S	2.94447	0.00180754
atf3.S	2.9439	1.62536e-09
rbm47.S	2.94355	9.36004e-16
meis3.L	2.94165	1.00283e-06
efs.L	2.94119	1.97808e-06
trhr2.L	2.94111	0.00972794
Xelaev18027226m.g	2.94091	0.00283231
cdc25b.L	2.94027	6.32572e-15
zswim5.L	2.93881	2.25624e-12
Xelaev18016643m.g	2.9383	0.0124789
tcea3-like.S	2.93563	0.000103249
pros1.L	2.93552	0.0165888
Xelaev18044082m.g	2.93472	3.37378e-08
fam46d.S	2.93326	0.0390868
creb3l4.S	2.93292	0.000331604
alcam.S	2.93233	5.24062e-10
relt.L	2.92657	3.1047e-17
ndst3.S	2.92617	0.0367537
Xelaev18026630m.g	2.92334	1.82976e-06
napb.S	2.92297	1.0967e-08
Xelaev18027363m.g	2.9216	1.07842e-05
Xelaev18038708m.g	2.91757	0.00624449
ncoa1.S	2.91412	2.53395e-09
ccdc151.S	2.91355	0.0313227
Xelaev18021562m.g	2.90764	9.12266e-10
rspo2.L	2.90513	0.00332431
lcorl.S	2.90421	3.34539e-17
loc101734746.L	2.9042	3.37365e-11
aff2.S	2.90296	0.00304123
pear1.L	2.90263	0.0233079
Xelaev18037083m.g	2.89655	0.000782012
prex1.L	2.89558	1.81606e-05
npffr1.L	2.8951	0.00325795
timp3.S	2.88745	7.48981e-10
stard13.S	2.88661	1.91709e-10
Xelaev18013770m.g	2.886	0.00865508
il16.L	2.88551	0.0267087
Xetrov90028350m.S	2.8811	0.00748683
Xelaev18040877m.g	2.88089	0.000224078
stx8.L	2.87894	0.00123443
Xelaev18028734m.g	2.87323	0.0443077
ccdc106.S	2.87253	0.0222386
bmper.L	2.86905	3.75109e-08
cpne4.S	2.86826	0.00918833
col4a1.L	2.86759	0.00996438
fkbp11.S	2.86555	0.00769041
pcdha13.S	2.86403	1.64691e-11
emid1.L	2.85921	0.00585101
tubb2b.L	2.85872	1.64283e-08
mmp25.L	2.85825	0.0251207
ldlr.L	2.85344	6.76899e-14
tmem119.S	2.85305	0.0302837
nat8l.L	2.8503	7.23712e-12
Xelaev18011340m.g	2.84844	2.90672e-07
Xelaev18000355m.g	2.84768	0.00013659
pitx3.S	2.84709	0.0105638
kcnc4.S	2.84638	1.29327e-08
rnf150.S	2.84196	3.9903e-07
fgfrl1.S	2.84169	0.0428302
arhgef25.S	2.84107	3.96914e-05
ezr.L	2.84085	6.63963e-07
myo7a.L	2.83986	0.0199331
fam189b.L	2.83815	0.0160333
pvrl1-like.2.L	2.83757	2.31282e-08
gas2l1.S	2.83511	2.22995e-13
nme7.S	2.83451	1.98343e-07
nrg3.L	2.83288	0.0146009
Xelaev18011071m.g	2.83236	0.0452882
Xelaev18036077m.g	2.8307	6.42982e-15
tmprss9.S	2.82836	0.00435612
dpep2.L	2.82728	0.00824057
nat8l.S	2.82153	0.0162742
otx1.S	2.81961	5.14232e-09
palm.S	2.81789	4.51225e-06
admp.L	2.8153	0.00377097
Xelaev18036178m.g	2.81275	0.00149086
ppfia3.L	2.81231	0.00226318
slc6a2.S	2.80407	0.0279403
dmrt2.S	2.80371	0.0383929
hes7.2.L	2.80276	8.84699e-17
[truncated: 686 more rows]

## Sheet: Pre_ac vs. Post 3hr_ac
Name	EDGE test: Pre_activin vs Post 3hr_activin, tagwise dispersions - Fold change	EDGE test: Pre_activin vs Post 3hr_activin, tagwise dispersions - FDR p-value correction
foxa4.L	14329.9	3.10736e-158
foxa4.S	12319	6.93847e-144
pcdh8.2.S	3102.43	1.18235e-116
unc93a.L	3061.05	3.73049e-94
socs3.L	2930.68	3.23217e-49
pcdh8.2.L	2692.51	6.11554e-95
Xelaev18038693m.g	2512.21	2.41855e-151
Xelaev18028631m.g	2382.77	3.04569e-149
socs3.S	2272.27	2.32839e-75
osr2.L	1974.48	4.12794e-119
Xelaev18038702m.g	1772.2	1.0943e-214
eomes.S	1598.97	1.07963e-176
nodal1.L	1379.17	1.46632e-72
Xelaev18028630m.g	1367.69	3.64878e-125
Xelaev18002723m.g	1324.12	7.03556e-51
mixer.S	1304.63	1.11313e-104
gsc.L	1266.36	2.45575e-139
foxd4l1.1.S	1200.45	9.30623e-72
nodal2.L	1173.41	1.04856e-113
atp12a-like.1.L	1145.37	6.45023e-34
krt16.S	1048.36	2.5799e-56
c9.L	928.845	3.95044e-89
xenf.L	849.514	1.35342e-42
loc100492966.L	841.128	3.72375e-48
npy2r-like.1.L	831.044	1.14746e-52
loc101731538-like.S	791.371	4.37733e-54
hamp2.L	746.726	3.62179e-29
cxcl11.L	744.381	2.18093e-33
Xetrov90015528m.L	729.436	3.7826e-151
camta1.L	720.718	1.96483e-39
Xelaev18034426m.g	712.787	9.23487e-19
Xelaev18038704m.g	707.707	3.8294e-173
has2.S	675.223	2.72184e-146
chrd.S	638.868	2.42425e-100
c3.L	627.834	4.4832e-61
Xelaev18002424m.g	598.7	8.65881e-42
plekhg2.S	568.838	1.30154e-29
Xelaev18019163m.g	561.484	1.86107e-36
Xelaev18000483m.g	526.325	1.72208e-48
spred1.S	524.868	1.5815e-36
mix1.S	518.134	4.35108e-131
loc100494984.L	490.839	4.92094e-61
sp6.L	465.277	3.2602e-19
chrd.1.L	462.003	2.36432e-72
egr3.S	458.844	4.1942e-33
mespa.S	451.894	3.00181e-34
sox18.S	437.352	6.25028e-27
mixer.L	433.852	4.20623e-156
chrd.2.L	429.095	7.54204e-32
snca.S	428.543	1.96317e-27
cass4.L	418.838	6.8158e-193
Xelaev18026293m.g	395.901	2.74954e-140
Xelaev18038707m.g	395.36	4.6228e-58
des.1.S	392.162	3.90114e-54
flrt3.L	381.249	1.59557e-195
mespb.S	376.896	8.29986e-34
sox18.L	374.959	3.8829e-24
ventx1.2.L	372.424	3.5093e-30
Xelaev18037540m.g	370.302	1.48607e-28
Xelaev18028629m.g	367.508	1.40619e-101
mespb.L	363.793	3.21539e-28
lhx3.L	362.091	5.85725e-22
glipr1l1.L	339.263	3.22562e-28
Xelaev18029353m.g	336.119	1.64221e-26
pdgfra.S	328.958	1.55472e-79
hoxb7.S	322.58	5.15641e-26
Xelaev18035102m.g	317.03	1.2574e-27
hoxd10.L	312.265	1.13413e-21
menf.1-like.1.1	304.578	3.91499e-76
dusp7.S	301.466	5.60609e-21
nceh1.S	299.815	1.97794e-75
Xelaev18000337m.g	298.64	5.07657e-59
styk1.S	285.9	7.68226e-22
loc100498463.S	277.956	1.92345e-20
tmem52b.L	256.83	8.76799e-16
foxj1.S	252.011	8.18434e-102
Xelaev18002863m.g	249.238	2.41529e-20
Xelaev18006408m.g	242.143	2.8023e-16
nodal.L	236.962	4.44251e-33
ccnd1.L	236.24	1.00819e-113
Xelaev18019726m.g	231.116	3.95255e-19
Xelaev18000152m.g	228.3	2.01798e-20
Xelaev18008720m.g	226.773	2.60169e-34
rom1.S	225.871	7.55042e-20
Xelaev18037073m.g	222.313	8.51047e-17
fam120b.S	220.109	1.62047e-19
loc100494123-like.L	215.839	1.42204e-17
loc101732215.L	215.812	1.9134e-15
lhx3.S	215.735	2.18734e-68
prickle3-like.S	215.205	4.95439e-15
zfp36.S	212.729	6.772e-108
otx2.L	210.147	7.40139e-118
rgs1.L	204.161	1.20065e-17
Xelaev18006779m.g	201	1.27427e-12
Xelaev18018615m.g	200.757	2.56355e-16
fam124b.L	197.992	2.23887e-15
rgs16.S	194.41	4.03667e-17
tnfsf15.S	188.865	4.23374e-38
Xelaev18008203m.g	187.876	7.19984e-14
scnn1a.S	185.567	2.29759e-15
Xelaev18038697m.g	183.04	4.43007e-15
Xelaev18046327m.g	179.479	5.36188e-52
unnamed.S_12	177.439	1.69588e-13
pnhd.S	175.762	1.00953e-14
loc101731405.L	172.651	1.75046e-56
cyp26b1.L	171.332	3.49223e-29
igfbp4.L	168.108	7.95523e-12
Xelaev18001617m.g	166.093	6.10562e-11
Xelaev18011187m.g	165.266	1.19995e-30
loc100490816.L	163.464	1.21892e-09
eomes.L	162.987	6.76741e-116
Xelaev18047398m.g	160.145	2.21681e-11
glipr2.S	158.618	1.19239e-61
Xelaev18003957m.g	157.594	1.14362e-12
cdx1.S	156.224	8.57072e-52
loc100492708	156.028	1.3964e-82
kif3c-like.S	155.18	2.6297e-11
ngfr.S	154.988	1.09882e-136
st6gal1.L	154.957	4.931e-13
nptx2.S	154.407	1.58026e-186
Xelaev18032542m.g	153.534	2.19479e-07
xdh.S	153.151	3.09615e-156
loc100493992.S	148.908	9.3829e-14
hoxc9.L	148.803	3.94012e-13
dgki.S	148.533	5.68531e-36
cdk5r1.L	147.423	3.97021e-31
tnfsf10.S	145.542	1.40794e-48
Xelaev18031473m.g	145.227	1.23648e-12
loc101731680.S	145.112	1.91831e-11
Xelaev18032224m.g	142.777	1.26575e-11
Xelaev18005941m.g	142.566	3.69538e-13
Xelaev18002254m.g	142.092	1.36837e-12
Xelaev18021675m.g	140.437	1.21965e-09
fgd1.L	140.18	1.00633e-106
hoxc11.L	139.694	9.90003e-13
rgs2.S	139.457	2.49918e-12
cass4.S	139.26	2.0879e-72
flrt3.S	138.884	4.95599e-194
akna.S	137.488	1.36157e-23
Xelaev18002554m.g	136.919	1.0636e-89
fosl1.L	135.167	3.1614e-72
Xelaev18046312m.g	133.166	1.38209e-65
gsc.S	130.198	2.68828e-105
Xelaev18019671m.g	130.079	1.41991e-11
c10orf71.S	129.887	1.87065e-11
loc394967.L	128.343	1.15573e-11
f3.S	128.327	4.62737e-61
Xelaev18001619m.g	127.977	4.02805e-79
Xelaev18035103m.g	127.284	7.2221e-12
osr2.S	127.127	4.86337e-118
fbxo24.L	126.648	2.18375e-19
lypd2.L	124.051	3.1705e-34
ctgf.S	123.748	7.29215e-10
myt1.S	123.171	6.03728e-50
msx1.L	121.137	1.48531e-63
Xetrov90020467m.S	121.08	1.69883e-10
tusc5.L	119.283	1.28811e-28
cxcl10.L	118.56	3.51164e-35
Xelaev18023754m.g	118.456	2.49162e-10
sncb.L	117.807	1.18705e-30
Xelaev18011385m.g	117.406	3.99073e-46
fam167a.S	116.994	2.83413e-09
Xelaev18003355m.g	114.995	3.45621e-09
chrna10.S	112.397	1.06885e-07
loc100498066.L	111.951	2.84457e-10
spns2.L	111.778	6.31754e-74
myoc.L	111.742	1.76189e-19
plekhg5.S	110.914	1.02862e-126
loc101733058.L	108.793	2.54346e-09
loc100492804.L	108.257	2.46598e-58
pgs1.L	106.781	2.96717e-22
Xelaev18041660m.g	105.827	6.05111e-10
Xelaev18034083m.g	105.568	1.44788e-09
Xelaev18001312m.g	105.546	8.89962e-09
Xelaev18034023m.g	104.867	7.7271e-19
rerg.L	104.004	1.87772e-20
Xelaev18003544m.g	102.581	2.57089e-09
Xelaev18004191m.g	102.373	2.57089e-09
clcf1.L	101.383	1.25686e-97
Xelaev18043700m.g	99.4288	6.23267e-09
emilin1.S	98.203	8.31193e-07
nodal1.S	97.4465	4.69986e-24
dio2.L	96.9302	8.37373e-08
Xelaev18044648m.g	96.5345	6.92811e-09
eln2.L	96.534	1.116e-07
Xelaev18015010m.g	96.5016	3.90515e-08
Xelaev18024603m.g	96.1965	4.4161e-08
gcnt4.L	96.1717	4.14357e-08
gdf3.S	94.5061	3.54342e-70
bcl3.S	93.4914	1.2557e-08
nts.S	93.3089	4.66962e-08
loc100498539.1	93.2983	1.48351e-08
loc100497111.L	93.2851	1.79649e-08
Xetrov90010614m.S	93.1505	2.20749e-08
Xetrov90010139m.L	92.6982	5.63853e-08
pxdc1.L	91.2249	3.62006e-31
ventx3.2.L	90.4857	2.836e-26
Xelaev18044833m.g	90.0402	7.07908e-08
Xelaev18041895m.g	89.9338	2.79177e-08
Xelaev18019725m.g	88.3045	6.01732e-57
Xetrov90018651m.S	88.0414	1.83626e-06
slc38a5.L	87.3089	8.37995e-08
Xetrov90028029m.S	87.1593	3.3322e-08
loc100491629.L	87.0434	5.60443e-08
loc100145155.L	86.6179	2.36176e-07
st6galnac2.L	84.7424	4.9145e-99
fam211b.L	84.4485	8.80339e-43
Xelaev18036624m.g	84.069	5.73831e-08
Xelaev18032448m.g	84.0503	9.07904e-08
Xelaev18004912m.g	83.9276	6.32944e-07
loc100493155.L	83.9145	1.64164e-07
Xelaev18047400m.g	83.8277	2.96931e-06
phldb3.S	82.7922	8.6562e-83
cdk5r1.S	82.6401	5.4199e-55
lefty.L	81.8979	1.34793e-110
loc101734287.S	81.4522	2.45436e-06
loc100498590.L	81.1845	1.04235e-06
Xelaev18015119m.g	80.9645	1.81014e-06
loc100490018.L	80.9401	2.25417e-07
arl4c.S	80.6351	1.06288e-37
chgb.L	80.088	1.27897e-33
pcolce.L	79.6519	7.51769e-19
Xetrov90030655m.S	79.6336	7.90957e-17
Xelaev18015118m.g	78.1975	1.56323e-05
tnfrsf25.S	78.0381	3.0522e-07
ltk.L	78.0086	6.82703e-07
nkx2-2.L	77.9578	4.46097e-07
kctd7.L	77.8891	6.4452e-05
cd274.L	77.6128	1.97466e-22
Xelaev18043947m.g	77.5216	2.62382e-60
dhx58.L	76.082	5.04316e-61
Xetrov90014037m.L	75.1269	1.10281e-06
fosl2.L	75.0791	1.62332e-96
apold1.L	75.0727	5.12361e-06
Xelaev18032748m.g	75.0386	1.85858e-06
Xelaev18001992m.g	74.9107	2.89641e-20
loc100488948.S	74.8944	4.49818e-38
cbln2.S	74.8227	2.16129e-06
mrc1.S	74.7894	5.73999e-05
gpr4.S	74.6726	1.64656e-20
Xelaev18037142m.g	74.6069	2.83503e-06
sox7.S	74.3238	5.66963e-66
reln.L	73.6037	9.05517e-21
Xelaev18036547m.g	73.5387	7.18526e-17
loc100485432.L	71.8864	1.86767e-06
Xelaev18016770m.g	71.7538	1.18206e-06
wnt11.L	71.5134	2.43401e-06
Xelaev18046811m.g	70.7796	3.53412e-19
lin28a.L	69.6478	1.91694e-79
Xelaev18044341m.g	69.4672	1.39984e-20
Xelaev18043367m.g	69.0601	1.72284e-05
pzp.L	68.7972	9.11837e-06
loc100489157-like.S	68.6483	2.4938e-18
Xelaev18036258m.g	68.4687	1.46611e-05
Xelaev18032498m.g	68.2593	1.19997e-05
foxj1.L	68.152	1.25552e-102
fgf3.S	68.0548	5.63031e-30
Xelaev18001687m.g	67.452	1.61521e-13
Xelaev18019534m.g	67.1576	3.21375e-43
Xelaev18047972m.g	67.0271	3.38448e-18
dlx3.S	66.7593	1.3505e-37
Xelaev18022179m.g	66.7508	8.44711e-05
apcdd1l.S	66.7145	8.07316e-17
Xelaev18026295m.g	66.6367	1.0401e-102
Xelaev18001686m.g	65.848	8.26277e-06
sebox.L	65.7085	7.77621e-20
il10.L	65.6629	4.27845e-06
Xelaev18038710m.g	65.6436	5.74032e-06
lingo2.L	65.638	4.86526e-06
pnck.L	65.6216	4.06923e-31
Xelaev18019531m.g	65.5859	5.64321e-06
Xelaev18011200m.g	65.5272	9.23534e-06
adcyap1.S	65.1283	9.02725e-44
Xelaev18002982m.g	64.4077	7.26699e-33
hoxc12.L	64.2608	6.14592e-86
onecut2.S	63.9196	3.75793e-52
hoxd9.L	63.1974	2.04304e-46
htr1a.S	62.9807	6.33182e-14
fxyd1.S	62.9767	3.21439e-05
gngt2.1.L	62.7028	1.60082e-05
krt12.S	62.6356	2.53544e-05
tusc5.S	62.6128	1.28928e-05
Xelaev18002160m.g	62.6094	1.57887e-64
lyl1.S	62.5802	8.92913e-06
tril.S	62.5485	1.03734e-05
foxd4l1.L	62.4844	4.72608e-16
drgx.L	62.4443	1.27001e-05
loc100498452.L	62.3148	1.36167e-14
loc100491715.L	62.3026	2.18652e-05
mix1.L	62.2133	6.9768e-174
loc100498221.L	61.921	5.90182e-05
slc38a2.L	61.8562	4.09938e-109
loc100493941-like.L	61.3375	1.35164e-26
Xelaev18030561m.g	60.2124	2.89684e-17
gp2.L	59.8738	0.000533203
Xelaev18017837m.g	59.5763	4.60746e-16
Xelaev18047434m.g	59.5315	1.66276e-05
Xelaev18004463m.g	59.4857	1.48842e-05
Xelaev18034162m.g	59.4733	1.23336e-05
Xelaev18015739m.g	59.4592	1.28144e-05
Xelaev18046339m.g	59.3975	1.54647e-05
loc100495222.1.L	59.3454	4.12153e-37
Xelaev18046524m.g	58.8057	4.36357e-15
scnn1a.L	58.0636	1.63343e-56
ptgs2.S	57.8811	2.31966e-84
emx1.2.L	57.8294	2.30236e-48
Xelaev18035104m.g	57.4719	3.64492e-18
Xelaev18023481m.g	57.316	2.35689e-47
usp43.L	57.0177	2.70545e-112
antxr2.S	56.8866	8.706e-15
pkdcc.L	56.8477	1.83213e-83
Xelaev18030544m.g	56.685	7.13988e-05
znf608.L	56.678	4.48096e-71
osr1.L	56.4904	1.36883e-97
Xelaev18012157m.g	56.3998	4.1835e-05
Xetrov90029313m.L	56.395	2.08219e-05
Xelaev18011664m.g	56.351	6.29907e-05
Xelaev18040499m.g	56.329	3.29209e-05
shh.S	56.2644	5.41227e-12
Xelaev18005110m.g	56.2568	4.12933e-05
Xelaev18000720m.g	56.1973	5.80392e-05
prss36.L	56.0361	9.30765e-84
Xelaev18028663m.g	55.8864	0.000263326
loc100494211.S	55.5814	2.41151e-26
Xelaev18002446m.g	54.6782	1.57546e-15
tmem265.L	54.2984	3.67123e-33
dysf-like.L	53.9789	5.31961e-20
Xelaev18041869m.g	53.6064	5.14158e-72
slitrk1.S	53.564	1.84424e-15
cmtm8.L	53.5306	2.07933e-103
kazald1.L	53.5036	0.000628808
Xelaev18004481m.g	53.5012	6.74585e-05
serpinb10.L	53.4657	7.20236e-05
loc101730930.L	53.3992	6.75484e-05
col21a1.L	53.3646	0.00062355
runx1.L	53.3626	1.51013e-75
Xelaev18024705m.g	53.36	6.66347e-05
thbs3.L	53.3251	4.42621e-05
rpl3l.S	53.3143	4.87534e-05
loc101730961.L	53.3086	5.90669e-05
kcng4.L	53.2808	5.90946e-05
Xelaev18002101m.g	53.2726	6.26246e-05
gad2.L	53.2534	5.32371e-05
unnamed.L_10	53.2323	9.47373e-05
Xelaev18019873m.g	53.2259	0.000111057
Xetrov90027155m.S	53.209	7.2501e-05
fli1.S	53.1142	9.49033e-05
col4a6-like.L	52.7975	3.85709e-37
loc100486093-like.S	52.7868	0.00034101
st6gal2.S	52.5634	6.08169e-12
Xelaev18016033m.g	52.358	0.00151108
fbxo36.S	52.3145	1.91557e-33
Xelaev18019700m.g	52.2358	1.82348e-15
loc549413.L	52.0956	5.01595e-55
afap1l2.L	51.4673	2.74328e-55
gpr65.S	50.8932	3.32068e-12
Xetrov90026472m.S	50.8449	0.000312869
Xelaev18002189m.g	50.4047	0.000159742
Xelaev18030006m.g	50.3421	0.000157007
scgn.S	50.3409	0.000142657
loc100490410.S	50.3171	0.00012821
mtmr11.S	50.2877	8.95933e-05
neurod2.L	50.2319	6.93913e-05
loc105945708.S	50.2275	0.000163575
loc100487855.S	50.2266	8.33723e-05
Xelaev18032450m.g	50.2254	0.000103321
col4a1.S	50.21	0.000128973
Xelaev18032541m.g	50.203	0.000350952
tcp11l1.L	50.1898	0.000161775
loc100496651.L	50.1332	1.67063e-21
colca2.L	50.1176	3.59132e-24
Xelaev18024628m.g	50.0591	6.92883e-24
mmp1.S	50.0147	0.000315134
usp2.S	49.9747	0.000278295
Xelaev18021795m.g	49.944	0.00040543
bmp7.1.L	49.9438	2.69193e-46
mig30.L	49.8842	9.92088e-77
loc100493516.S	49.7394	2.05894e-98
Xelaev18035759m.g	49.2333	4.04771e-13
hoxd9.S	48.9511	7.97517e-31
Xelaev18043774m.g	48.9023	8.683e-57
unnamed.S_13	48.2381	1.23644e-25
Xelaev18022784m.g	48.1862	1.06485e-26
nfkbiz.L	47.9863	1.98378e-17
tns4.L	47.664	0.00255838
trim29.L	47.4649	2.4155e-28
Xelaev18003185m.g	47.3672	0.000462476
Xelaev18002904m.g	47.2979	0.000258968
bai3-like.L	47.2855	0.000399595
Xelaev18032543m.g	47.2765	3.89593e-16
hoxc5.S	47.2731	0.000253357
Xelaev18012648m.g	47.2341	0.000287497
Xelaev18005002m.g	47.1979	0.000193864
il17rel.S	47.1828	2.05774e-12
Xelaev18014486m.g	47.1774	0.000435
vtcn1.L	47.1748	0.000254058
Xelaev18047413m.g	47.1665	0.000348277
rell2.L	47.1655	0.000475411
Xelaev18003348m.g	47.1282	0.000297735
muc1.L	47.1206	0.000420768
prom2.L	47.1182	0.000416369
yjefn3.S	47.078	0.000419584
Xelaev18028345m.g	47.0562	0.00105472
Xelaev18007348m.g	46.9378	0.000664794
osr1.S	46.824	1.51492e-39
sstr1.L	46.7713	0.00178929
Xelaev18014797m.g	46.4165	6.62586e-23
loc101731252.S	46.3575	3.79077e-21
bcl3.L	46.272	1.20577e-41
foxd4l1.2.L	45.7486	1.76094e-14
loc100489607.1	45.7456	1.23904e-59
naaladl1.L	45.7321	2.63695e-13
has2.L	45.6799	1.51972e-121
Xelaev18003500m.g	45.666	3.76134e-13
spred1.L	45.6313	1.92858e-114
fam83f.S	45.6233	1.9442e-13
Xelaev18046622m.g	45.5381	1.41917e-99
l3mbtl1.S	45.4211	3.33715e-17
Xelaev18029200m.g	45.3673	1.74967e-19
cerk.L	45.251	1.60359e-45
loc100144987.S	45.2029	5.64478e-09
col4a5.S	45.0805	1.67181e-40
fbxw10.L	44.4691	0.00062476
Xelaev18030552m.g	44.308	0.00336583
asic1-like.S	44.178	2.74931e-65
Xelaev18002215m.g	44.1716	0.000358479
loc101731668.L	44.1472	0.000678295
Xelaev18004319m.g	44.1212	0.000582261
smim1.L	44.1069	0.000606899
Xelaev18001971m.g	44.1038	0.000646135
Xelaev18043427m.g	44.1007	0.000609311
Xelaev18029157m.g	44.0987	0.000578962
Xelaev18003109m.g	44.0927	0.000542127
vamp5.L	44.0838	0.000801854
loc100497460.S	44.0822	0.000696923
snai2.S	44.053	0.000605213
Xelaev18037467m.g	44.0433	0.000561632
phex.S	44.0203	0.000632756
mxra7.L	43.9914	0.000711011
Xelaev18000095m.g	43.8726	0.0013317
dlx3.L	43.8187	1.22067e-31
lef1.L	43.7546	3.94891e-75
Xelaev18024299m.g	43.6577	0.00163672
Xelaev18016640m.g	43.3232	1.87048e-38
mmp28.S	43.1436	1.08152e-19
Xelaev18042324m.g	42.838	5.57678e-26
ptpro.L	42.415	4.24121e-52
loc101732704.S	42.2529	2.08915e-20
pdgfa.L	42.1581	1.41478e-125
apoc1-like.L	42.0814	3.90834e-30
Xetrov90024636m.1	42.0346	4.29952e-13
tril.L	41.9209	1.8259e-11
fn3k.L	41.7384	1.09546e-32
loc100497729.S	41.7245	3.15675e-22
gata2.L	41.5585	6.93482e-108
col4a5.L	41.5365	2.48229e-50
zeb2.S	41.3517	8.8506e-31
Xelaev18027161m.g	41.2808	0.002477
Xelaev18000540m.g	41.2437	1.51784e-12
Xelaev18015291m.g	41.158	2.43726e-09
eln2.S	41.1126	0.00135018
atp6v1g3.L	41.0885	0.00121021
Xelaev18035472m.g	41.0695	0.00130168
Xelaev18003018m.g	41.0564	0.00108928
Xelaev18030606m.g	41.0504	0.00248953
Xelaev18024706m.g	41.0272	0.00103927
smpdl3b.S	41.0114	0.00101781
tgm4.L	40.9948	0.00115795
meox2.L	40.9897	0.0012106
Xelaev18020222m.g	40.9886	0.00118171
loc398470.L	40.9873	0.00168822
Xelaev18013570m.g	40.9673	0.00110545
Xelaev18004547m.g	40.9665	0.00185396
Xelaev18040912m.g	40.96	0.0011773
Xelaev18002905m.g	40.9505	0.00109318
Xelaev18038696m.g	40.9463	0.00138972
cttn-like.1.S	40.9145	0.00124089
mid1ip1.L	40.8499	2.46567e-48
loc100491563.L	40.8345	0.0018519
Xetrov90022686m.S	40.8264	0.00145796
vcan.L	40.5931	1.65409e-62
Xelaev18013483m.g	40.3327	8.79419e-12
loc100492428.S	40.3009	7.89777e-55
nodal2.S	39.9911	3.20526e-09
Xetrov90025790m.L	39.9697	6.89959e-19
Xelaev18012757m.g	39.6635	7.86205e-47
trpv6.L	39.5632	1.04742e-18
cgref1.S	39.5113	3.48786e-11
gata4.S	39.3838	9.7829e-62
Xelaev18030463m.g	39.3099	9.31093e-98
zic3.L	39.2485	2.30866e-76
Xetrov90024667m.S	38.5536	1.19611e-10
Xelaev18011389m.g	38.4253	0.00624772
nrip3.L	38.3837	2.74708e-36
loc100485621.L	38.3464	1.01724e-11
slc7a8.S	38.2454	1.38615e-41
Xelaev18004581m.g	38.0229	0.00329353
Xelaev18007987m.g	37.9796	0.0060014
vax1.S	37.9589	0.00215787
best4.L	37.9511	0.00199013
lppr3.S	37.948	0.00196648
Xelaev18012166m.g	37.9478	0.00274041
Xelaev18018914m.g	37.9457	0.00262101
Xelaev18002605m.g	37.9455	0.00198102
loc100490164.L	37.9349	0.0023098
ikzf3.S	37.931	0.00218161
Xelaev18043775m.g	37.9305	0.00234786
Xelaev18026908m.g	37.9289	0.00217061
Xelaev18044656m.g	37.9286	0.00200552
robo2-like.L	37.9045	0.00229465
slc6a13.L	37.902	0.00239146
fam83e.S	37.8956	0.00253743
sspn.S	37.8912	0.00258658
drp2.L	37.8866	0.00202525
Xelaev18003943m.g	37.8857	0.00279993
fam150b.S	37.8725	0.00213829
Xelaev18004901m.g	37.8476	0.00245417
Xetrov90018880m.S	37.8444	0.00257705
fgfbp2.L	37.8086	0.002432
krt8.2.L	37.7814	0.00379923
loc100498108-like.L	37.7672	0.00280411
sept3.L	37.5037	0.00528098
elovl3.L	37.4719	1.19261e-15
Xelaev18043767m.g	37.4162	0.00385575
hsd17b7.L	37.3086	0.0234516
Xelaev18032428m.g	37.2918	0.0112309
Xelaev18037213m.g	37.1763	0.0215681
ghsr.S	37.0055	0.0100916
plxdc1.S	36.7676	4.55597e-25
stom-like.L	36.5808	5.87063e-11
pitx2.L	36.523	2.46805e-71
tlx2.L	36.1626	4.58838e-17
ror2.L	36.1285	6.27354e-95
a2m.S	36.0952	5.66764e-99
crx.L	36.0818	1.51571e-53
loc101732807.L	35.8092	1.35376e-09
mdga2.L	35.7329	7.85346e-11
gal3st4-like.2.L	35.7036	3.00006e-11
kcnc3.L	35.6841	1.52224e-39
Xelaev18037792m.g	35.6132	9.02127e-13
loc100489764.S	35.4791	0.0131942
loc100485144.S	35.2847	0.0128292
egfl6.S	35.1151	0.00671476
ccdc129.L	35.085	0.00574467
Xelaev18003416m.g	35.0159	0.00712532
Xelaev18012881m.g	35.0034	0.0112146
Xelaev18018912m.g	34.9892	0.00457659
c2.L	34.9858	0.00574467
Xelaev18033837m.g	34.908	0.00399193
loc100488697.L	34.9048	0.00600913
aim1l.L	34.8968	0.00466946
synm.L	34.8737	0.00381707
loc101731877.L	34.8693	0.00373413
Xelaev18008628m.g	34.8635	0.00363568
Xelaev18040819m.g	34.8475	0.00317514
Xelaev18002249m.g	34.8466	0.00318699
rarres2.L	34.8465	0.00329589
cpn1.S	34.8461	0.00393327
loc100487264.1	34.8443	0.00391652
loc733334.L	34.8418	0.00502104
Xelaev18008343m.g	34.841	0.00546481
Xelaev18006780m.g	34.8409	0.00328699
Xelaev18016748m.g	34.8221	0.00343797
kcnk1.S	34.8011	0.00433734
cdcp2.S	34.8001	2.53915e-10
Xelaev18034008m.g	34.781	0.00404567
Xelaev18002440m.g	34.7772	0.00410716
hapln3.S	34.7678	0.0042756
rem2.S	34.7605	0.00708413
kbtbd11.L	34.7287	7.06651e-11
loc105946676.S	34.6631	0.0357655
Xelaev18043567m.g	34.6103	0.0061468
c4orf45.L	34.6082	0.00515764
cpz.L	34.498	8.29986e-34
Xelaev18024602m.g	34.3488	0.0466417
gatm.L	34.2486	8.02043e-97
ventx1.2.S	34.1247	1.44364e-40
loc100488828.L	34.112	4.88264e-10
Xelaev18013568m.g	34.1113	2.4564e-20
ngef.S	33.9191	9.19949e-09
Xelaev18012692m.g	33.8492	9.48307e-11
loc101735103.L	33.8473	3.59675e-10
fxyd7.L	33.6761	9.97249e-10
itgb8.L	33.5229	2.46029e-77
chst3.L	33.1052	9.07416e-14
Xelaev18019724m.g	33.0467	7.31697e-10
Xelaev18004072m.g	33.0259	1.2513e-09
robo3.L	32.9667	2.61194e-10
tbx6.L	32.8937	1.85107e-08
Xelaev18031254m.g	32.8667	8.95423e-12
loc101733668.S	32.8237	5.28899e-12
scara5.S	32.6682	1.40841e-21
Xelaev18043585m.g	32.5286	2.53579e-62
egfr.L	32.3763	2.27261e-23
Xetrov90013204m.S	32.1181	0.0170789
loc100488066.L	32.0839	2.20706e-09
loc101731603.L	31.9856	1.24491e-09
Xelaev18038133m.g	31.9379	0.00934436
cyp2w1.L	31.8937	0.00989796
abhd1.S	31.8743	0.00769157
Xelaev18019825m.g	31.849	0.00843691
loc100486900.S	31.8296	0.00767414
Xelaev18030551m.g	31.8142	0.00710645
Xelaev18004077m.g	31.8088	0.00996579
Xelaev18004329m.g	31.8031	0.00977797
loc101732106.L	31.785	0.00731065
amigo2-like.1.S	31.7691	0.00589559
Xelaev18011213m.g	31.7684	0.00591539
ecel1.S	31.765	0.00659813
sia1.L	31.7549	0.00731904
Xelaev18008965m.g	31.7509	0.00751581
Xelaev18036730m.g	31.7437	0.00942792
Xetrov90026370m.S	31.7434	0.00881716
Xelaev18024303m.g	31.741	0.00684918
loxl4.S	31.7171	0.00752193
Xelaev18032645m.g	31.7082	9.82363e-31
gpr1.L	31.7052	0.00823732
slc5a7-like.2.L	31.702	0.0081185
Xelaev18000254m.g	31.693	0.00740554
Xelaev18001800m.g	31.6765	0.00952906
loc100488229.L	31.6745	0.00989497
wnt8a.S	31.6649	0.00796299
npr2-like.S	31.6498	3.9544e-35
otop2.L	31.6372	0.0137486
vcan.S	31.6125	2.04414e-12
loc100487648.1.L	31.598	0.0155294
trappc3l.S	31.5647	2.61705e-125
atp1a3.L	31.5349	2.19623e-32
vsig1.S	31.4786	0.0113208
Xelaev18001042m.g	31.446	0.0175977
elavl3.L	31.4366	1.51917e-42
loc100490164.S	31.3937	0.0148166
lhx1.L	31.3099	1.07385e-104
sst.S	31.267	4.63685e-16
Xelaev18004563m.g	31.2657	4.43637e-91
mst1.L	31.207	1.68355e-90
Xelaev18024456m.g	31.1056	3.83428e-08
polg2-like.S	31.0763	2.98955e-07
prdm5.S	31.0672	7.7259e-07
shox2.S	31.0438	2.13313e-34
Xelaev18003702m.g	31.0104	1.72642e-38
eppk1.L	30.769	8.0697e-47
hoxc13.S	30.7612	1.8265e-57
ppap2b.S	30.7107	1.15342e-40
fam131b.S	30.5731	1.95396e-10
alpl.L	30.4443	1.20862e-96
Xelaev18012758m.g	30.4369	5.67572e-12
pou5f3.1.L	30.4368	1.39992e-120
Xelaev18002990m.g	30.2945	5.71597e-08
Xelaev18024765m.g	30.1244	4.09413e-08
Xelaev18026869m.g	30.0975	8.64652e-14
hes7.2.S	30.0965	4.86015e-122
foxb1.L	29.9432	1.47607e-13
Xelaev18028469m.g	29.8761	8.88491e-75
Xelaev18002950m.g	29.8427	1.04702e-31
loc101730320.L	29.8094	4.48388e-37
itprip.S	29.7039	3.36573e-57
pitx3.L	29.4065	3.00551e-71
Xelaev18015868m.g	29.2087	0.0362497
Xelaev18040190m.g	29.1913	0.036623
loc101731595.L	28.9179	0.0211239
rp1.L	28.9127	0.0406654
loc100487899-like.S	28.8729	0.030134
Xelaev18036563m.g	28.8421	0.0167302
Xelaev18012882m.g	28.8274	0.0213681
ccl19.S	28.8244	0.0269685
tmem72.L	28.7776	0.0139719
loc100145478.S	28.7684	0.0157958
loc101731505.S	28.7637	0.01646
Xelaev18033647m.g	28.7611	0.0152005
Xelaev18013922m.g	28.7448	0.013978
loc100493927.S	28.7406	0.0138561
loc100497729.L	28.7366	7.71869e-34
gata5.S	28.7348	2.42031e-75
Xelaev18000908m.g	28.7189	0.0123167
slitrk4.L	28.7114	0.0120636
Xelaev18003746m.g	28.7079	0.0151993
ccl19.L	28.7069	0.0148585
Xelaev18026014m.g	28.7054	0.015551
Xelaev18003350m.g	28.704	0.0138869
Xelaev18002209m.g	28.7039	0.0115151
Xelaev18044372m.g	28.7034	0.0147029
Xelaev18000010m.g	28.701	0.0125831
hes3.3.L	28.7008	0.0148971
Xelaev18011347m.g	28.6975	0.0124047
Xelaev18006281m.g	28.6931	0.0109436
Xelaev18001722m.g	28.6928	0.0109436
Xelaev18039000m.g	28.6879	0.0113208
Xelaev18032447m.g	28.6877	0.0113711
Xelaev18035783m.g	28.6854	0.0111915
slc8a2.L	28.6788	0.0121346
Xelaev18026857m.g	28.6747	0.0128775
loc100135389.L	28.6729	0.0128905
Xelaev18037819m.g	28.6709	0.0131308
Xelaev18010183m.g	28.6669	0.0135984
ggt7.S	28.6613	0.0143042
Xelaev18031009m.g	28.6604	0.0144229
Xelaev18031305m.g	28.6572	0.0144704
ventx3.2.S	28.6547	6.17348e-13
Xelaev18000592m.g	28.6468	0.0128121
Xelaev18013747m.g	28.6459	0.0159608
cmtm5.S	28.645	0.0175362
adamts15.S	28.6445	0.0129262
gja4.L	28.6425	0.0129344
Xelaev18042884m.g	28.6374	0.0131779
Xelaev18001978m.g	28.6337	0.0165716
Xelaev18047286m.g	28.6262	0.0126826
dbx1.L	28.6209	0.0202806
myl10.S	28.6188	0.0195923
siglec1.S	28.6063	0.0153434
epha4.L	28.6033	1.30212e-204
tuba8.S	28.5942	0.0137006
loc100485512.L	28.5896	0.0159647
Xelaev18002386m.g	28.579	0.0140378
afap1l1.L	28.576	1.76884e-29
otogl.L	28.5625	0.0175505
pros1.S	28.5301	1.137e-11
fgf9.S	28.417	0.017887
areg.S	28.3484	3.54085e-18
Xelaev18045650m.g	28.3037	2.48556e-07
Xetrov90025030m.S	28.2944	5.7362e-13
Xelaev18034155m.g	28.2785	2.09108e-102
Xelaev18019679m.g	28.1811	2.90136e-123
Xelaev18036955m.g	28.1505	4.27344e-89
Xelaev18036457m.g	28.1433	3.72867e-24
Xelaev18042095m.g	28.0574	5.53504e-19
loc101732240-like.L	28.0513	1.91204e-13
ppp2r4-like.S	27.9113	8.36801e-17
kcnab3.S	27.6771	3.98176e-17
Xelaev18028055m.g	27.5746	4.32254e-08
rxfp1.S	27.5348	1.07603e-28
obfc1.L	27.5312	1.20541e-08
sag.S	27.4338	2.59522e-25
mxi1.L	27.4234	3.18983e-93
loc101735153.L	27.3927	1.10117e-12
cxorf21.S	27.2553	1.85342e-17
Xelaev18012750m.g	27.1953	4.99323e-23
gata6.S	27.1945	1.82993e-76
Xelaev18023639m.g	26.7557	1.10111e-07
ush1c.L	26.7374	1.44945e-25
spns2.S	26.678	2.19682e-33
Xelaev18042098m.g	26.6244	3.15991e-08
loc101734090.S	26.6063	7.22877e-08
fam83c.L	26.5793	9.48713e-07
Xelaev18006360m.g	26.5786	2.67586e-26
unnamed.S_6	26.5337	2.75447e-07
plekhg5.L	26.4941	1.47926e-109
Xelaev18004208m.g	26.4276	2.37262e-74
Xelaev18012294m.g	26.3316	2.94107e-26
vat1l.S	26.2845	1.35356e-12
lect1.S	26.1411	9.90843e-62
maoa.S	26.1075	3.2903e-11
Xelaev18043219m.g	26.0518	5.62214e-07
rasgef1a.L	26.0111	6.50237e-22
wnt5a.L	25.9982	2.89267e-54
kremen2.S	25.9797	4.1776e-18
fzd2.L	25.8412	3.54145e-20
mnx1.L	25.8217	1.42225e-28
Xelaev18034744m.g	25.7935	0.036543
foxb1.S	25.7878	3.4276e-14
Xelaev18044557m.g	25.7782	0.0337595
maob.L	25.7594	4.6896e-06
speg.S	25.7456	8.60891e-08
Xelaev18043584m.g	25.7144	1.28941e-06
gzmh.L	25.7111	9.26552e-08
Xelaev18038470m.g	25.6856	1.66139e-11
Xelaev18035232m.g	25.683	0.0246213
loc100488701.S	25.6805	0.0293502
hspa12b.L	25.68	0.0243776
Xelaev18044298m.g	25.6778	1.0954e-07
prkcg.L	25.674	3.83254e-07
krt2l.L	25.6719	0.0240915
rab11fip4.L	25.6534	0.0222953
Xelaev18005852m.g	25.6529	0.0222576
Xetrov90003067m.S	25.6466	0.0244601
Xelaev18006376m.g	25.6419	0.0237084
Xelaev18039920m.g	25.6395	0.0239759
pla2g3.S	25.637	0.0229617
Xelaev18003251m.g	25.6356	0.0229946
loc100488718.L	25.63	0.0217829
diras1.S	25.6266	0.0213336
Xelaev18042527m.g	25.6185	0.0203849
bin2.L	25.6181	0.0303708
Xelaev18041525m.g	25.618	0.0203373
Xelaev18015689m.g	25.6179	0.0293591
st6galnac1.L	25.6165	0.0201364
Xelaev18030171m.g	25.6164	0.020111
sqle.L	25.6157	0.0200639
Xetrov90022668m.L	25.6157	0.0200639
Xelaev18001854m.g	25.6156	0.0201851
loc100497279-like.S	25.6154	0.0200639
loc100497637.L	25.615	0.0204884
bcat1.S	25.615	0.0208241
hspa12a.S	25.615	0.0208256
Xelaev18002391m.g	25.6145	0.0250575
Xelaev18045851m.g	25.6144	0.0216
tbata.L	25.6141	0.0211642
scrg1.S	25.6137	0.0298437
Xelaev18038643m.g	25.6133	0.0217804
loc100486881-like.S	25.6133	0.0231363
kcnmb3-like.L	25.6127	0.0203196
Xelaev18025697m.g	25.6125	0.0241487
Xelaev18001853m.g	25.6121	0.0461862
tacr3.S	25.6116	0.0231384
Xelaev18032989m.g	25.6111	0.0225015
loc100490133.S	25.6108	0.0269975
selplg.S	25.6093	0.023543
Xelaev18033146m.g	25.6053	0.0210638
kl.S	25.5992	0.0216
Xelaev18002369m.g	25.5973	0.0218084
gpr17.L	25.5861	0.0232125
f2.L	25.5657	0.0262419
ttc9b.L	25.5645	0.0256083
Xelaev18000415m.g	25.555	0.0234617
Xetrov90018408m.L	25.5445	0.0241284
Xelaev18016391m.g	25.5395	0.0244601
Xetrov90015378m.S	25.5345	0.0308806
Xelaev18007108m.g	25.5043	0.0272934
Xelaev18010594m.g	25.473	0.03013
Xelaev18028058m.g	25.4136	0.036769
slc38a4.L	25.4054	0.0377971
dpy19l4.L	25.3609	3.1898e-122
loc101733265.L	25.3578	1.68591e-08
sgcz.L	25.3064	0.0374835
Xetrov90003191m.1	25.2496	0.0429885
cldn6.S	25.1512	1.13538e-68
irf8.S	24.9981	1.68587e-34
hoxb8.S	24.9489	3.48749e-25
loc100496966.S	24.8842	1.09833e-07
ehbp1l1.S	24.8622	1.6622e-07
chrna2.L	24.8403	6.08123e-19
Xelaev18028802m.g	24.7952	2.54348e-06
Xelaev18021674m.g	24.6997	1.27276e-14
admp2.L	24.6802	1.21605e-70
hoxc10.S	24.6378	2.79116e-11
Xelaev18002248m.g	24.6239	2.76902e-11
gfra1.S	24.6072	1.51709e-11
Xelaev18038498m.g	24.3638	1.22845e-87
hoxd8.S	24.2638	2.16204e-06
loc100489110.L	24.2434	1.67883e-19
Xelaev18035105m.g	24.093	1.34439e-38
Xelaev18024778m.g	24.0329	3.59957e-05
alk.L	24.0224	1.73223e-42
MGC145330.L	24.0149	0.000281725
Xelaev18033620m.g	23.9665	6.74588e-07
apcdd1.S	23.9449	2.88469e-65
ptger4.L	23.9143	3.76712e-43
loc101732535.L	23.8796	7.31094e-07
c1s.L	23.8669	1.85492e-06
nphs2.S	23.851	3.201e-06
wnt8b.L	23.8133	1.0014e-06
Xelaev18034666m.g	23.7868	4.77468e-18
dhh.S	23.611	3.56673e-60
kitlg.L	23.5039	2.43806e-39
Xelaev18005859m.g	23.5017	3.68811e-14
Xelaev18003895m.g	23.3197	1.25686e-97
loc100486596-like.2.1.S	23.2539	1.22735e-15
lefty.S	23.1918	1.90561e-106
Xelaev18043641m.g	23.151	1.0309e-13
krt.L	23.0577	4.96061e-14
loc494814.S	22.9569	9.45362e-11
hoxc12.S	22.9136	6.25628e-21
loc101731805.1.L	22.6224	0.0484116
il17d.L	22.6017	0.0445226
Xetrov90011791m.S	22.6017	0.0453992
hoxb8.L	22.6014	0.04448
Xelaev18038732m.g	22.5964	0.0444971
Xelaev18029778m.g	22.593	0.0439656
ehd2.L	22.5841	0.0423728
fstl3.S	22.5828	0.0419612
loc101732034.S	22.575	0.0409192
Xelaev18046021m.g	22.5748	0.0494711
Xelaev18015009m.g	22.5723	0.0483529
Xelaev18036406m.g	22.571	0.0407974
Xelaev18010194m.g	22.57	1.74157e-10
loc100498452.S	22.5671	0.0401097
mtus2.L	22.567	0.0474967
Xelaev18008596m.g	22.5659	0.0401097
aif1l.S	22.5653	0.0467073
gal3st4-like.2.S	22.5652	0.0396127
rspo3.L	22.56	0.0443397
Xelaev18001866m.g	22.5589	0.038981
camk2d.L	22.5569	1.27454e-18
Xelaev18020385m.g	22.5554	0.0425078
rs1.L	22.5545	0.0410089
loc100496959.S	22.5545	0.038632
gpx3.S	22.5522	0.0407876
Xelaev18047973m.g	22.5515	0.0409962
gbp5.S	22.5498	0.0380329
Xelaev18041894m.g	22.5492	0.0379075
pole3.S	22.5445	0.0391454
otos.S	22.5432	0.0383536
loc101733512-like.S	22.5425	0.0380568
loc100486035.L	22.5396	0.0370433
loc100498229-like.L	22.5392	0.036798
Xelaev18018555m.g	22.5384	0.036853
loc100494592.L	22.538	0.0370543
Xelaev18016110m.g	22.537	0.0374656
spats1.S	22.5365	0.0375273
Xelaev18026287m.g	22.5365	0.0376472
Xelaev18024672m.g	22.5363	1.12639e-10
slc45a1.S	22.5362	0.0377571
loc101733715.L	22.5361	0.0376633
loc100492858.L	22.5359	0.0379019
prune2.S	22.5352	0.0371614
scrg1.L	22.5344	0.0385411
Xelaev18004899m.g	22.5334	0.0389667
Xelaev18040375m.g	22.5326	0.0393048
Xelaev18015705m.g	22.5308	0.0392759
loc100495347.L	22.5291	0.040918
loc100489081.L	22.5288	0.0410391
oit3.L	22.5278	0.0415443
Xelaev18003346m.g	22.5275	0.0409545
Xelaev18025742m.g	22.5267	0.0407288
c11orf53.S	22.5244	0.0383771
gcnt2.L	22.5239	0.0434662
Xelaev18031159m.g	22.5237	0.043593
Xelaev18029352m.g	22.5215	0.0435231
gprc6a.L	22.5185	0.0390784
trpm1.S	22.5182	0.0391172
Xelaev18000962m.g	22.5179	0.0468824
acpp.L	22.5179	0.0391498
cdh9.S	22.515	0.0396677
ncmap.S	22.5122	0.040198
Xelaev18009654m.g	22.5111	0.0400231
Xelaev18000266m.g	22.5105	0.0473984
ipo8.S	22.5092	0.0404548
il12b.S	22.5075	0.0406795
cebpe.S	22.5058	0.0496628
Xelaev18039034m.g	22.4925	0.0427901
mybpc3.S	22.4797	4.8964e-10
Xelaev18046473m.g	22.4759	0.0449404
Xetrov90024478m.S	22.4729	0.0454187
map6.S	22.471	0.0457339
loc100135382.L	22.4633	1.22434e-12
sytl3.L	22.4553	3.39225e-17
Xelaev18046691m.g	22.4058	0.0484316
Xelaev18002068m.g	22.3829	2.78234e-26
plcd4.L	22.3772	2.86584e-15
loc100494743.L	22.3264	7.28908e-09
loc100491072.L	22.2322	2.13405e-06
Xelaev18034079m.g	22.2084	1.49253e-05
loc101733102.L	22.1589	3.42953e-05
kiaa1324.S	22.145	3.53685e-39
loc100497279-like.L	22.0928	3.79974e-10
aqp3.S	22.0537	8.16068e-06
aplnr.L	22.0485	3.46545e-37
Xelaev18010638m.g	22.048	1.79132e-05
Xelaev18016121m.g	22.0372	2.33567e-05
pou5f3.1.S	22.0327	1.53646e-90
foxi4.1.S	22.0318	3.2547e-10
sftpb.S	22.0197	8.75089e-09
rpe65.S	21.987	3.95963e-05
ascl2.L	21.9762	1.2035e-05
scx.S	21.9282	3.42482e-05
Xelaev18001525m.g	21.8682	8.78694e-21
galnt18.S	21.8415	2.28195e-37
Xelaev18000056m.g	21.8226	6.4929e-05
ventx1.1.S	21.7942	1.11466e-20
acss1.S	21.6327	2.34419e-19
zswim4.S	21.5458	8.03593e-122
Xelaev18022168m.g	21.432	1.55972e-89
wnt7a.L	21.4286	6.68008e-43
loc733553.L	21.4109	6.67287e-68
Xelaev18024133m.g	21.3658	5.96365e-19
Xelaev18027367m.g	21.3344	5.41344e-45
clca3p-like.L	21.2897	3.73187e-61
loc100497305.S	21.2632	9.40686e-06
thbs3.S	21.2616	8.55722e-06
hoxd10.S	21.2144	4.61709e-05
Xelaev18019549m.g	21.1934	1.41871e-06
pycard.S	21.1918	2.62894e-27
loc100487311-like.S	21.1559	1.88609e-06
rarres1.L	21.1553	9.44225e-22
Xelaev18004316m.g	21.1324	3.31108e-06
Xelaev18032096m.g	21.1085	4.63194e-05
Xelaev18011648m.g	21.0134	2.45164e-08
plxna2.S	20.9991	2.88744e-31
pou6f1.L	20.9261	4.66861e-25
kif1a.S	20.9078	2.41785e-11
Xelaev18011388m.g	20.8943	9.53762e-09
phldb3.L	20.8405	9.28362e-102
krt.S	20.8253	7.88287e-120
loc100487103.S	20.7558	3.51008e-64
loc100488048.S	20.71	7.66073e-63
fgf20.S	20.6217	2.95865e-38
Xelaev18000418m.g	20.6098	2.22681e-26
Xelaev18045649m.g	20.4572	4.74198e-43
Xetrov90025790m.S	20.425	1.03784e-08
MGC76328.L	20.4243	5.17766e-210
wnt11b.L	20.3124	4.63573e-161
Xelaev18027229m.g	20.2725	3.0662e-06
Xelaev18042882m.g	20.2588	4.22493e-05
npdc1.2.L	20.2489	7.12016e-05
Xelaev18002673m.g	20.2459	2.60991e-39
lin28a.S	20.2446	1.85673e-60
fgf8.S	20.2394	5.56126e-159
Xelaev18011201m.g	20.2142	3.6285e-05
nr1i3.S	20.2139	0.000129569
Xelaev18039141m.g	20.207	6.5028e-05
Xetrov90022686m.L	20.2068	6.10331e-05
iqca1.L	20.1881	4.07552e-05
mmp11.S	20.1126	6.20061e-15
rgs2.L	20.0872	3.41289e-45
slc4a1.S	20.0691	4.39274e-12
gja5.S	19.911	7.39222e-07
gap43.L	19.8765	1.40442e-09
stard13.S	19.835	5.36494e-106
grin2a.S	19.786	2.43019e-07
Xelaev18026162m.g	19.7387	6.04891e-105
akap12.L	19.7117	5.76429e-44
cdon.L	19.6872	2.07965e-53
klhl23.L	19.6244	1.80811e-27
vps37d.S	19.6198	1.70305e-06
fgf8.L	19.5188	2.66404e-122
gli3.L	19.4562	1.31745e-23
Xetrov90027339m.S	19.4485	2.72916e-12
esrrg.L	19.4436	1.77249e-08
Xetrov90003468m.S	19.4262	8.43371e-62
srpx2.L	19.4189	1.72161e-10
cd40.L	19.4177	5.31811e-06
wif1.L	19.4109	1.11046e-23
Xelaev18032212m.g	19.3782	4.6957e-06
kcnb2.L	19.3747	5.76738e-05
eps8l2.S	19.3592	1.10656e-12
frmd3.S	19.3573	7.81034e-05
Xetrov90014299m.L	19.3462	8.42386e-05
Xelaev18022785m.g	19.3429	6.10454e-06
Xetrov90005801m.L	19.3113	0.000285481
Xelaev18001991m.g	19.3067	1.14616e-08
mybpc2.L	19.3058	7.50062e-09
dok6.S	19.2732	3.87442e-12
il10rb.L	19.2676	2.90339e-13
fstl1.S	19.2114	3.06658e-14
mdk.S	19.1582	2.74649e-20
Xetrov90030974m.S	19.0992	4.51307e-17
hhex.S	19.0455	2.15808e-57
szl.L	19.0328	2.97486e-18
Xelaev18032701m.g	19.0299	1.0972e-50
rnf223.L	18.9972	1.49783e-10
Xelaev18022639m.g	18.9259	1.09122e-19
loc100496911.L	18.9094	2.52115e-17
admp.S	18.9029	6.09433e-17
val	18.828	2.49165e-08
loc101731768.L	18.7933	1.48791e-46
Xelaev18032497m.g	18.7908	5.1134e-08
tnc-like.S	18.7758	1.06194e-08
efnb3.L	18.7751	1.37466e-14
agmo.L	18.7713	1.59119e-08
Xelaev18004580m.g	18.7676	3.0696e-31
moxd1.S	18.7451	1.16704e-60
zic3.S	18.7385	1.51448e-46
Xelaev18038694m.g	18.6975	2.15835e-28
ccnd1.S	18.6121	9.16117e-128
fgfrl1.L	18.5971	1.78243e-32
itga6.L	18.5634	1.05046e-50
egr1.S	18.5515	7.8834e-43
Xelaev18020004m.g	18.5099	1.56826e-05
dmrt3.L	18.4888	3.35247e-12
Xelaev18019677m.g	18.466	1.62261e-05
kcnd1.L	18.46	7.42613e-06
loc100494873.L	18.4466	8.48658e-06
Xelaev18000915m.g	18.4465	1.23453e-05
Xelaev18011346m.g	18.4447	6.20757e-05
Xelaev18029882m.g	18.4349	0.000117246
Xelaev18002226m.g	18.4338	0.000124706
Xetrov90026110m.S	18.4334	0.00010464
clec10a.L	18.4292	4.5492e-05
loc100496061-like.L	18.4241	0.000143114
mab21l3.S	18.4216	1.75111e-25
scube2.S	18.3542	6.2884e-78
tex11.L	18.2921	2.39809e-08
Xelaev18041975m.g	18.1812	6.71632e-45
lct.L	18.1711	4.57453e-67
Xelaev18043771m.g	18.1135	1.31494e-80
Xelaev18024762m.g	17.8547	1.87877e-35
Xelaev18024764m.g	17.8463	2.88103e-28
gda.S	17.831	3.12485e-11
doc2a.S	17.813	2.24193e-30
tmigd1.S	17.7851	2.41827e-13
pth1r.L	17.7525	1.43629e-34
Xelaev18021892m.g	17.7497	0.00194445
lgi4.L	17.7087	7.06876e-19
Xelaev18008712m.g	17.6905	9.36605e-05
robo3.S	17.6513	2.43895e-44
Xelaev18000714m.g	17.6494	1.8834e-19
Xelaev18033393m.g	17.6476	5.7956e-16
Xelaev18008542m.g	17.6016	0.000117033
Xelaev18034972m.g	17.5585	1.76206e-05
fam107a.S	17.5574	4.90939e-21
Xelaev18044512m.g	17.5506	8.39919e-12
plekho1.S	17.5466	0.000136836
Xelaev18047976m.g	17.5344	0.000200734
pnhd.L	17.5286	4.07502e-13
c1orf194.S	17.525	3.59333e-07
Xelaev18026939m.g	17.5175	8.68855e-36
hao1.L	17.5156	0.000263601
Xetrov90005801m.S	17.5105	9.17794e-05
cdh2.L	17.4849	4.22362e-37
dock10.S	17.4489	6.12199e-09
rgs20.L	17.4415	0.000230333
Xelaev18030464m.g	17.4359	2.16745e-130
krt5.7.L	17.4219	7.85465e-37
Xelaev18026940m.g	17.4035	2.93086e-26
loc101734133.L	17.3911	1.16565e-06
cdkl2.L	17.3515	3.68814e-07
cldn10.L	17.3451	5.78013e-12
loc100487311-like.L	17.2782	2.14695e-26
Xelaev18037251m.g	17.2618	1.02481e-07
Xelaev18030254m.g	17.2418	1.48215e-09
Xelaev18013173m.g	17.1735	5.89675e-08
Xelaev18016829m.g	17.1733	6.96909e-07
gpr65.L	17.1379	1.89749e-22
fzd8.S	17.1091	1.01675e-42
plekhn1.L	17.0903	2.05251e-137
shisa2.S	17.0541	1.38826e-27
rasl11b.S	17.004	2.55585e-105
cdh1.S	16.9939	1.30637e-77
epas1.S	16.8587	1.13123e-38
stk40.L	16.7832	5.75481e-18
ca9.L	16.7743	6.70453e-76
apobec2.S	16.716	5.18325e-05
loc100498368-like.S	16.6999	0.000941498
nrip3.S	16.6986	1.24486e-12
Xetrov90019524m.L_1	16.6941	7.40855e-08
ppp1r16b.S	16.6911	4.82969e-05
Xelaev18006326m.g	16.6782	1.88681e-18
Xelaev18040842m.g	16.6613	1.83985e-07
scn2b.L	16.6562	4.92456e-07
Xelaev18045690m.g	16.6481	2.40827e-05
il13ra2.L	16.624	7.82717e-05
Xelaev18045638m.g	16.617	0.000124298
pdlim4.L	16.5742	7.24836e-91
wnt16.L	16.5643	8.1132e-05
npas2.L	16.5578	3.42986e-31
Xelaev18031824m.g	16.5537	1.0722e-25
Xelaev18034615m.g	16.4923	9.92303e-146
stard10.L	16.4135	3.67503e-17
ttll1.S	16.3756	3.09322e-12
loc100490023.L	16.3751	2.05774e-12
Xelaev18000697m.g	16.3419	5.34496e-10
Xelaev18026951m.g	16.33	4.05995e-19
Xelaev18045832m.g	16.319	8.50224e-10
vgll3.L	16.3059	1.25475e-13
Xetrov90001852m.S	16.2657	9.73478e-09
Xetrov90002329m.S	16.2595	1.11888e-11
kiaa1324l.L	16.2046	3.68706e-19
Xelaev18000217m.g	16.1756	3.00552e-41
nr1i3.L	16.1467	3.78442e-11
creb5.S	16.1438	3.97224e-25
mertk.L	16.0301	1.73714e-33
egr1.L	16.0263	4.9679e-36
Xelaev18000237m.g	15.9966	3.08527e-28
Xelaev18003991m.g	15.9553	1.95193e-22
inpp5e-like.S	15.9052	0.000221769
nkx2-2.S	15.9032	0.00489132
Xelaev18034261m.g	15.8986	6.93231e-17
Xelaev18016832m.g	15.8725	2.30231e-09
trpm2.L	15.8269	9.58769e-05
adh1c.L	15.8207	0.000194368
Xelaev18040126m.g	15.7875	3.01258e-14
Xelaev18024377m.g	15.7856	0.000833449
ppp2r5b.L	15.775	8.00187e-05
syt8.L	15.7579	6.11397e-05
Xelaev18024652m.g	15.7534	0.000166033
Xelaev18028472m.g	15.7448	1.86233e-14
Xelaev18012793m.g	15.7343	0.000440472
Xelaev18041019m.g	15.7261	0.00041546
cd8a.L	15.7231	0.000602373
ctsg.S	15.7218	0.000121474
slc24a2.L	15.6937	0.000756959
Xelaev18007952m.g	15.6748	8.2007e-07
loc100216133.S	15.6707	0.000552477
loc100494211.L	15.6583	3.64227e-07
fsd2.L	15.6175	2.87975e-07
loc100496697-like.L	15.5844	3.24166e-07
Xelaev18003954m.g	15.5702	5.16668e-06
tfr2.L	15.563	2.90127e-11
loc100487055-like.S	15.5371	7.60728e-16
Xelaev18016639m.g	15.5262	1.25895e-20
Xelaev18032619m.g	15.516	7.53855e-19
lsp1.S	15.5016	1.96619e-48
loc100486229.S	15.4849	1.46906e-25
Xelaev18035471m.g	15.4764	2.33702e-18
Xelaev18027269m.g	15.4522	8.21616e-11
lhx6.L	15.4148	1.39961e-16
Xelaev18038703m.g	15.409	1.30075e-86
Xelaev18024763m.g	15.3773	5.02604e-08
zeb2.L	15.3089	3.42908e-34
samd8.S	15.2769	6.06803e-82
fgfr2.L	15.2585	4.29373e-116
Xelaev18003400m.g	15.1807	1.79151e-05
Xelaev18009756m.g	15.1593	4.78127e-09
Xelaev18010366m.g	15.1367	2.32265e-05
map3k14.L	15.1075	2.37272e-05
Xelaev18028361m.g	15.094	0.00336684
nptx1.L	15.0909	1.22109e-08
ggt1.L	15.0876	9.35641e-94
Xelaev18046221m.g	15.0739	1.02776e-06
Xelaev18029191m.g	15.0623	1.0571e-06
loc101733496-like.L	15.0379	9.40714e-30
Xelaev18016589m.g	14.9699	1.22942e-05
Xelaev18006329m.g	14.9621	9.52931e-11
Xelaev18004190m.g	14.9552	4.70847e-128
msra.2.L	14.9336	3.43586e-15
loc100498433.S	14.921	0.00265884
loc100127564.L	14.9089	0.000178882
MGC84183.S	14.8828	0.00256873
loc100485797-like.L	14.8784	0.000145085
tnnc1.L	14.8767	0.00346281
Xelaev18003796m.g	14.8633	1.62919e-27
loc100487225.L	14.8528	4.24176e-63
loc100485040.S	14.8482	1.09759e-08
umod.2.L	14.8439	0.00015229
gli2.S	14.8405	6.08764e-20
irx4.L	14.8392	7.36747e-13
Xelaev18000712m.g	14.8362	9.8836e-05
Xelaev18026517m.g	14.8152	0.00073566
loc100498328.L	14.8151	0.000832517
gpr116.L	14.8125	0.00120288
Xelaev18003519m.g	14.8122	0.000797518
fam3b.S	14.8071	0.000802401
Xelaev18006625m.g	14.7899	0.00029474
adap2.L	14.7659	6.38498e-09
Xetrov90010843m.L	14.7603	0.00163629
Xetrov90028350m.L	14.7151	7.45481e-41
Xelaev18004537m.g	14.7117	0.00259369
loc100498004.L	14.7077	0.00219884
rasa4.L	14.6872	2.57979e-11
loc100124812.S	14.6493	4.13585e-06
Xelaev18004736m.g	14.6349	2.05193e-27
Xelaev18025979m.g	14.6225	7.63871e-17
Xelaev18012806m.g	14.619	9.44931e-18
lamb4.L	14.6102	0.00350071
loc100498594.S	14.5888	1.31185e-06
loc101734229.1.S	14.5754	8.59705e-10
Xelaev18044182m.g	14.5639	5.94522e-34
loc100487093-like.L	14.5099	6.50957e-06
p2rx1.L	14.4999	0.0114653
tnfsf10l.L	14.4913	4.92309e-18
ecel1.L	14.4474	3.00841e-13
znf71.L	14.4193	1.70532e-41
hoxc9.S	14.4144	5.47234e-05
Xelaev18027745m.g	14.3236	1.71759e-10
Xelaev18016893m.g	14.3058	4.48422e-35
tbx22.S	14.2975	1.83299e-44
sgk1.L	14.2847	2.63425e-153
macrod2.S	14.2797	7.52611e-13
prdm1.L	14.2655	7.16213e-34
krt5.7.S	14.2558	1.67585e-57
akap2.S	14.1145	6.231e-38
bmp7.1.S	14.1093	1.55772e-14
twist1.L	14.072	9.21248e-31
efnb2.L	14.0691	3.03797e-102
Xelaev18040899m.g	14.0631	1.95177e-06
nkpd1.S	14.0617	0.00271558
klhl41.S	14.0302	1.85814e-05
ccdc83.L	14.0156	1.69243e-06
Xelaev18033596m.g	14.0139	1.22061e-06
loc100497696.L	14.0124	2.51066e-06
Xelaev18031697m.g	14.0106	0.00330155
chl1.L	14.0046	2.50305e-06
pax3.S	14.0019	1.0348e-25
gabarapl1-like.L	13.9841	4.7298e-06
Xelaev18008543m.g	13.9534	0.000200673
ca14.S	13.9504	1.56277e-20
cdh1.L	13.9492	3.16186e-15
nkx2-6.L	13.9492	0.00324136
eps8l2.L	13.9141	0.00159177
Xelaev18002942m.g	13.9131	0.00153789
Xelaev18029997m.g	13.9095	0.000303028
Xelaev18019323m.g	13.9094	0.000424328
vdr.L	13.9078	0.00311616
sall1.S	13.9023	8.70338e-94
Xelaev18022082m.g	13.9013	0.00182395
epor.L	13.8987	0.000378651
Xelaev18030308m.g	13.8969	4.89536e-11
Xelaev18032753m.g	13.8955	0.00244877
Xelaev18003758m.g	13.8881	0.00272123
loc101733854.S	13.8864	2.05774e-12
oprl1.L	13.8845	0.00247868
Xelaev18045389m.g	13.8609	7.02574e-11
six2.S	13.8301	2.004e-17
Xelaev18004012m.g	13.8187	0.00437962
Xelaev18008630m.g	13.8073	0.00388066
Xelaev18026131m.g	13.8023	0.003939
neurl1b.L	13.8022	1.92565e-108
rab31.S	13.7687	6.56099e-10
plekhd1.L	13.7512	0.0117822
Xelaev18043009m.g	13.7485	0.0061468
etv7.S	13.6891	1.13693e-13
gata2.S	13.6628	7.1833e-52
bcl2.L	13.6584	3.77214e-08
trabd2a.L	13.643	7.59006e-11
pappa.S	13.6348	1.61244e-25
rap1gap2.S	13.6341	3.08111e-24
grik2.L	13.6082	2.43246e-26
lrrc9.L	13.6026	1.92394e-27
cacng4.L	13.5865	1.19229e-19
Xelaev18035569m.g	13.5749	6.81129e-24
Xelaev18039846m.g	13.5491	4.37002e-06
loc100125044.L	13.5125	1.61193e-05
MGC147314.S	13.5083	2.77464e-09
itprip.L	13.4959	3.60663e-30
Xelaev18040848m.g	13.4412	1.47163e-24
cyp1c1.L	13.4277	0.000232791
runx1t1.S	13.4151	1.44936e-29
hoxb6.S	13.3969	7.99647e-11
Xelaev18004951m.g	13.3885	2.60646e-06
upp1.L	13.2694	2.48322e-07
Xelaev18036592m.g	13.2553	1.23625e-09
kiaa1324l.S	13.25	1.89734e-29
Xelaev18002771m.g	13.228	5.07372e-26
Xelaev18001880m.g	13.2235	9.119e-37
pkdcc.S	13.2203	9.05573e-26
loc101734025.L	13.2165	7.60642e-09
sntb1.S	13.1774	2.81177e-12
Xelaev18020494m.g	13.1665	1.0115e-08
Xelaev18036450m.g	13.166	2.72805e-99
Xelaev18014495m.g	13.1655	0.00733888
Xelaev18002949m.g	13.1406	3.24589e-13
Xelaev18038602m.g	13.1198	9.89134e-12
Xelaev18004226m.g	13.1001	8.27377e-17
Xelaev18008692m.g	13.0616	1.48541e-19
cryba1.S	13.0525	0.00595753
dram1.S	13.0476	0.0049411
Xelaev18003284m.g	13.0424	2.80651e-29
loc100127300.L	13.0379	0.00073602
Xelaev18011259m.g	13.0143	0.00594808
colec11.L	13.0058	0.000511934
rsad2.S	13.005	0.0127704
htra3.L	13.0043	0.00505781
Xelaev18034093m.g	13.0012	0.00342192
Xetrov90027622m.L	12.9992	0.00357906
ttc9b.S	12.9959	0.00556975
cpn1.L	12.9957	0.00393682
Xelaev18043656m.g	12.9954	0.0040066
Xelaev18009757m.g	12.9951	0.00410289
lgals4.L	12.9873	0.00500086
loc100490626.L	12.9828	0.00621955
efnb2.S	12.9825	6.42275e-94
loc100486585.L	12.9795	0.00455376
Xelaev18025987m.g	12.9794	0.00466672
fut2.L	12.9724	0.00825371
tnip3.L	12.963	0.00900741
Xelaev18003726m.g	12.958	1.19781e-05
fzd2.S	12.9455	9.43052e-25
fgf16.L	12.9375	1.32335e-08
hpse2.L	12.9149	1.25424e-05
Xelaev18043583m.g	12.9116	0.00625173
fam198a.L	12.902	1.29897e-08
caprin2.S	12.9008	1.96665e-84
grhl3.L	12.8846	9.09752e-59
Xelaev18008846m.g	12.8787	4.05615e-17
elovl3.S	12.8649	0.000291645
Xelaev18002981m.g	12.8252	2.97708e-17
Xelaev18023478m.g	12.8091	7.63016e-06
Xelaev18045938m.g	12.8041	6.46144e-19
loc496814.L	12.8015	6.62498e-39
gnb3.L	12.7443	1.70649e-27
numbl.L	12.7261	4.19207e-90
Xelaev18016751m.g	12.7127	2.0519e-23
il16.L	12.6539	3.20444e-18
Xelaev18026539m.g	12.5835	1.83565e-06
il1rapl2.S	12.574	3.08145e-06
Xelaev18018965m.g	12.5691	2.52877e-07
hoxc10.L	12.5336	1.8428e-07
ccndx.L	12.5282	2.03438e-67
syt14.S	12.5135	7.66958e-05
Xelaev18001646m.g	12.5022	2.65633e-26
loc101731311.L	12.4976	5.13721e-07
mig30.S	12.4961	5.34504e-07
gata4.L	12.4925	9.48362e-13
chrm5.S	12.479	4.34587e-07
hoxc5.L	12.4603	1.43168e-05
Xetrov90027281m.1	12.4455	2.13977e-05
fap.L	12.4423	1.99538e-05
loc100497030-like.S	12.4287	9.33927e-10
Xelaev18001292m.g	12.4144	2.83683e-05
pax5.S	12.4136	5.05449e-14
Xelaev18003951m.g	12.4117	1.19997e-05
loc101734192.S	12.3946	9.29649e-05
sez6l.S	12.389	6.866e-55
irf1.L	12.3815	2.75517e-12
Xelaev18024458m.g	12.3728	2.01218e-57
orai1.S	12.3671	1.8278e-12
upk2.S	12.362	1.55592e-23
kcnf1.L	12.3432	1.94024e-09
flt4.S	12.3386	2.03005e-11
adamts14.S	12.2786	0.012151
Xelaev18032484m.g	12.2161	0.0120472
Xelaev18034260m.g	12.2133	0.00665801
hhex.L	12.2044	1.96526e-56
kctd12.L	12.2006	3.91352e-07
Xelaev18024766m.g	12.191	0.00232981
Xelaev18005946m.g	12.1857	6.50669e-40
loc100491290.S	12.1594	0.009983
Xelaev18032628m.g	12.1414	8.42388e-26
Xelaev18008592m.g	12.1401	3.18869e-06
myo1d.S	12.1331	4.79858e-09
Xelaev18013504m.g	12.1306	0.00784345
Xelaev18009342m.g	12.129	0.00895156
MGC147302.L	12.1246	0.00984156
loc100496630.L	12.1244	0.0100981
loc100485518.L	12.1216	0.00730045
Xelaev18026289m.g	12.1195	0.00792232
pth2r.S	12.1056	0.00666067
pax7.S	12.1034	2.09607e-06
tfec.L	12.0895	0.00752771
loc101733073.L	12.0817	0.0132033
Xelaev18041873m.g	12.0683	0.00786023
Xetrov90002224m.L	12.0676	0.00767414
sema6a.S	12.066	2.24409e-75
tmprss13.L	12.037	0.00907568
pou2f3.S	12.014	0.0139112
nfkbiz.S	12.0056	1.84115e-34
Xelaev18031465m.g	12.0042	9.80964e-05
trabd2b.L	11.9742	6.62406e-24
slc4a9.L	11.9737	5.15332e-18
tubb2b.S	11.9475	6.03354e-05
Xelaev18009848m.g	11.9398	9.21263e-05
slc16a9.L	11.9326	4.4385e-10
proser1.S	11.9298	5.56878e-81
fgd5-like.L	11.9253	4.68679e-05
cdk18.S	11.9233	5.86672e-57
Xelaev18040929m.g	11.9144	3.75487e-11
Xelaev18003417m.g	11.8938	3.24635e-05
Xelaev18045771m.g	11.8915	0.000203868
Xelaev18032910m.g	11.8888	2.10968e-05
camta1.S	11.8753	0.00016738
Xelaev18030175m.g	11.869	4.43385e-05
loc100489460-like.L	11.8654	0.000202879
Xelaev18034938m.g	11.8394	0.000295413
Xelaev18014751m.g	11.8339	4.89643e-15
kcnb1.L	11.8323	1.54084e-12
rbms2.L	11.832	9.42987e-58
ssbp4.S	11.8292	1.9386e-06
kcnd1.S	11.824	1.17635e-07
cacnb1.L	11.7959	9.35429e-07
kirrel2.S	11.7636	7.62209e-73
loc100496053.L	11.7629	1.53446e-06
Xelaev18042605m.g	11.7445	3.26038e-12
loc100495462.L	11.742	2.16436e-08
Xelaev18039076m.g	11.7412	4.31828e-08
ebi3.S	11.7321	1.83438e-06
Xelaev18026894m.g	11.7181	1.36567e-09
ppp1r1a.L	11.7071	8.12308e-37
adhfe1.S	11.6975	4.69461e-06
wnt7a.S	11.6954	1.01901e-06
id3.L	11.5776	1.71627e-135
pdk4.S	11.5766	1.85339e-114
loc100497556.S	11.5458	1.00642e-18
socs2.L	11.5232	6.25338e-18
lgals3.S	11.5223	6.93989e-24
Xelaev18017350m.g	11.4808	9.9589e-10
Xelaev18018970m.g	11.4765	2.52758e-15
Xelaev18021016m.g	11.465	8.18083e-09
cep19.L	11.4611	3.58717e-08
Xelaev18013398m.g	11.4592	9.24497e-11
chd5-like.2.L	11.4448	0.000196381
cd99l2.S	11.4307	1.93467e-21
Xelaev18003069m.g	11.4264	4.76837e-19
Xelaev18034209m.g	11.4112	1.134e-13
Xelaev18043617m.g	11.411	7.00017e-11
cyp27c1.L	11.3885	8.32085e-05
kcnj4.S	11.3825	0.000192692
loc100495123.L	11.3789	0.000236239
opn1sw.L	11.3612	4.30208e-05
Xelaev18003340m.g	11.3555	0.000342236
loc100487782.S	11.3494	6.47793e-13
Xetrov90027017m.S	11.3421	1.6347e-12
Xelaev18003127m.g	11.3384	5.6732e-05
fstl5.S	11.3302	0.000500853
vax1.L	11.3237	0.000121181
nrcam.L	11.3187	3.93728e-16
atp6v1g3.S	11.3135	0.0251298
tmem121.S	11.2791	0.0216
Xelaev18033250m.g	11.2777	0.0183867
fam198b.L	11.2646	9.31798e-13
kcnc1.S	11.261	9.99975e-09
loc100498237-like.S	11.2549	0.0223723
snap25.L	11.246	0.014734
olfm4.L	11.2304	0.013347
stox1.S	11.2271	3.40277e-61
Xelaev18001755m.g	11.2248	0.0130043
Xelaev18044644m.g	11.221	0.0151303
grhl3.S	11.2141	7.8046e-65
loc100490646.S	11.2135	0.0121036
Xelaev18013566m.g	11.2088	0.0175097
lsmem1.L	11.2077	0.0146884
Xelaev18045767m.g	11.2053	0.0192862
Xelaev18004284m.g	11.1987	0.0130043
cldn19.S	11.1974	0.0126541
gcnt2.S	11.1973	0.0132648
Xelaev18007240m.g	11.1911	0.010883
Xelaev18002212m.g	11.1908	0.0196028
cd72.L	11.1898	0.018715
Xelaev18024308m.g	11.1888	0.0109428
Xelaev18037469m.g	11.1888	0.0136794
sh3rf2.L	11.1886	0.0183631
capn14.L	11.1878	0.0133716
myo7b.L	11.1877	0.0109436
loc101730472.L	11.1861	0.0119338
arhgef9.L	11.1849	1.03783e-09
loc100488200.S	11.1843	0.0113419
Xelaev18047071m.g	11.1814	0.0131729
psd.S	11.1811	0.0133185
Xelaev18002986m.g	11.1767	0.0142014
hepacam.S	11.1752	0.0119356
frzb.S	11.1723	0.0117338
Xelaev18009606m.g	11.1719	0.0154288
rasl12.L	11.1703	0.0158279
itgb7.L	11.17	0.0131953
ldlrad2.S	11.1685	0.0160816
lsp1.L	11.1551	1.0965e-07
Xelaev18036126m.g	11.1519	0.0231653
lrrn3.L	11.1478	0.0178573
Xelaev18006238m.g	11.1477	1.91344e-12
loc105945479	11.1345	8.1872e-102
kcnq4.L	11.1329	8.72058e-06
Xelaev18003856m.g	11.1318	0.0174994
Xelaev18026269m.g	11.1037	6.62124e-18
fam169a.S	11.0925	0.0237794
gabbr1.L	11.0869	1.1684e-09
gli3.S	11.0592	3.76528e-06
slc37a1.L	11.0345	1.24172e-39
sez6l2.S	11.0292	3.59852e-06
pcdhac2.S	11.023	1.2934e-15
il12rb2.S	11.0107	2.59081e-06
wnt5b.L	10.9717	1.46707e-77
Xelaev18016663m.g	10.9712	2.08292e-21
prkab2.S	10.9077	5.20678e-16
efr3b.L	10.9053	0.000419195
loc101733221.L	10.8893	0.00012406
hcn1.S	10.8663	0.000104626
arhgap25.S	10.8656	5.86979e-07
gckr.L	10.8533	8.662e-05
Xelaev18037308m.g	10.8281	0.00102888
pik3r5.L	10.8197	0.000436359
loc100127750.S	10.8182	0.000116718
Xelaev18027368m.g	10.8176	4.32452e-98
ppap2b.L	10.8013	4.54387e-39
hap1.S	10.7944	9.81549e-24
Xelaev18002682m.g	10.7936	0.000459418
nog.S	10.7911	2.72052e-15
prdm1.S	10.7904	2.31658e-31
loc100129924.L	10.7853	6.37431e-07
hrh1.S	10.7801	0.00212707
Xelaev18002984m.g	10.7481	7.94082e-19
smpd3-like.S	10.7242	1.66822e-05
Xelaev18032693m.g	10.7143	3.35026e-10
Xelaev18001618m.g	10.7126	2.34981e-10
loc100145165.S	10.7069	1.9959e-47
aacs.L	10.7053	3.65427e-13
Xetrov90027339m.L	10.6925	3.53332e-06
vegt.S	10.6848	1.60567e-143
slc26a9.S	10.6843	4.31776e-10
traf4.S	10.672	6.27358e-41
celsr1.L	10.6374	1.748e-54
Xelaev18040122m.g	10.6103	2.54128e-07
adra2a.L	10.5856	2.74526e-07
Xelaev18013453m.g	10.5526	1.95701e-14
Xelaev18014419m.g	10.5234	1.45875e-20
srrm4.S	10.4921	3.62883e-15
hhip.S	10.4627	7.04479e-23
Xelaev18031711m.g	10.4263	4.97036e-23
nr2f1.S	10.422	4.69632e-18
Xelaev18028180m.g	10.4172	0.000404675
gata3.L	10.3844	9.87127e-08
Xelaev18014927m.g	10.3844	4.79879e-05
cadps.S	10.3747	1.24888e-12
loc100497513-like.S	10.3539	7.74431e-40
Xelaev18018910m.g	10.3503	0.0272422
chst1.S	10.3494	8.53831e-10
Xelaev18035319m.g	10.3492	7.46436e-14
elmo3.L	10.3397	0.000337012
slc35f3.L	10.3306	1.29057e-06
fam81b.S	10.3284	0.0239165
usp43.S	10.3126	6.38148e-39
myh1-2-1.L	10.3102	0.000322758
mecom.S	10.307	0.021036
junb.L	10.3056	1.87546e-46
tmem56.2.L	10.3024	0.020463
st6galnac1.S	10.2976	4.17363e-07
kremen2.L	10.2955	1.45391e-08
hoxc8.S	10.2945	1.61325e-12
tbx15.S	10.292	0.000225167
atp2c2.S	10.2864	0.0198571
Xetrov90026898m.S	10.2863	0.0225634
Xelaev18043833m.g	10.2804	0.0188437
chst3.S	10.2803	0.023813
cdh7.L	10.2789	0.000899222
megs.L	10.278	0.00144429
insl5.L	10.2775	1.06187e-06
ca2.L	10.2731	0.0196247
Xelaev18023152m.g	10.2724	0.000399642
Xelaev18044282m.g	10.2681	0.0214109
Xelaev18015096m.g	10.2663	1.09991e-10
hoxc11.S	10.2587	0.000111398
adcyap1r1.L	10.2561	0.0423481
ntrk2.S	10.2552	1.27948e-06
loc100485387-like.1.L	10.2542	0.0208842
loc101730341.L	10.2517	0.000226001
Xelaev18029142m.g	10.2505	0.0234453
Xelaev18028177m.g	10.2479	0.0387022
ankrd24.L	10.2405	4.56074e-08
foxa2.L	10.2385	0.0237328
cckar.L_1	10.2361	1.24398e-14
gpr146.S	10.2249	5.51708e-06
sox8.L	10.2248	1.74128e-53
loc100492852.L	10.2215	0.00185254
robo4.S	10.2181	2.44393e-10
sfrp2.S	10.2076	4.25617e-107
ttc34.S	10.186	2.21509e-15
Xelaev18026447m.g	10.1821	0.0346892
rgs10.S	10.1719	6.58327e-09
cldn15.1.L	10.1585	0.003191
sema6c.S	10.1459	5.03574e-06
Xelaev18000040m.g	10.144	8.04772e-24
afap1l2.S	10.1196	9.05308e-09
Xelaev18000128m.g	10.1128	3.36342e-09
loc101733813.1	10.112	7.11073e-12
sox17b.1.L	10.1019	1.10277e-87
ttc22.L	10.0982	1.13005e-09
Xelaev18042236m.g	10.0896	1.24241e-29
loc100487044.L	10.0571	0.000317882
Xelaev18004347m.g	10.0567	8.86754e-19
rbbp8nl.L	9.9911	3.38375e-10
fam19a4.S	9.9901	9.80209e-64
erbb3.S	9.98948	5.421e-16
Xelaev18034052m.g	9.9797	2.54973e-10
nxph3.S	9.97935	2.18652e-05
raly.S	9.97762	7.43904e-07
Xelaev18024376m.g	9.97522	5.68932e-51
cnr2.S	9.97101	6.67462e-11
pcdh9.S	9.96659	1.57803e-09
ston1.S	9.96212	1.32681e-17
rusc2.1	9.95772	1.24474e-06
loc100496678.S	9.94784	2.74404e-05
Xelaev18020050m.g	9.94162	4.90724e-05
cntn1.S	9.93719	4.16112e-06
Xelaev18032643m.g	9.93546	5.99369e-40
loc100494180.L	9.9269	2.28181e-09
Xelaev18022285m.g	9.91795	9.49796e-06
cdx2.L	9.90996	8.46184e-27
Xetrov90015445m.L	9.89519	2.10173e-29
gal.2.S	9.86373	9.77082e-05
Xelaev18038708m.g	9.86054	1.81316e-18
col9a2.L	9.8604	5.86791e-05
Xelaev18037933m.g	9.85102	3.94991e-13
march4.L	9.84482	1.81614e-07
znf268.L	9.83684	2.29536e-30
adam33.L	9.83544	7.37805e-110
sox17a.L	9.82188	2.72401e-125
pex5l.S	9.78867	0.000625759
Xelaev18038149m.g	9.77759	0.000311418
col5a3-like.L	9.77473	0.000363044
col1a2.S	9.77293	0.000543192
loc100485259.S	9.76297	8.90495e-39
nkx2-8.L	9.75871	0.000718148
Xelaev18035898m.g	9.75836	0.000235867
tox2.L	9.75757	6.06619e-08
plscr2.S	9.75537	0.00201926
gatm.S	9.75397	0.00154656
Xelaev18044721m.g	9.74012	0.00113846
Xelaev18003474m.g	9.73792	0.000399079
sh3bp4.L	9.7377	3.97559e-93
celf4.S	9.73593	0.00134166
c2cd2.S	9.7335	1.0657e-21
id3.S	9.70231	6.27283e-99
loc100490356.L	9.70062	2.14882e-06
igsf9b.L	9.69721	1.19125e-11
Xelaev18030458m.g	9.68301	3.89465e-15
cldn23.L	9.67338	1.40486e-32
mapre2.L	9.63503	1.80559e-25
Xelaev18018959m.g	9.61481	3.49733e-07
efnb3.S	9.57813	1.59986e-08
loc100490490.S	9.5767	2.2992e-05
loc101732954.L	9.57429	1.51366e-15
Xelaev18030547m.g	9.56534	2.09074e-07
fosl1.S	9.56245	6.88636e-22
loc100485898-like.S	9.55313	4.56569e-12
Xetrov90024169m.S	9.55017	3.59957e-05
wnt4.L	9.54465	1.84584e-05
Xetrov90017356m.L	9.54287	2.89233e-05
loc100492825.S	9.5173	5.25481e-06
sds.L	9.51186	5.4883e-27
s1pr5.L	9.50984	2.69658e-08
kirrel2.L	9.50437	7.95768e-61
heg1.L	9.48719	4.15738e-17
loc100135371.L	9.47997	2.28298e-13
slc26a6.S	9.47195	0.000259374
nrdc.L	9.45279	3.38182e-13
scn5a.S	9.43833	3.6264e-16
Xelaev18036178m.g	9.42197	2.51648e-21
Xelaev18005943m.g	9.41759	0.0407255
rasl10a.L	9.41044	2.72906e-13
nkain1.S	9.40434	3.06855e-06
pcdh17.S	9.4034	0.0355613
plekhn1.S	9.40011	2.60808e-121
unnamed.L_15	9.39914	0.0359941
loc100485054.L	9.39427	0.0352988
atp1b4-like.S	9.38808	0.0382308
dcx-like.L	9.37942	0.0466135
fam213a.1.S	9.37799	0.0338018
adamts20.L	9.3779	0.0429885
Xelaev18036602m.g	9.37728	0.0364792
ltbp3.L	9.37643	0.0349791
Xelaev18026504m.g	9.37468	0.0410577
Xelaev18031479m.g	9.37422	0.03223
Xelaev18015988m.g	9.37124	0.0311622
Xelaev18008590m.g	9.37096	0.0317665
Xetrov90018634m.L	9.37045	0.0334712
Xelaev18040247m.g	9.36928	0.0331676
gprin1.S	9.36733	0.0344496
admp2.S	9.36694	0.0357256
il15ra.S	9.36491	0.0335901
ca6.L	9.36302	0.033989
rbbp8nl.S	9.35874	0.0339311
loc101730807.L	9.35867	0.0378087
Xelaev18017691m.g	9.35782	0.0343828
cox4i2.L	9.35653	0.0362014
wnt8b.S	9.35374	0.0380805
aim1l.S	9.35112	0.0379505
Xelaev18038943m.g	9.34851	0.0365767
tuft1.S	9.3459	1.64582e-21
loc100491290.L	9.343	5.45239e-11
xepsin.L	9.33703	1.17216e-19
top2b-like.S	9.33636	3.68668e-104
loc549413.S	9.336	0.0484504
lrrc36.L	9.33583	3.81719e-07
loc100493940.L	9.32472	7.51634e-17
gdf10.L	9.30804	0.0442415
Xelaev18046797m.g	9.30367	3.86217e-08
fam212a.L	9.3035	3.57319e-77
col9a3.L	9.29099	8.52154e-22
loc100485189.L	9.284	0.0495925
acer1.L	9.28201	2.47358e-16
cnn1.L	9.28061	1.10493e-34
loc398404.S	9.26567	1.92263e-55
fstl1.L	9.26521	0.000571216
myl3.L	9.26202	0.0025308
clec10a.S	9.24245	0.000551225
treh.L	9.24137	0.00071057
Xelaev18007582m.g	9.2406	0.00054227
Xelaev18032417m.g	9.21889	8.63959e-44
dlg3-like.2.L	9.20932	2.21995e-05
loc100496628-like.L	9.20635	0.00250418
batf3.L	9.20513	0.00248113
c14orf28.S	9.20474	0.00342891
tll1-like.1.S	9.20063	4.07017e-05
Xelaev18002601m.g	9.19638	0.00468509
Xelaev18031472m.g	9.18781	0.00283682
prkx.L	9.18777	1.42544e-38
ubash3b.S	9.18151	0.00133763
tgfa.S	9.17953	3.33529e-05
emp2.S	9.16475	8.14615e-40
ptpn6.S	9.15894	7.05364e-06
Xetrov90026452m.S	9.15514	5.4803e-05
trim67.S	9.14269	6.8312e-19
nrn1.L	9.13805	3.83293e-06
nrp2.S	9.11635	7.48751e-44
jph3.L	9.11322	1.17402e-09
ror2.S	9.11274	1.03711e-22
tbkbp1.S	9.11143	3.68814e-07
Xelaev18012936m.g	9.1032	5.19196e-09
cacng4.S	9.1031	2.08703e-08
ptger3.S	9.10256	2.57521e-25
Xelaev18036449m.g	9.06222	3.9563e-08
Xelaev18030356m.g	9.05209	5.75572e-35
nlgn3.L	9.02358	1.45875e-20
tmprss9.S	9.02161	1.47743e-15
dnhd1.L	9.01599	4.65365e-24
ackr3.L	8.99367	5.56121e-30
rarg-like.1.L	8.99225	1.69607e-25
nfkbia.S	8.97963	1.3223e-29
Xelaev18024883m.g	8.96269	2.62087e-23
Xelaev18021140m.g	8.95497	6.7417e-16
hap1.L	8.93727	1.59557e-42
st3gal5.S	8.93717	2.36825e-33
Xelaev18023725m.g	8.93694	4.49485e-35
Xelaev18042341m.g	8.92844	6.64093e-09
pros1.L	8.9225	2.50076e-13
sorcs1.S	8.91387	1.01611e-27
parp2.L	8.91262	5.55175e-67
loc100488554.S	8.89704	2.20995e-08
map3k14.S	8.89222	1.42559e-08
lhx1.S	8.89055	6.37838e-99
cdc25b.S	8.87949	5.22991e-72
lrrc4b.S	8.87735	5.91996e-39
fos.L	8.86139	4.47736e-46
Xelaev18037929m.g	8.85719	6.08735e-08
Xelaev18034944m.g	8.84668	5.66826e-15
epn1.S	8.83845	2.56601e-20
npr1.L	8.8375	3.64154e-23
map1a-like.L	8.83566	7.71338e-06
wt1.L	8.83277	5.60776e-06
sox2.S	8.83022	7.87589e-38
Xelaev18004321m.g	8.82964	1.13802e-14
mmel1.L	8.82161	1.18956e-05
hao2.L	8.82153	1.52142e-16
Xelaev18043772m.g	8.82015	1.17154e-92
ckap4.S	8.81077	1.06344e-29
unc13c.S	8.78675	7.87058e-05
slc16a6.S	8.76036	1.55133e-26
loc100493614.L	8.75673	0.000448174
Xetrov90027649m.L	8.74158	0.000505286
pou3f4.S	8.73706	2.99762e-13
sdc4.L	8.72815	7.21272e-114
agt.S	8.70532	0.000876701
clstn1.S	8.70327	2.52685e-32
snca.L	8.70282	0.0017636
pik3ap1.S	8.69274	0.00319568
Xelaev18038240m.g	8.69207	0.00376053
Xelaev18032598m.g	8.69149	0.000788412
Xetrov90016939m.L	8.68997	5.98267e-07
kcnh4.S	8.68846	1.87083e-08
Xelaev18004346m.g	8.68572	0.00123874
adam11.S	8.68291	0.0048238
Xelaev18001489m.g	8.68004	0.00320379
tctex1d2.S	8.67152	0.00165183
cmpk2.L	8.66333	3.80353e-16
mfsd2a.L	8.65168	7.66115e-05
npdc1.1.S	8.6507	3.46294e-51
Xelaev18032449m.g	8.64025	1.88598e-11
vegt.L	8.58134	3.3839e-127
map1a.L	8.57683	3.23806e-25
cdh2.S	8.57032	8.95706e-30
Xelaev18028307m.g	8.56285	5.6521e-15
junb.S	8.56041	1.19493e-26
loc100492789-like.L	8.54249	1.20772e-10
akap12.S	8.53413	2.3565e-50
slc6a15.S	8.49936	0.000630443
loc100492393-like.L	8.49306	5.76579e-07
gpx2.S	8.49291	1.61841e-16
rusc2.L	8.48683	2.83614e-05
Xelaev18043967m.g	8.4844	1.34215e-07
loc100494478.L	8.47643	8.75766e-10
Xetrov90027705m.L	8.43661	0.00021542
spink2.L	8.42691	0.00103824
Xelaev18030350m.g	8.42424	0.000221922
slc7a5.S	8.41872	4.34435e-54
gas2.S	8.41771	3.66099e-26
Xelaev18012280m.g	8.41425	0.000377467
ehd2.S	8.3891	0.000454637
calb2.S	8.38727	2.73979e-06
parvg.L	8.38638	0.00139216
cpne5.S	8.37567	1.90885e-10
Xelaev18044082m.g	8.3585	1.66875e-35
Xelaev18027394m.g	8.3578	1.27029e-13
galnt18.L	8.32829	2.66293e-23
ntn3.L	8.3194	2.61329e-09
Xelaev18036490m.g	8.31691	5.9798e-05
txnrd1.L	8.29531	2.5747e-07
hs3st6.L	8.28034	0.00489132
Xelaev18045358m.g	8.26197	3.37066e-08
loc101730754.L	8.25291	2.0768e-17
tnr.S	8.23236	0.00270927
loc100487455.S	8.22482	5.3662e-104
Xelaev18040516m.g	8.20909	0.00205406
syt13-like.L	8.19115	0.00160366
ncmap.L	8.19013	0.00148508
azin2.S	8.18603	1.25688e-138
loc101732308.L	8.1857	0.00226243
sept12.S	8.18431	0.00393651
npdc1.2.S	8.18214	0.00155618
fos.S	8.18175	5.75555e-37
Xelaev18040485m.g	8.18063	0.00321659
wnt2.L	8.17983	1.33164e-07
cracr2a.S	8.17545	0.00176963
loc100494483.L	8.17439	2.724e-76
Xelaev18038471m.g	8.17408	0.00164995
Xelaev18032272m.g	8.17001	0.00205406
p2ry2.L	8.16728	7.88301e-40
Xetrov90025254m.L	8.16699	0.00223986
gli1.L	8.16672	1.32288e-20
Xelaev18001777m.g	8.1621	0.00134164
Xelaev18021894m.g	8.16209	0.00347166
fam179a.S	8.15953	0.00269575
Xelaev18011724m.g	8.15427	4.13326e-07
dnm1.L	8.15048	0.00231692
pla1a.L	8.14843	0.00303042
Xelaev18034000m.g	8.14604	0.00645382
reep2.L	8.14374	2.43726e-09
lphn1-like.L	8.14284	0.00728435
olfml3.L	8.13574	0.00668875
Xelaev18014011m.g	8.13545	4.12515e-06
Xelaev18013625m.g	8.12658	3.88013e-06
rorb.L	8.12409	0.00878848
pdk4.L	8.11849	3.20116e-60
Xelaev18001760m.g	8.11653	0.0170869
carns1.L	8.08862	4.8936e-10
Xelaev18003995m.g	8.08834	1.35645e-26
Xelaev18003524m.g	8.08672	1.83605e-08
zswim5.L	8.08235	7.71832e-54
lpar6.L	8.08043	1.2888e-46
pou3f1.L	8.07739	2.07267e-06
usp54.S	8.06185	3.76608e-39
kmo.L	8.04454	1.41185e-15
tectb.S	8.04426	0.000288823
msr1.L	8.04221	3.25137e-06
Xelaev18032655m.g	8.03718	0.00025041
Xelaev18031148m.g	8.02069	0.000720882
slc47a2.S	8.01773	0.000372855
plk2.L	8.00572	2.25963e-28
wnt8a.L	7.97334	1.48945e-06
kiaa1614.L	7.96873	8.42388e-26
plk3.L	7.96086	5.73274e-108
Xelaev18037927m.g	7.95351	6.20306e-08
rgs10.L	7.93544	3.53426e-05
hoxc6.S	7.92883	0.0001076
lrrc7.S	7.89296	5.469e-10
Xelaev18014049m.g	7.89222	2.2314e-17
alg14.S	7.88519	1.88208e-27
nuak1.L	7.87708	7.64764e-12
psma3.S	7.87333	1.88681e-18
Xelaev18036901m.g	7.86066	5.42422e-72
alcam.L	7.85719	7.00296e-50
fgf20.L	7.85473	8.26869e-28
cenpv.L	7.85165	8.85232e-21
c2cd4d.S	7.84821	0.0124433
Xelaev18037841m.g	7.84378	3.30534e-66
Xelaev18027090m.g	7.81676	1.53934e-09
rcsd1.L	7.808	3.06799e-09
Xelaev18045854m.g	7.7973	1.80258e-17
crim1.L	7.78936	1.33625e-24
sim2.L	7.78622	3.39482e-15
Xelaev18044308m.g	7.76286	8.47755e-21
dach1.L	7.71824	5.01331e-10
tor4a.S	7.7113	0.00396489
kcnk12.S	7.6983	0.00393682
mapre2.S	7.69475	1.661e-33
ubap1l.L	7.69128	0.000947735
ccdc64b.S	7.68932	0.000516725
Xelaev18001283m.g	7.68849	5.81834e-08
xkr4.L	7.68237	7.77482e-30
Xelaev18030999m.g	7.68	1.00024e-11
rbbp8.S	7.67932	1.4138e-27
loc100485898-like.L	7.67435	1.02007e-08
Xelaev18017809m.g	7.67357	0.00836943
fgd5-like.S	7.66536	4.41137e-08
hoxc6.L	7.66394	7.89537e-06
mb21d1.L	7.65703	0.00249507
Xelaev18026288m.g	7.63821	0.00385575
loc100497282.L	7.63768	0.0015503
Xelaev18025345m.g	7.63214	0.000507901
Xelaev18026044m.g	7.63211	0.0258314
mx2.L	7.62284	0.0104908
col4a2.S	7.61845	0.0174661
rabgap1.L	7.61367	6.65854e-17
pdzd3.S	7.61214	0.0160171
Xelaev18008601m.g	7.60533	2.14683e-11
megf11.S	7.60403	0.00360628
spo11.L	7.60141	0.0163421
cldn4.S	7.59847	1.73952e-50
hoxd3.L	7.59189	0.00834204
Xelaev18022786m.g	7.58364	0.0179878
loc100487469.S	7.57848	8.42318e-14
st3gal5.L	7.54714	3.43937e-42
rbm20.S	7.54103	2.67055e-17
Xelaev18022178m.g	7.52804	5.90682e-05
znf608.S	7.52507	5.99675e-22
Xelaev18027369m.g	7.52136	2.12766e-19
kcnc1.L	7.50867	6.01385e-17
Xelaev18029444m.g	7.5086	0.00105751
igfbp2.L	7.49742	9.48525e-06
Xelaev18031416m.g	7.49581	1.21763e-14
fgf16.S	7.49511	2.24706e-05
pcdh15.S	7.48199	6.09181e-06
Xetrov90028399m.L	7.47116	3.80048e-06
slc16a12.S	7.46905	6.14251e-31
tmem47.L	7.44316	1.64452e-16
dnai2.S	7.42739	3.40544e-09
adgrl4.S	7.4139	9.6692e-05
agap2.S	7.4055	4.57572e-13
dennd2a.L	7.40036	3.90726e-12
loc100485192.S	7.38419	6.73953e-05
plcd3.S	7.38093	4.60264e-05
trappc3l.L	7.37252	0.00011507
zdhhc2.L	7.37062	8.68462e-14
six6.S	7.36922	0.00385575
pkp1.L	7.36885	2.58749e-07
Xetrov90008930m.S	7.36512	2.07589e-12
plekhf1.S	7.35604	1.4376e-08
dbx1.S	7.33838	0.000497494
insm2.L	7.32713	2.12491e-14
hsd11b1.S	7.32138	1.11455e-48
pcdha13.L	7.31597	3.24215e-65
Xelaev18025511m.g	7.31552	1.94256e-06
glra3.L	7.30787	0.000943203
dlk2.S	7.3064	0.000914452
xk.L	7.29457	2.15603e-06
vav3.S	7.28385	1.21736e-08
pax6.L	7.28353	2.15752e-10
loc100498211-like.L	7.28309	0.000815176
atoh8.S	7.27644	0.000723579
rab3c.S	7.27616	0.000659404
ahnak-like.S	7.25897	4.92698e-24
cmpk2.S	7.25686	0.00213413
[truncated: 4,051 more rows]

## Sheet: Pre_ac vs. Post 6hr_ac
Name	EDGE test: Pre_activin vs Post 6hr_activin, tagwise dispersions - Fold change	EDGE test: Pre_activin vs Post 6hr_activin, tagwise dispersions - FDR p-value correction
pcdh8.2.L	43429.9	7.52117e-228
foxa4.L	40080.4	9.82948e-204
foxa4.S	28188	6.17117e-178
pcdh8.2.S	21247.6	1.76716e-232
chrd.2.L	19452.3	4.36707e-196
mixer.S	13086.9	3.76274e-199
pnhd.S	12496.4	3.28492e-161
chrd.S	9876.91	3.90917e-217
ventx1.2.L	7346.13	4.98225e-171
loc101731538-like.S	5865.56	1.50922e-159
Xelaev18002723m.g	5176.19	1.29813e-87
foxd4l1.1.S	5072.68	2.62479e-151
rgs16.S	5010.6	7.85466e-153
chrd.1.L	3823.08	7.64032e-167
glipr1l1.L	3767.88	1.85294e-137
frzb.S	3725.37	1.65689e-259
Xelaev18038693m.g	3375.19	8.00568e-164
unc93a.L	3205.11	1.87222e-96
wnt8a.S	3117.4	1.32088e-78
mixer.L	2874.04	1.50384e-249
cer1.L	2743.09	3.4011e-94
osr2.L	2713.49	4.4543e-132
Xetrov90015528m.L	2663.62	6.41609e-220
pdgfra.S	2488.25	5.61399e-244
cer1.S	2442.7	1.35855e-175
Xelaev18038702m.g	2328.17	1.58301e-226
xenf.L	2326.57	2.07923e-70
Xelaev18038704m.g	2164.33	6.56095e-218
Xelaev18000483m.g	2127.32	1.6568e-77
socs3.S	1927.27	1.99169e-70
krt16.S	1767.37	1.60456e-75
gdf3.S	1615.92	4.90432e-229
loc100494984.L	1580.21	6.45749e-88
gsc.L	1573.24	5.31914e-150
dmbx1.S	1451.01	9.08868e-77
cdx1.S	1409.32	1.46635e-141
loc100488353.L	1380.8	2.06521e-59
tril.S	1368.86	4.77958e-75
c3.L	1325.61	6.22499e-81
socs3.L	1255.48	1.64607e-36
loc100494211.L	1213.19	3.96043e-175
atp12a-like.1.L	1184.71	6.79767e-35
mix1.S	1162.19	7.3211e-163
nceh1.S	1134.21	9.28842e-133
cdx4.S	1133.52	3.88881e-48
krt12.S	1093.72	7.48811e-43
Xelaev18028631m.g	1083.07	4.69712e-118
eomes.S	999.854	7.85963e-159
kcnk6.L	987.401	7.19737e-50
Xelaev18004191m.g	978.207	1.61042e-64
pnhd.L	964.477	5.06816e-214
loc100494211.S	961.958	2.18554e-149
crx.L	898.233	5.77296e-260
arl4c.S	887.312	6.20459e-168
Xelaev18000010m.g	866.11	1.08614e-54
c9.L	791.619	1.34479e-85
kcnk6.S	762.217	1.49005e-113
nodal2.L	732.188	4.24507e-93
loc100498463.S	725.115	3.62488e-40
otx2.L	705.636	8.53157e-167
rgs1.L	702.582	2.29936e-48
sebox.L	698.133	2.89736e-118
snai2.S	684.663	1.74555e-51
loc100490918-like.L	682.241	1.02518e-32
Xelaev18032224m.g	645.563	3.24432e-36
Xelaev18047398m.g	640.698	9.48779e-29
Xelaev18047972m.g	631.702	2.13265e-79
Xelaev18035102m.g	625.73	1.25628e-49
mig30.L	606.998	5.08959e-208
Xelaev18002424m.g	602.469	2.10251e-42
plekhg5.S	600.511	8.714e-249
Xelaev18043947m.g	589.102	3.2307e-160
fn3k.L	587.936	2.13745e-179
Xelaev18038697m.g	581.19	7.88508e-38
hamp2.L	569.598	7.38316e-26
lin28a.L	562.116	2.47396e-185
wnt8a.L	557.683	3.43483e-152
has2.S	551.736	5.81853e-138
Xelaev18004073m.g	549.98	1.53895e-32
loc100488718.L	548.77	3.23182e-43
gata4.S	544.606	4.00984e-218
Xelaev18028630m.g	539.705	2.90473e-90
vcan.L	532.146	4.59978e-173
sox18.L	528.849	6.82497e-31
zic3.L	525.939	8.97098e-232
sox18.S	522.129	1.04086e-30
cxcl11.L	501.949	4.11386e-27
gypc.L	492.378	2.01242e-37
Xetrov90020467m.S	463.391	1.47824e-32
Xelaev18003702m.g	462.865	6.08713e-202
npy2r-like.1.L	462.686	7.20197e-43
foxa2.L	461.815	2.02449e-60
styk1.S	460.398	4.95844e-32
mespb.S	446.559	9.25359e-40
ngfr.S	434.05	6.89765e-209
gal3st4-like.2.S	432.934	2.38263e-34
gatm.L	430.124	1.37401e-258
Xelaev18037540m.g	414.624	1.12946e-31
meox2.L	411.842	6.49222e-32
mespa.S	411.598	2.16828e-32
pzp.L	411.386	7.21782e-25
lhx3.L	408.537	3.07442e-24
trim29.L	402.058	7.86683e-91
fam83c.L	400.69	1.00094e-58
flrt3.L	389.734	4.91234e-197
loc101732215.L	388.093	6.67027e-24
znf608.L	387.082	7.7607e-195
snca.S	381.582	8.61085e-26
glipr2.S	381.136	1.18799e-106
loc100492966.L	380.889	2.951e-28
mespb.L	379.842	1.53952e-29
flrt3.S	376.147	1.45195e-268
vcan.S	371.853	1.3787e-58
Xelaev18013504m.g	371.504	1.40844e-64
slc38a2.L	371.406	1.2239e-214
Xelaev18043700m.g	370.248	9.65957e-30
loc101730930.L	370.041	1.20449e-28
cass4.L	369.748	1.27208e-186
loc100145155.L	369.513	7.05033e-26
Xelaev18003957m.g	369.391	2.25339e-25
Xelaev18046811m.g	369.031	5.00391e-61
Xelaev18018615m.g	364.331	8.84122e-27
diras3.L	361.805	1.72205e-28
akap12.L	361.642	1.54148e-136
gata4.L	356.671	1.1816e-172
camta1.L	356.51	3.71554e-25
drgx.L	356.472	2.63266e-27
foxj1.S	355.182	2.11467e-117
Xelaev18012751m.g	354.975	4.78485e-27
dusp7.S	353.274	6.94047e-24
loc100495222.1.L	348.818	1.84385e-113
Xelaev18047400m.g	346.277	4.23048e-17
Xelaev18019163m.g	343.895	5.40063e-26
myt1.S	341.616	9.58257e-96
xdh.S	333.744	3.62169e-198
admp.S	330.587	1.04478e-99
ventx3.2.L	327.321	1.30228e-71
Xelaev18047286m.g	326.479	2.61531e-26
Xelaev18002554m.g	321.762	8.04815e-121
gngt2.1.L	317.075	1.87958e-23
nodal1.L	312.443	4.04893e-41
alpl.L	308.734	1.19662e-233
crabp2.L	307.813	5.77832e-137
foxb1.L	307.37	5.57945e-80
Xelaev18029353m.g	307.307	5.25062e-25
ca7.L	301.858	1.79821e-24
scnn1a.S	301.017	1.34119e-23
a2m.S	297.693	6.07972e-190
Xelaev18015291m.g	295.437	4.25419e-29
ccnd1.L	293.084	6.97417e-130
fgd1.L	291.635	5.61951e-154
apold1.L	290.191	5.38361e-17
cdk5r1.L	288.627	5.20835e-42
clcf1.L	288.247	1.04627e-155
bmp7.1.L	287.359	1.00359e-129
spred1.S	286.45	2.34106e-23
Xelaev18002446m.g	283.732	3.93774e-54
c10orf71.S	282.705	2.0635e-23
serpinb10.L	278.582	2.29552e-22
nppb.S	278.148	1.46989e-24
osr1.L	275.645	1.0493e-187
aplnr.L	272.306	5.69309e-118
ventx1.2.S	271.46	1.31674e-137
gata6.S	269.666	5.22739e-221
egr3.S	267.992	4.4688e-22
Xelaev18002160m.g	267.702	1.35767e-132
tmem150b.S	267.544	4.88397e-83
Xelaev18000337m.g	267.541	1.14649e-57
Xelaev18041660m.g	265.59	4.83073e-24
spns2.L	265.357	2.87881e-107
hoxb7.S	265.183	1.29523e-22
loc394967.L	265.058	1.00475e-15
fam167a.S	263.569	7.37349e-18
Xelaev18041895m.g	262.528	5.97701e-23
ccdc129.L	261.011	1.16086e-16
Xelaev18025887m.g	256.492	2.3535e-17
ctgf.S	255.056	4.19103e-18
Xelaev18038696m.g	251.17	9.55903e-20
rs1.L	249.864	2.97859e-20
cmtm8.L	249.394	6.27918e-190
des.1.S	249.034	5.9173e-43
cdx4.L	247.393	7.39823e-56
Xelaev18035103m.g	247.074	5.56836e-23
loc101732543.S	245.758	2.17621e-18
loc100488229.L	244.74	9.51855e-16
hao1.L	243.684	9.19686e-43
mmrn2.L	243.49	5.24854e-47
Xelaev18026269m.g	243.15	2.48153e-165
zeb2.S	241.855	7.98965e-97
lhx3.S	241.433	1.42629e-72
frzb.L	240.648	2.24659e-120
fam211b.L	239.832	2.30675e-78
Xelaev18047370m.g	238.441	2.05946e-15
gnrh2.L	228.232	4.71372e-19
loc100489305.S	228.093	4.2424e-20
elovl3.L	226.933	1.38765e-57
gata3.L	223.594	1.51108e-95
loc100485797-like.L	223.287	1.3074e-42
Xelaev18026293m.g	222.177	2.0104e-118
Xelaev18012294m.g	221.473	1.19051e-103
hoxd10.L	221.212	4.69357e-17
prss36.L	218.217	7.08556e-162
aim1l.L	217.836	1.07281e-16
tdgf1.2.L	213.175	6.63702e-18
loc100494123-like.L	213.08	8.03805e-18
st6galnac2.L	209.696	1.10112e-135
dlx3.S	209.442	1.68332e-71
sspn.S	207.965	1.50858e-16
vtcn1.L	203.95	1.15022e-16
Xelaev18041869m.g	201.563	9.51643e-162
Xelaev18006779m.g	200.779	5.07694e-13
cntn1.S	199.938	2.54437e-67
Xelaev18034438m.g	199.019	6.84185e-14
hoxc11.L	197.638	7.75544e-18
ror2.L	195.666	7.78248e-194
Xelaev18020222m.g	195.261	1.81666e-17
gjc2.L	194.963	1.96903e-48
kcnk1.S	194.373	6.78307e-16
kcng4.L	191.619	3.56388e-17
Xelaev18034426m.g	191.355	4.11634e-10
Xelaev18021675m.g	190.221	1.53596e-12
capn8.S	189.522	1.49481e-59
rgs2.L	188.995	1.13509e-164
gpx3.S	188.632	3.61459e-16
fabp7.L	188.331	1.01306e-17
gpr4.S	188.322	1.10473e-42
tmem52b.L	187.849	4.19552e-13
Xelaev18023152m.g	186.372	3.9045e-52
zfp36.S	186.09	1.4231e-102
loc100497111.L	185.36	1.29086e-16
zic3.S	184.917	9.88097e-179
Xelaev18023754m.g	182.43	1.09419e-15
unnamed.S_13	181.886	2.35371e-67
rnf223.L	181.523	3.85602e-45
loc100498221.L	180.97	5.99868e-12
Xetrov90014299m.L	180.668	1.20352e-37
Xelaev18003350m.g	179.499	1.31918e-14
slc6a13.L	179.13	3.47282e-15
scnn1a.L	179.07	1.82766e-105
t.S	178.595	6.28999e-225
Xelaev18006408m.g	178.135	2.31622e-13
myoc.L	177.077	1.23058e-25
Xelaev18003500m.g	175.509	3.40717e-39
f3.S	174.134	7.04434e-74
phldb3.S	173.606	3.3965e-114
Xelaev18022168m.g	173.458	6.9518e-217
tnc-like.S	172.908	1.47203e-68
muc1.L	172.596	1.1562e-14
pou5f3.1.L	172.532	4.09891e-213
Xelaev18046312m.g	171.545	2.04573e-74
ppp1r1b.L	171.408	3.26088e-11
rbm20.S	171.294	2.90819e-140
tril.L	169.554	7.07868e-34
prickle3-like.S	169.331	5.46073e-13
gpr1.L	169.157	1.69509e-13
sp6.L	168.861	7.66114e-11
Xelaev18008720m.g	168.745	1.25612e-29
aim1l.S	167.154	1.69609e-35
Xelaev18034439m.g	166.699	2.71538e-15
tll1-like.1.S	165.563	2.09847e-73
zeb2.L	164.92	2.09831e-166
mig30.S	164.086	8.09052e-68
loc100493155.L	163.855	6.32369e-15
unnamed.S_12	163.61	7.08321e-13
menf.1-like.1.1	163.519	8.73621e-62
tbx6.L	162.285	6.27966e-35
Xelaev18044648m.g	157.756	9.01797e-15
ntn3.S	156.748	2.45842e-84
gata2.S	156.241	1.26145e-227
Xelaev18019873m.g	154.956	4.66344e-14
Xelaev18015119m.g	154.748	2.39887e-11
spns2.S	154.599	2.83664e-123
Xelaev18031009m.g	154.117	1.60672e-12
aplnr.S	153.349	3.07407e-133
tmem265.L	153.027	2.1069e-73
igfbp2.L	153.024	2.70624e-72
Xelaev18001992m.g	152.573	1.55762e-35
Xelaev18004901m.g	151.782	5.4382e-13
plekhg2.S	150.724	5.86214e-12
loc100493516.S	150.485	1.26052e-171
loc100490020.L	150.297	1.87759e-55
pkdcc.1.S	149.693	2.7752e-143
cdk5r1.S	149.413	1.49163e-75
hoxc9.L	148.85	1.533e-13
igfbp4.L	148.108	3.9058e-11
phox2b.L	146.412	4.29089e-11
cass4.S	145.814	3.88481e-74
Xelaev18001656m.g	145.632	5.90319e-13
Xelaev18015010m.g	145.441	3.43295e-12
slc25a22.S	144.922	6.80662e-13
Xelaev18044644m.g	144.302	7.643e-30
Xelaev18035759m.g	144.004	1.58826e-29
afap1l1.L	143.193	6.08857e-97
fam83f.S	142.393	1.75721e-35
Xelaev18002254m.g	142.269	5.46073e-13
fam124b.L	142.017	4.58573e-12
loc100492852.L	141.775	9.68192e-35
Xelaev18043774m.g	140.249	4.82983e-102
sncb.L	140.21	1.91559e-35
Xelaev18002101m.g	139.579	7.40662e-13
Xelaev18002215m.g	139.495	5.99801e-13
Xelaev18043775m.g	139.443	2.1269e-12
Xelaev18044535m.g	139.312	2.14408e-12
mespa.L	139.302	6.49902e-13
Xelaev18000342m.g	139.022	2.17235e-130
loc100488271.L	138.921	4.41851e-28
mdk.S	138.733	1.14e-107
Xelaev18032645m.g	137.16	1.25881e-97
Xelaev18033647m.g	137.146	5.51544e-11
Xelaev18003355m.g	136.714	4.93443e-11
fam120b.S	136.361	1.07304e-12
Xelaev18043475m.g	136.192	3.39747e-11
ccng1.L	136.19	1.24459e-139
cerk.L	135.357	5.20105e-93
iqca1.L	134.797	3.93628e-33
Xelaev18023481m.g	134.096	1.11773e-87
lin28a.S	133.991	3.85913e-139
Xelaev18041994m.g	133.131	5.52008e-12
Xelaev18043427m.g	133.011	1.75847e-12
rom1.S	132.912	2.10002e-12
Xelaev18027269m.g	132.467	5.49659e-71
Xelaev18028629m.g	130.727	1.10736e-66
Xelaev18038435m.g	130.19	5.07798e-12
prdm1.L	130.143	2.22644e-126
Xetrov90002497m.L	129.918	1.22329e-10
loc101735011.L	128.617	7.69302e-09
phox2b.S	127.598	3.07852e-10
Xelaev18024603m.g	126.837	1.04219e-10
lect1.S	126.817	3.4326e-154
loc100488066.L	126.223	8.27417e-31
rspo3.L	126.208	2.08959e-10
Xelaev18002248m.g	126.121	2.18607e-50
s1pr1.S	125.363	2.92022e-08
Xelaev18001619m.g	124.347	2.10405e-78
tnfsf10.S	124.31	2.61936e-45
loc100492804.L	124.253	1.68568e-62
Xelaev18001971m.g	123.807	1.5962e-11
srrm4.L	123.385	8.27018e-11
Xelaev18014050m.g	123.361	5.283e-09
Xetrov90022670m.L	123.206	6.75493e-10
gramd1a.S	122.592	8.66879e-102
akap2.S	122.333	7.96364e-132
tnfrsf25.S	120.939	2.62192e-11
Xelaev18004319m.g	120.91	1.19766e-11
Xelaev18030561m.g	120.487	3.34377e-31
ventx3.2.S	120.119	1.28665e-45
Xelaev18003340m.g	119.373	1.77344e-45
Xelaev18046327m.g	117.83	7.50937e-41
Xelaev18019726m.g	117.659	7.11882e-11
Xelaev18002863m.g	117.578	7.97543e-11
mmp1.S	117.482	5.81051e-10
fkbp9.L	117.175	3.31602e-51
agmo.L	116.473	1.08871e-47
lypd2.L	115.271	2.24712e-33
Xelaev18021728m.g	115.188	3.67101e-30
Xelaev18004481m.g	114.708	1.37454e-10
loc101731680.S	114.565	1.004e-09
loc101730320.L	113.514	6.92119e-80
mmp13l.S	112.494	3.89221e-08
hoxd9.L	112.47	8.52125e-69
loc100487423.L	112.044	2.86687e-18
Xelaev18020511m.g	111.63	1.14362e-10
loc100490164.L	111.299	5.20802e-10
otogl.L	111.255	1.3877e-08
osr2.S	109.156	4.55743e-112
slc19a2.L	109.01	2.0735e-08
Xelaev18044833m.g	108.602	8.44885e-10
loc101730961.L	108.561	4.2223e-10
Xelaev18013483m.g	108.398	2.60068e-27
Xelaev18002940m.g	108.366	6.65455e-10
Xelaev18021795m.g	107.891	1.03815e-08
mxi1.L	107.854	1.67803e-165
loc100490816.L	107.592	1.96993e-07
Xelaev18038707m.g	107.583	3.18789e-26
clca3p-like.L	107.356	2.242e-122
fgf3.S	107.215	7.2174e-46
cdh11.L	106.785	2.34982e-42
cdon.L	105.797	5.76753e-165
Xelaev18011187m.g	105.619	2.0682e-23
Xelaev18038710m.g	105.55	8.24069e-10
Xetrov90003253m.L	105.548	1.11269e-08
Xelaev18000152m.g	105.543	4.62897e-10
loc100490018.L	105.514	4.60379e-10
gcnt4.L	105.398	4.28015e-09
ncmap.S	105.292	1.03573e-09
loc100495335.L	104.883	1.52504e-08
tmem238.S	104.585	4.31806e-35
loc101731405.L	104.46	4.67707e-41
chst3.S	104.376	6.7194e-25
foxa2.S	104.374	7.81042e-27
ventx1.1.S	103.405	1.09575e-70
loc100496651.L	103.164	1.44165e-33
tlx2.L	103.024	4.68161e-38
trpv6.L	102.802	1.38026e-46
Xetrov90014037m.L	102.798	2.74291e-09
Xelaev18012793m.g	102.635	1.93319e-30
myf5.L	102.584	1.23525e-09
Xelaev18044656m.g	102.443	9.04303e-10
loc101732086.L	102.399	5.06769e-27
avp.L	102.312	2.49908e-08
Xelaev18020101m.g	102.258	4.50441e-09
loc101732183.L	102.064	4.2309e-09
loc101733854.S	102.024	2.44417e-75
loc100489157-like.S	101.854	1.23265e-25
Xelaev18046622m.g	100.932	2.24435e-149
cd40.L	100.143	1.88986e-28
gpr65.S	99.641	5.21492e-20
gli3.S	99.5777	1.78996e-50
rell2.L	99.5564	8.9953e-09
med10.L	99.4382	8.76497e-09
Xelaev18016466m.g	99.3896	1.83486e-09
robo2-like.L	99.3744	4.30101e-09
Xelaev18039920m.g	99.3413	7.64016e-09
Xelaev18035570m.g	99.2241	2.35371e-29
Xelaev18034008m.g	99.0492	4.09252e-09
Xelaev18037819m.g	99.0013	4.92506e-09
gsc.S	98.6852	5.16672e-95
kctd12.L	97.5438	2.33879e-60
nptx2.S	97.5114	4.72261e-159
usp43.L	97.0763	2.12276e-148
Xelaev18017365m.g	96.8345	5.27938e-132
Xelaev18019838m.g	96.565	7.70635e-09
adap1.L	96.5347	2.35264e-159
c4orf45.L	96.4581	3.95636e-08
ptgs2.S	96.4571	1.36552e-99
Xelaev18026908m.g	96.3238	5.16841e-09
loc100498066.L	96.3226	3.88065e-09
scgn.S	96.1991	1.11269e-08
slc38a5.L	96.1651	7.40617e-09
vstm5.L	96.1507	6.55588e-09
oit3.L	96.1468	1.02619e-08
Xelaev18000254m.g	96.0854	8.58875e-09
Xelaev18002989m.g	96.042	1.51644e-08
Xelaev18002386m.g	96.0282	1.75077e-08
fam83e.S	95.8962	1.4193e-08
Xelaev18001617m.g	95.7615	1.91972e-07
atp1b4-like.S	95.5238	8.40604e-24
foxe3.S	94.9288	1.21559e-06
Xelaev18034023m.g	94.5603	3.3767e-18
Xelaev18037073m.g	93.6726	2.94449e-08
Xetrov90021856m.S	93.3583	1.4645e-08
chrna2.L	93.2176	6.8965e-60
Xelaev18000694m.g	93.1654	1.55388e-08
Xelaev18004625m.g	93.1374	7.18541e-09
Xelaev18018912m.g	93.0627	2.9087e-08
foxd4l1.L	92.7674	3.46232e-22
adora2a.S	92.0683	4.43651e-59
antxr2.S	91.524	6.54928e-22
Xelaev18038149m.g	91.4462	2.5619e-38
p2ry2.S	90.9087	1.05216e-62
pkdcc.L	90.3923	2.33502e-106
Xelaev18008203m.g	90.323	8.13077e-08
Xelaev18007062m.g	90.2789	8.55421e-100
stom-like.L	90.0988	6.30689e-25
Xelaev18019671m.g	89.9901	1.50354e-08
h2afy.L	89.0927	1.4041e-26
loc101730644.1.L	89.0399	3.62841e-06
sostdc1.S	88.952	5.71058e-40
pou5f3.1.S	88.8848	1.85642e-151
sox7.S	88.84	1.51113e-73
Xelaev18024765m.g	88.7668	2.24984e-19
st6gal2.S	88.679	1.83612e-17
mid1ip1.S	88.3839	4.89466e-27
tbx22.L	88.3096	2.95975e-27
Xelaev18003162m.g	88.0815	1.60874e-22
mst1.L	87.7581	1.97225e-149
Xelaev18038643m.g	87.1618	1.94779e-08
Xelaev18047434m.g	87.108	2.0132e-08
Xelaev18032448m.g	87.0325	2.33813e-08
Xelaev18046339m.g	87.0057	1.72071e-08
Xetrov90019575m.L	86.9973	3.60921e-08
Xelaev18003544m.g	86.9616	2.13378e-08
myf5.S	86.9563	3.42662e-08
Xelaev18042095m.g	86.8411	1.50285e-53
loc101735153.L	86.2411	1.9674e-38
cdh24.L	86.1571	8.33278e-07
ror2.S	86.1495	5.37704e-138
apoc1-like.L	86.1003	5.52662e-51
Xelaev18044341m.g	85.5315	4.05995e-25
Xelaev18000128m.g	85.3311	1.53482e-61
osr1.S	85.1993	7.20397e-60
loc100498004.L	84.6746	2.30501e-20
loc100488948.S	84.3887	4.51218e-42
dio2.L	84.1962	2.56578e-07
loc101731737.1.S	84.137	3.40744e-08
yjefn3.S	84.0116	7.91208e-08
cdkn2b.L	83.9341	6.11551e-08
acpp.L	83.8597	6.57646e-08
prom2.L	83.8571	7.71882e-08
lpar3.S	83.8368	7.8108e-08
Xelaev18002904m.g	83.8364	1.03405e-07
Xelaev18019679m.g	83.8199	4.62923e-196
Xelaev18002440m.g	83.7342	1.25762e-07
loc398470.L	83.6561	2.17926e-07
Xelaev18042655m.g	83.6552	3.10471e-07
lgi4.L	82.7295	1.23873e-80
Xelaev18033620m.g	82.4858	1.87046e-19
Xelaev18042324m.g	82.1182	1.36549e-45
Xelaev18022564m.g	81.6625	9.36214e-24
Xetrov90031005m.L	81.326	1.62439e-06
loc100487311-like.S	81.0146	3.70373e-23
Xelaev18044299m.g	80.9415	1.03847e-07
loc101733512-like.S	80.9347	8.0551e-08
klhdc7a.S	80.8953	2.48675e-07
fli1.S	80.8917	2.26831e-07
fxyd1.S	80.8475	5.51831e-07
MGC86526.S	80.8348	1.34545e-06
sostdc1.L	80.7044	5.44485e-07
loc100491563.L	80.6747	5.04836e-07
rpe65.S	80.4892	2.53286e-18
apobec2.L	80.2189	3.71177e-24
Xelaev18043641m.g	79.8607	6.5822e-44
loc549413.L	78.9558	1.62892e-66
otx2.S	78.8332	6.22326e-127
slc28a3.L	78.77	9.07248e-35
bhlhe41.S	78.6975	1.80576e-21
Xelaev18029200m.g	77.8898	1.36596e-32
krt2l.L	77.8288	5.48488e-07
Xelaev18032601m.g	77.7402	7.1027e-07
Xetrov90010139m.L	77.7282	5.97569e-07
elavl3.L	77.7156	2.57476e-75
ltk.L	77.5117	5.536e-07
loc100492075.L	77.17	6.21062e-06
c3ar1.L	77.0118	1.5003e-78
onecut2.S	76.7151	7.00659e-58
loc100489607.1	76.2053	4.34603e-84
irx3.L	76.1855	7.93169e-212
Xelaev18036547m.g	76.1171	1.03295e-17
fzd2.L	76.0164	6.28669e-48
ube2ql1.S	75.2749	9.59423e-07
Xelaev18028663m.g	74.8962	8.96958e-06
crhr1.1.S	74.8022	5.31488e-07
Xelaev18000592m.g	74.8019	5.93766e-07
emilin1.S	74.7895	7.23682e-06
loc100491922-like.S	74.7895	1.56692e-06
Xelaev18036624m.g	74.7656	3.14085e-07
Xelaev18024706m.g	74.7575	3.10461e-07
selplg-like.L	74.7543	5.15012e-07
vgll1.L	74.7351	3.98279e-07
Xelaev18012648m.g	74.6868	1.13184e-06
loc100497284-like.L	74.6673	9.25619e-07
nrdc.L	74.6479	9.40042e-87
Xetrov90026421m.L	74.6326	1.57467e-06
Xelaev18015118m.g	74.6281	1.12995e-05
Xelaev18038470m.g	74.5205	1.43834e-31
Xelaev18000962m.g	74.3878	2.70858e-06
afap1l2.L	74.0363	2.1772e-68
nfkbiz.L	73.9623	2.24962e-24
loc101734090.S	73.9491	1.039e-19
hoxa9.L	73.5723	1.97676e-14
robo3.L	73.521	4.35208e-22
rbm20.L	73.2518	1.34173e-106
sh3d21.L	73.1492	1.62885e-31
Xelaev18039582m.g	72.9763	1.29018e-64
msx1.L	72.7777	1.34342e-49
eomes.L	72.5006	2.1373e-92
loc100494089.L	72.1529	8.99569e-06
loc100497729.S	71.9921	5.24082e-35
Xelaev18014876m.g	71.9332	2.15554e-06
loc100491991-like.L	71.85	2.07652e-06
Xelaev18000517m.g	71.844	1.40617e-06
Xelaev18005941m.g	71.7015	6.88153e-07
Xelaev18003060m.g	71.6928	1.89869e-06
loc101733058.L	71.5561	1.65463e-06
msgn1.L	71.5197	2.48146e-06
loc100487103.S	71.5183	2.46038e-135
siglec1.S	71.3767	3.1993e-06
Xelaev18028803m.g	71.15	2.20075e-05
Xelaev18035104m.g	71.0053	7.13023e-23
Xelaev18012280m.g	70.8714	1.89923e-30
loc100488097.L	70.7665	1.28348e-20
Xelaev18002982m.g	70.3724	1.73611e-35
admp2.L	70.2228	2.36364e-115
Xelaev18016582m.g	70.1975	1.78086e-26
loc100492708	70.1811	1.35694e-51
Xetrov90024636m.1	70.0918	6.84792e-22
Xelaev18026869m.g	70.0863	1.06444e-31
ggt1.L	69.7389	8.52671e-176
dlx3.L	69.3845	9.06355e-45
syt8.L	69.3021	1.89029e-20
caprin2.S	69.0825	5.22538e-194
dennd2a.L	68.9725	1.80257e-90
loc100485621.L	68.97	1.2985e-20
scrg1.S	68.8192	1.14244e-05
mtmr11.S	68.6553	1.09923e-06
Xelaev18006134m.g	68.6426	9.48667e-07
Xelaev18013318m.g	68.6308	1.19399e-06
pole3.S	68.6304	1.34202e-06
Xelaev18031409m.g	68.6264	3.1675e-06
fgf16.L	68.5945	1.7306e-42
lingo2.L	68.5755	1.31592e-06
loc100498108-like.L	68.5421	3.9843e-06
Xetrov90018408m.L	68.4471	2.84092e-06
pkdcc.1.L	68.3304	1.70775e-149
Xelaev18044541m.g	68.3093	5.96266e-06
dmbx1.L	68.2817	5.26218e-34
Xelaev18016033m.g	68.0245	0.000188726
plk2.L	67.8065	3.45497e-113
bmp7.1.S	67.7418	3.9266e-59
spred1.L	67.627	4.40901e-141
ccdc83.L	67.2874	6.79013e-33
prdm1.S	67.2077	8.55951e-107
ahnak-like.S	67.1807	1.43515e-102
Xelaev18004931m.g	67.1663	2.09728e-18
trabd2a.L	66.9031	2.37424e-42
Xelaev18038708m.g	66.6406	8.12859e-94
chst3.L	66.5894	8.37684e-27
nodal1.S	66.3474	3.24143e-18
cnrip1.L	66.1429	2.67403e-162
fam198a.L	65.9391	1.42024e-41
Xelaev18001687m.g	65.9094	1.01893e-13
Xelaev18004190m.g	65.908	3.82687e-253
Xelaev18003416m.g	65.9069	2.41822e-05
rapsn.S	65.6971	7.60244e-06
kif3c-like.S	65.5977	1.11738e-05
Xelaev18032989m.g	65.5599	3.03985e-06
scrg1.L	65.5506	2.12176e-06
wnt11.L	65.5433	3.72279e-06
tmprss9.S	65.5298	5.27886e-69
Xelaev18002025m.g	65.464	4.1937e-06
loc105946874.L	65.3922	7.87986e-06
pros1.S	65.2877	2.27851e-23
Xelaev18040662m.g	65.2555	1.71581e-16
thbs1.L	65.2365	4.53039e-101
Xelaev18019534m.g	65.221	8.06129e-43
Xelaev18026760m.g	65.1822	3.3862e-05
loc100496148.L	65.1397	4.69545e-18
tll1-like.1.L	65.0857	1.66015e-107
apcdd1.S	64.9401	1.52405e-98
akap12.S	64.7655	5.59059e-183
reln.L	64.2117	1.76452e-19
loc100492428.S	64.1209	3.56128e-72
loc100125044.L	64.1101	6.35862e-21
loc100490646.S	63.7674	1.62087e-19
fbxo24.L	63.7412	3.20678e-13
Xelaev18004930m.g	63.5286	1.21923e-18
Xelaev18036232m.g	63.2985	6.98945e-28
Xelaev18027161m.g	62.968	3.04117e-05
Xelaev18028181m.g	62.9674	2.3999e-05
eps8l2.S	62.9105	4.07874e-37
Xelaev18041402m.g	62.905	7.73779e-143
Xelaev18039138m.g	62.7498	1.41559e-05
mgst1.L	62.6452	9.95693e-18
Xelaev18025979m.g	62.6202	5.09043e-58
Xelaev18037892m.g	62.5975	8.89846e-06
best4.L	62.5425	4.21638e-06
Xelaev18017743m.g	62.5243	1.67705e-05
hgs.S	62.5001	4.85182e-06
tbata.L	62.4937	3.73023e-06
Xetrov90012696m.L_2	62.478	4.32779e-06
wwc3.S	62.4524	5.05335e-06
Xelaev18019531m.g	62.4389	5.11471e-06
foxi4.1.S	62.4033	6.50731e-30
ckmt1b.S	62.383	7.53457e-77
lsp1.S	62.3774	2.04781e-122
Xelaev18045351m.g	62.3576	1.33703e-05
Xelaev18014009m.g	62.342	5.89084e-06
gdf15.L	62.3144	1.15098e-05
Xelaev18004077m.g	62.2881	2.14136e-05
Xelaev18004072m.g	62.231	5.2813e-17
Xelaev18011664m.g	62.1964	1.1218e-05
rin1.S	62.1634	5.4808e-18
aif1l.S	62.0861	1.81901e-05
foxb1.S	61.8159	9.98768e-33
slc16a9.L	61.5757	1.58373e-59
eln1.L	61.3998	1.48967e-14
foxc2.L	61.3147	3.60122e-71
fgfr2.S	60.9701	6.38391e-167
dgki.S	60.8398	6.99253e-18
gli3.L	60.6728	2.76303e-63
eppk1.L	60.4725	2.27296e-69
Xelaev18003356m.g	60.3757	4.18762e-44
znf608.S	60.2741	6.26141e-137
fbxo36.S	60.2483	9.52217e-38
loc100486900.L	60.1422	2.52346e-18
chrna10.L	59.8634	3.46528e-05
acss1.S	59.8514	6.0254e-52
scube2.S	59.5929	6.02031e-149
arhgef38.S	59.5881	3.35359e-05
st6gal1.L	59.5055	1.23945e-05
kcnk1.L	59.481	1.12277e-05
Xelaev18043767m.g	59.4677	4.31679e-05
Xelaev18032542m.g	59.4661	0.00035627
Xelaev18025448m.g	59.4634	9.23386e-06
Xelaev18001114m.g	59.4514	1.12692e-05
crtap.S	59.4226	1.46792e-05
nodal2.S	59.3866	1.10505e-12
f2rl3.S	59.3745	1.11332e-05
kl.S	59.3709	7.91319e-06
loc100495360.L	59.342	2.82077e-05
Xelaev18015705m.g	59.3232	8.58303e-06
Xelaev18020073m.g	59.3155	2.32543e-05
Xelaev18016601m.g	59.2794	1.5532e-05
Xelaev18011203m.g	59.2484	1.15706e-05
loc100490729.L	59.2146	3.01785e-05
loc100486900.S	59.196	1.39706e-05
Xelaev18029191m.g	59.1403	1.67757e-26
Xelaev18011385m.g	59.0159	1.39196e-30
cmtm5.L	58.9235	3.26658e-39
tusc5.L	58.9002	1.3212e-16
loc101732807.L	58.3142	8.765e-15
mix1.L	58.111	2.56716e-170
spry4.L	58.0728	1.73371e-59
fosl2.L	57.8907	1.66889e-84
Xetrov90025030m.S	57.4604	1.2241e-25
lrrn3.L	57.2054	7.2831e-14
t.L	57.043	9.53364e-117
loc100496053.L	56.9977	9.64329e-34
loc100497729.L	56.9235	3.03101e-61
Xelaev18017809m.g	56.8168	1.01783e-16
Xelaev18018914m.g	56.5008	2.84888e-05
Xelaev18030606m.g	56.4793	7.73634e-05
Xelaev18002038m.g	56.4793	2.85461e-05
Xelaev18044372m.g	56.4762	3.44189e-05
Xelaev18025405m.g	56.3963	2.81928e-05
Xelaev18010183m.g	56.3697	2.50734e-05
spats1.S	56.3321	1.12795e-05
il22ra1.S	56.3201	1.23486e-05
Xelaev18027335m.g	56.3093	1.24034e-05
loc101733706-like.S	56.2792	1.52624e-05
cbln2.S	56.235	2.78165e-05
krt8.2.L	56.0535	6.7066e-05
Xetrov90015378m.S	55.9619	8.42022e-05
eln2.L	55.9438	7.38987e-05
arhgap4.L	55.9027	9.21559e-36
cyp27c1.L	55.8978	1.44262e-22
kctd7.L	55.6057	0.000407012
hoxd9.S	55.5216	9.59232e-36
gad1.1.S	55.4894	3.92378e-15
Xelaev18025345m.g	55.4476	2.93731e-35
Xelaev18027367m.g	55.2228	2.22413e-80
fgf16.S	55.0731	4.60247e-42
lhx1.L	54.8631	2.55768e-130
tnfsf15.S	54.5155	2.2849e-15
mmel1.L	54.3352	1.77876e-39
crx.S	54.2845	2.15217e-175
loc100497282.L	54.2247	3.73442e-38
val	54.1743	2.45644e-22
eva1c-like.L	53.5793	0.000116505
Xelaev18047725m.g	53.5075	5.54831e-05
loc101733633.L	53.4258	3.55059e-05
loc100486229.S	53.4116	2.9902e-70
scn3b.S	53.3667	4.28371e-05
nt5dc4.L	53.2935	2.97337e-05
Xelaev18008078m.g	53.288	2.75462e-05
loc100498539.1	53.2824	2.94772e-05
kcnq2.L	53.2787	3.66828e-05
Xelaev18038732m.g	53.2427	6.26631e-05
vsig1.S	53.2329	0.000133295
Xelaev18037392m.g	53.2257	2.48212e-05
Xelaev18003525m.g	53.2249	2.65828e-05
loc101731956.L	53.22	6.56917e-05
c1orf194.L	53.1908	4.69469e-05
loc100486093-like.S	53.1851	0.000184602
loc101733637.L	53.1839	0.000301962
ccdc96.L	53.1797	3.32185e-05
Xelaev18033723m.g	53.1678	4.95917e-05
Xelaev18022404m.g	53.1676	6.61892e-05
loc100491854.L	53.1472	5.03211e-05
Xelaev18022179m.g	53.0874	0.000296677
shh.S	53.0168	6.75104e-12
Xelaev18003341m.g	52.9764	8.8357e-75
nr1i3.S	52.8141	6.4443e-13
Xelaev18000915m.g	52.7919	1.25601e-15
Xelaev18038498m.g	52.4722	1.11704e-135
slfn13.L	52.4263	1.47442e-70
loc100490023.L	52.2518	1.87775e-32
stk40.L	52.2201	1.03838e-52
Xelaev18010638m.g	52.0561	7.49451e-15
krt5.7.S	51.9867	3.66528e-116
znf268.L	51.9016	8.03011e-93
Xelaev18011583m.g	51.762	2.59228e-17
cpe.L	51.745	1.29987e-43
krt5.7.L	51.7355	6.93529e-77
loc549413.S	51.5462	4.86587e-12
gata6.L	51.4715	1.32427e-128
dysf-like.L	51.2708	1.2386e-19
l3mbtl1.S	51.2332	2.35151e-19
mmp14.L	51.1085	5.95497e-63
loc733553.L	50.8603	3.71991e-103
Xelaev18004563m.g	50.8264	6.81851e-120
Xelaev18022784m.g	50.5892	3.4737e-28
Xelaev18032699m.g	50.5322	0.000746657
Xelaev18026162m.g	50.4534	5.5433e-178
Xelaev18002612m.g	50.3695	8.05107e-05
slc34a2.L	50.2908	1.27284e-105
ipo8.S	50.2797	6.31679e-05
chrna1.L	50.2792	7.81931e-05
Xelaev18027128m.g	50.2679	0.000169099
Xelaev18016549m.g	50.2596	5.96046e-05
tmem72.L	50.2519	8.58309e-05
Xelaev18040937m.g	50.2468	7.84481e-05
cyp2w1.L	50.2319	0.000150815
Xelaev18002369m.g	50.2081	5.26005e-05
ccl20b.S	50.1903	4.65394e-05
Xelaev18003482m.g	50.1815	6.09794e-05
Xelaev18029742m.g	50.1784	4.68527e-05
Xelaev18013570m.g	50.1747	5.18938e-05
fgf9.S	50.1745	0.000189484
tcp11l1.L	50.1737	8.58945e-05
vax1.S	50.171	5.91932e-05
loc100493992.S	50.1623	9.23013e-05
Xelaev18003895m.g	50.1523	1.49152e-143
Xelaev18025987m.g	50.1503	5.32542e-15
Xelaev18024705m.g	50.1444	0.000114493
Xelaev18040499m.g	50.1415	0.000104346
foxd4l1.2.L	50.1347	5.90118e-16
cdh9.S	50.1318	0.000104238
Xelaev18034918m.g	50.1306	0.00010521
Xetrov90022686m.S	50.1242	8.25476e-05
eln2.S	50.1036	0.000129877
Xetrov90030532m.L	50.0936	0.00022617
Xelaev18021850m.g	50.0922	9.94018e-05
Xelaev18041735m.g	50.0782	6.59588e-124
Xelaev18003185m.g	50.0554	0.000151877
Xelaev18039034m.g	50.0465	0.000152451
rem2.S	50.025	0.000225342
ccl19.L	49.9986	0.000181482
atcay.S	49.9915	0.00026292
loc100496061-like.L	49.9705	3.55675e-14
bmp8.S	49.9362	0.000332751
loc494814.S	49.708	1.89993e-18
mybpc2.L	49.5771	3.19387e-22
plekhg5.L	49.167	1.87932e-156
wfdc1.L	49.1164	1.16937e-14
Xelaev18000056m.g	48.9739	6.96531e-12
loc100495123.L	48.8234	1.24246e-15
ankrd24.L	48.7781	4.86215e-44
Xelaev18013173m.g	48.6219	8.12697e-25
Xetrov90015445m.L	48.5111	7.5179e-104
plekhn1.L	48.4813	8.35769e-215
stard10.L	48.3625	7.67606e-45
ehbp1l1.S	48.3247	4.36361e-14
pcolce.L	48.2612	2.93996e-14
gpr116.L	48.0207	1.75884e-13
Xelaev18037213m.g	47.9329	0.00443472
Xelaev18021674m.g	47.908	3.61185e-24
trappc3l.S	47.7203	3.36095e-152
nrl.L	47.4098	1.11187e-13
a2m.L	47.2779	0.000213137
Xelaev18043584m.g	47.275	8.52648e-14
f2.S	47.1719	0.000100088
Xelaev18043367m.g	47.1632	0.000262986
Xelaev18021128m.g	47.1477	9.44622e-05
Xelaev18035232m.g	47.1462	0.000154938
Xelaev18016784m.g	47.1397	0.000173726
Xelaev18002605m.g	47.1184	0.000172895
loc101731668.L	47.1108	0.000204908
f2.L	47.1087	0.000195961
Xelaev18017911m.g	47.1066	0.000162753
foxe3.L	47.0996	0.000206339
calhm3.S	47.0891	0.000302228
Xelaev18004899m.g	47.0889	0.000176946
trim63.S	47.0866	0.000298186
Xelaev18035472m.g	47.0838	0.000221834
Xelaev18003439m.g	47.0775	0.000172884
elf3.L	47.0617	0.000212759
irf3.L	47.05	0.000237872
loc100490037.L	47.0439	0.000536225
Xelaev18001686m.g	47.0381	0.000233127
Xetrov90010614m.S	47.0322	0.000204752
Xelaev18038782m.g	47.0047	0.000389497
Xelaev18042884m.g	47.0002	0.000227004
Xelaev18046691m.g	46.9877	0.000446657
Xelaev18004912m.g	46.9664	0.000349668
Xelaev18003943m.g	46.9282	0.000297969
il1b.S	46.9212	0.000262001
Xelaev18005973m.g	46.8657	0.000360898
Xelaev18015096m.g	46.8568	4.20546e-58
Xelaev18046340m.g	46.8563	0.00128114
figf.L	46.8373	2.74198e-22
Xelaev18033252m.g	46.8226	0.000607737
Xelaev18002984m.g	46.7072	8.12883e-81
cep19.L	46.6655	7.43988e-41
Xelaev18009342m.g	46.6572	4.42782e-13
hoxc10.S	46.629	4.50825e-23
Xelaev18032701m.g	46.5456	1.78207e-92
loc100487093-like.L	46.4035	1.90578e-22
fam19a4.S	46.2823	1.47905e-168
Xelaev18026951m.g	46.1483	3.38516e-49
fosl1.L	46.015	2.58501e-43
rxfp1.S	45.8479	2.40286e-43
tmem116.S	45.8092	2.4214e-32
rarg-like.1.L	45.7955	4.73654e-107
mdga2.L	45.7676	5.21053e-14
pth1r.L	45.7276	7.03116e-83
fhl3.L	45.7175	1.45285e-113
Xelaev18037933m.g	45.649	1.01835e-71
Xelaev18045649m.g	45.6388	6.40639e-76
Xetrov90022686m.L	45.474	7.90923e-13
Xelaev18002942m.g	45.445	5.23588e-14
Xetrov90026452m.S	45.2609	7.64583e-30
comt.2.S	45.1722	1.30369e-19
cdx2.L	45.0211	5.33916e-84
Xetrov90011789m.L	45.0078	8.69001e-13
dpy19l4.L	44.9952	1.87972e-165
krt.L	44.957	1.70372e-22
mpo.S	44.7576	1.08742e-16
Xelaev18030552m.g	44.4746	0.0019568
pdgfa.L	44.4542	9.26919e-130
Xelaev18041815m.g	44.3932	1.11923e-145
Xelaev18032598m.g	44.3247	2.11563e-21
nefm.L	44.2749	1.4946e-44
Xelaev18000095m.g	44.2053	0.000445596
atp12a-like.S	44.1892	0.000385039
loc100493927.S	44.1531	0.000462219
loc101731882-like.L	44.1384	5.80043e-20
mmp28.S	44.113	2.20747e-20
ccl20b.L	44.086	0.000446281
loc100158544.S	44.0819	0.000428974
Xelaev18039035m.g	44.0771	0.000403601
tusc5.S	44.0639	0.000397154
Xelaev18030544m.g	44.0598	0.00055826
Xelaev18027380m.g	44.0593	0.000324505
Xelaev18047973m.g	44.04	0.000403023
col4a1.S	44.0393	0.000401866
Xelaev18021075m.g	44.0391	0.000310199
Xelaev18016548m.g	44.0385	0.0002597
Xetrov90030528m.L	44.0316	0.000292645
loc100491629.L	44.0296	0.000356775
vamp5.L	44.0246	0.000444158
Xelaev18046524m.g	44.0147	2.84714e-12
artn.L	44.0121	0.000356117
hoxc5.S	44.0109	0.000434721
Xelaev18004463m.g	44.0091	0.000317743
loc100497460.S	44.0055	0.000384472
ptprr.S	44.0018	0.000406455
Xelaev18032619m.g	43.9994	9.20384e-49
itprip.S	43.9919	2.85784e-75
Xelaev18003251m.g	43.9809	0.000391588
arhgap30.S	43.9741	0.000380253
ndp.L	43.96	0.000453996
mob3c.L	43.957	0.000774916
Xelaev18002065m.g	43.9467	0.000873633
Xelaev18034021m.g	43.9198	0.00084304
tspan2.L	43.6675	0.0010157
Xelaev18035006m.g	43.5686	2.95185e-12
Xelaev18003524m.g	43.4986	1.14129e-54
Xelaev18022167m.g	43.416	2.36984e-16
frem1.L	43.3575	0.00548507
tac1.L	43.2907	4.4448e-21
Xelaev18023478m.g	43.2227	5.03171e-20
dhx58.L	43.2128	1.36373e-39
pkdcc.S	43.169	4.69378e-78
gnb3.L	43.1391	1.47919e-77
sst.L	42.918	1.74927e-19
kbtbd11.L	42.8799	9.70286e-14
actn3.L	42.8405	1.36614e-13
wnt5a.L	42.7476	9.96002e-81
Xelaev18034615m.g	42.7286	2.23933e-226
nuak1.L	42.6681	5.26715e-54
hoxc10.L	42.6413	1.35501e-31
Xelaev18008648m.g	42.5437	1.7868e-40
Xelaev18016663m.g	42.5437	9.61346e-72
Xelaev18031254m.g	42.506	9.12192e-15
loc100486385.S	42.4884	6.82302e-32
Xelaev18038694m.g	42.4619	4.33837e-48
fgfr2.L	42.3886	2.33021e-192
stox1.S	42.3161	4.1672e-133
npnt.S	42.2944	1.47054e-50
Xelaev18010194m.g	42.2288	1.38678e-21
dok6.S	42.2205	8.92937e-24
Xelaev18024456m.g	42.0667	6.11752e-13
lsp1.L	41.9972	7.53925e-33
Xelaev18008543m.g	41.9846	6.76698e-13
chst1.S	41.904	6.31699e-34
Xelaev18011724m.g	41.8841	5.05556e-33
Xelaev18002068m.g	41.6179	8.2251e-41
gad1.1.L	41.2813	2.58897e-22
hsd3b1.L	41.2683	0.00141652
efnb2.L	41.2532	7.25491e-172
Xelaev18041937m.g	41.2366	0.00173986
pgs1.L	41.1604	3.01859e-11
tex11.L	41.1584	1.47901e-19
Xelaev18036258m.g	41.1198	0.00115931
Xelaev18000540m.g	41.1169	1.04163e-12
Xelaev18004208m.g	41.087	5.06495e-97
serpinb10.S	41.0296	0.00132882
fam150b.S	41.021	0.000661413
myo1f.S	41.0114	0.000785114
cdh2.L	41.0059	1.7544e-70
mxra7.L	41.0016	0.000715095
Xelaev18008596m.g	40.9969	0.000676931
il10.L	40.9825	0.000589936
cpn1.S	40.9781	0.000684199
Xelaev18006054m.g	40.978	0.000595943
lamb3.L	40.9769	0.000586773
Xelaev18021098m.g	40.9765	0.000666165
Xelaev18007033m.g	40.9765	0.000583975
synm.L	40.9763	0.000655287
krt222.S	40.9711	0.000580605
loc105948455.S	40.9708	0.000574145
Xelaev18031473m.g	40.9678	0.000677957
Xelaev18000011m.g	40.9618	0.000569128
Xelaev18026287m.g	40.9599	0.000542653
Xetrov90009687m.S	40.9556	0.000592946
Xelaev18047280m.g	40.9545	0.00060239
rpl3l.S	40.9511	0.000584301
c2.L	40.949	0.00116181
prr18.S	40.9441	8.9225e-12
Xelaev18001994m.g	40.941	0.00161487
Xetrov90002034m.S	40.9405	0.000612757
hapln3.S	40.9302	0.000769613
trim67.S	40.9227	3.96657e-75
Xelaev18032748m.g	40.9165	0.000934328
rgs2.S	40.9159	0.000656539
ankrd33b.L	40.899	0.000685718
Xelaev18006057m.g	40.8633	0.00105019
f13b-like.L	40.8595	0.00140683
Xelaev18000418m.g	40.8507	1.58874e-37
Xelaev18043123m.g	40.8211	0.00563866
mrc1.S	40.7596	0.00310543
sez6l.S	40.7344	6.20245e-124
slc38a4.L	40.6996	0.00240037
loc100271753.S	40.6058	0.00205139
Xelaev18000159m.g	40.6045	0.00251539
scara5.S	40.4265	8.37684e-27
Xelaev18038703m.g	40.391	3.53498e-126
proser1.S	40.3195	1.17473e-160
loc101732347.L	40.3117	3.54917e-12
Xelaev18000712m.g	40.3057	5.158e-13
pnp.L	40.3047	8.57771e-65
loc101731603.L	40.2597	2.23109e-12
gnb3.S	40.2217	5.98864e-11
loc100498328.L	40.1559	1.27792e-12
moxd1.S	40.1089	1.88212e-103
Xelaev18011201m.g	40.09	2.57105e-12
Xelaev18002950m.g	40.0577	1.4266e-44
nlrc4.L	39.8881	3.61511e-38
mrc2.S	39.6727	2.82563e-34
upk2.S	39.6398	1.69596e-69
Xelaev18011723m.g	39.6319	1.30161e-24
chgb.L	39.5668	5.50791e-18
ttc9b.S	39.4385	2.20069e-11
itgb8.L	39.3949	1.58597e-83
loc100487224.L	39.3806	3.59873e-62
loc100487055-like.S	39.3497	1.40524e-38
lif.S	39.1898	1.28943e-23
gda.S	38.9355	3.18779e-27
lef1.L	38.8739	2.13613e-70
Xelaev18044512m.g	38.8287	2.63613e-26
nrp2.S	38.5399	2.64966e-135
cfp.L	38.4332	3.13377e-92
Xelaev18013568m.g	38.3612	5.62255e-24
foxa1.S	38.2806	2.51276e-147
nodal.L	38.146	5.49979e-09
Xelaev18009648m.g	38.128	0.00443067
gata3.S	38.0967	5.16708e-57
loc101731931.S	38.0951	1.02662e-30
Xetrov90029963m.L	38.0889	0.00254442
Xelaev18004296m.g	37.9936	0.00144263
Xelaev18026761m.g	37.9921	0.00234736
selplg.S	37.9701	0.00137256
Xelaev18037526m.g	37.9632	0.00243311
Xelaev18011200m.g	37.9514	0.00142016
Xelaev18015929m.g	37.9365	0.00166838
cmtm5.S	37.9342	0.00223223
rab31.L	37.9223	0.00173872
plekha2.S	37.9189	3.19387e-22
Xelaev18008965m.g	37.9096	0.00137021
adamts15.S	37.9075	0.00129968
loc100497031.S	37.9044	0.00122652
nhs.S	37.9021	0.00108538
Xetrov90010969m.L	37.8955	0.00104366
nkx2-4.L	37.8909	0.000961821
Xelaev18046726m.g	37.89	0.000961821
jchain.L	37.8894	0.0010231
art5.L	37.8877	0.0010088
Xelaev18029352m.g	37.8837	0.00158252
Xelaev18003348m.g	37.8809	0.00107143
Xelaev18046436m.g	37.8776	0.00106412
unnamed.L_10	37.8772	0.00112473
Xelaev18003346m.g	37.8759	0.00132394
nr2f5.L	37.8713	0.00112838
cttn-like.1.S	37.8678	0.0012704
loc101733164.L	37.8427	0.0011905
Xelaev18013317m.g	37.8323	0.0012552
Xelaev18013203m.g	37.828	0.00148615
Xelaev18017350m.g	37.748	6.47951e-38
bsnd.L	37.743	0.00202208
Xelaev18036623m.g	37.7038	0.00217725
Xelaev18009016m.g	37.6936	4.62349e-11
Xelaev18024458m.g	37.6893	1.24506e-128
srpx.S	37.6726	0.00255594
Xelaev18037792m.g	37.6678	1.0234e-13
Xelaev18014486m.g	37.6596	0.00196237
lmo2.S	37.6411	0.00303121
ppp2r4-like.S	37.6073	1.74508e-21
Xelaev18014703m.g	37.5749	0.00268153
Xelaev18005943m.g	37.5583	1.47707e-10
ttr.S	37.5314	0.00591591
dbx1.L	37.5251	0.00285299
Xelaev18040190m.g	37.4474	0.00747421
Xelaev18045650m.g	37.4254	2.48744e-11
p2ry10.L	37.4196	0.00507262
hsh2d.S	37.4107	6.94182e-11
Xelaev18023639m.g	37.4001	9.1609e-11
adcyap1.S	37.3626	7.18137e-26
Xelaev18038471m.g	37.3537	7.81826e-17
Xelaev18026480m.g	37.3309	8.22615e-16
pygm.S	37.2984	1.37452e-204
ptprt.L	37.2939	1.71877e-48
lgals4.L	37.2727	3.41316e-11
Xelaev18040052m.g	37.2334	0.00768988
zswim4.S	37.2201	1.14369e-152
loc548390-like.L	37.1528	1.17432e-23
rspo1.L	37.0758	5.59978e-23
Xelaev18019725m.g	37.051	3.00931e-35
Xetrov90030655m.S	37.0273	1.1295e-08
mb21d1.L	36.9905	4.64121e-19
ednra.S	36.8804	4.69213e-87
Xelaev18003991m.g	36.7962	9.50264e-49
slc26a9.S	36.7243	1.25697e-41
ppp1r16b.S	36.7197	7.7102e-11
Xelaev18026049m.g	36.7002	2.49898e-15
Xelaev18045832m.g	36.6867	1.54662e-24
Xetrov90027339m.S	36.6824	1.07381e-22
Xelaev18038436m.g	36.6589	5.39031e-11
camk2d.L	36.5857	1.1336e-31
loc100492077.S	36.5174	8.3055e-12
lgals3.S	36.4625	6.67566e-72
prkcg.L	36.373	2.46586e-09
cdh1.S	36.3086	4.6749e-114
ebi3.S	36.1953	9.91651e-15
tsc22d3.L	36.0812	2.92788e-73
kiaa1614.L	36.0164	2.04319e-102
loc100485898-like.S	35.889	2.7678e-48
Xetrov90027248m.L	35.8666	8.74936e-31
epas1.S	35.8649	8.90673e-76
has-rs.S	35.8297	4.8673e-199
Xelaev18038602m.g	35.825	8.97156e-24
epha4.S	35.8118	1.07933e-197
Xelaev18004736m.g	35.7892	3.35142e-66
colca2.L	35.7825	5.78979e-18
Xelaev18039846m.g	35.7747	2.67313e-16
Xelaev18034155m.g	35.7609	3.68586e-112
kcnc1.S	35.7528	1.97782e-30
hoxc12.L	35.7469	4.408e-58
Xelaev18007660m.g	35.7246	9.2367e-17
slc37a1.S	35.6277	5.49889e-11
gal3st4-like.2.L	35.6266	1.24482e-11
Xelaev18000697m.g	35.5937	8.24821e-25
Xelaev18036495m.g	35.5679	1.91905e-11
adap2.L	35.4726	8.17466e-23
pitx2.L	35.4696	4.80417e-69
fzd2.S	35.4649	7.14501e-63
Xelaev18017910m.g	35.3443	2.85491e-19
Xelaev18037251m.g	35.3167	2.24205e-16
nptx1.L	35.2838	1.741e-20
pde6g.L	35.1813	3.54633e-14
ventx1.1.L	35.143	4.91809e-93
Xelaev18035105m.g	35.1369	4.59249e-51
Xelaev18016893m.g	34.963	6.11061e-76
ndnf.L	34.9361	3.11603e-58
rapgef4.S	34.9313	0.00720718
col4a5.S	34.9236	2.14771e-33
grk7.L	34.9108	0.00244419
Xelaev18045603m.g	34.894	0.00231792
Xelaev18017456m.g	34.8732	0.00323741
misp.S	34.8559	0.00268728
Xetrov90018880m.S	34.8553	0.0026483
Xetrov90028029m.S	34.8435	0.00206602
loc100487264.1	34.8406	0.0022937
loc101730495.L	34.8306	0.00208345
Xelaev18013375m.g	34.8297	0.00207034
Xelaev18032254m.g	34.827	0.00252812
Xelaev18005335m.g	34.8229	0.0019105
loc100486436-like.S	34.8205	0.00189977
Xelaev18043474m.g	34.8164	0.00183277
amigo2-like.1.S	34.8161	0.00183277
Xelaev18002905m.g	34.8156	0.00212062
Xelaev18004547m.g	34.8139	0.00315691
Xelaev18010240m.g	34.8112	0.00206686
Xelaev18028464m.g	34.8106	0.0018932
Xelaev18016748m.g	34.8055	0.00200171
phex.S	34.7949	0.00220567
loc100489081.L	34.7948	0.00242692
Xelaev18010895m.g	34.7937	0.00246384
Xelaev18024764m.g	34.7873	3.37066e-41
prss23.1	34.7846	0.00242974
Xelaev18001720m.g	34.7831	0.00246429
crygn.S	34.7824	0.00290453
Xelaev18019994m.g	34.7807	0.00252122
cxcl8.S	34.7729	0.00651828
Xelaev18000720m.g	34.7711	0.00274445
Xelaev18033218m.g	34.7694	0.00279027
cd274.L	34.7687	5.40997e-13
loc101733888.L	34.7675	1.26046e-68
loc100488619.L	34.7658	0.00376122
fbxw10.L	34.7602	0.00309563
Xelaev18024800m.g	34.7522	0.00286682
aldh1b1.L	34.7394	0.0026036
Xelaev18000415m.g	34.7391	0.0024683
slc7a15.L	34.7176	0.0032081
loc101734287.S	34.7138	0.00378578
loc100489379.L	34.6992	0.00320043
stmn2.L	34.6903	0.00332857
camk2n2.S	34.6809	8.84379e-17
Xelaev18036563m.g	34.6803	0.00350888
Xelaev18043585m.g	34.6729	1.67771e-65
ociad2.S	34.6681	1.41196e-10
Xetrov90008083m.S	34.6455	0.00376855
Xelaev18003488m.g	34.6398	0.00383568
tmprss13.L	34.6154	5.26174e-09
Xelaev18030545m.g	34.5868	0.00607591
Xelaev18044557m.g	34.5647	0.00479487
fgf3.L	34.543	0.00463621
col4a6-like.L	34.4348	3.33987e-27
tns4.L	34.4335	0.00931606
samd8.S	34.3345	1.15627e-122
Xelaev18008846m.g	34.2092	4.53654e-42
loc101732704.S	34.1656	6.39527e-17
gatm.S	34.1271	9.49928e-16
loc100493941-like.L	34.0976	2.46956e-18
runx1.L	34.0678	5.94649e-59
map3k14.S	33.9846	6.56205e-34
hhex.L	33.9729	7.11971e-119
ca9.L	33.9489	3.22967e-112
Xelaev18043771m.g	33.9342	1.70472e-107
mid1ip1.L	33.8907	1.59004e-39
nwd1.L	33.862	4.18992e-11
Xelaev18044282m.g	33.8452	1.1671e-10
Xelaev18001292m.g	33.8072	5.89571e-15
Xelaev18001991m.g	33.7403	7.23135e-16
Xelaev18028472m.g	33.7082	2.7672e-32
Xelaev18009756m.g	33.607	2.1959e-22
loc101734025.L	33.5898	2.76759e-24
foxj1.L	33.5698	2.7637e-74
ntn3.L	33.3043	3.31452e-41
hnf1b.S	33.2494	1.85999e-39
nrip3.S	33.1987	2.08884e-27
sst.S	33.1889	2.20003e-17
artn.S	33.1615	8.39839e-26
efnb3.L	33.0545	2.52995e-25
unnamed.L_15	33.0443	2.30014e-10
notch1.L	33.0376	8.34726e-76
slc30a8.L	33.0345	1.24143e-91
Xelaev18043219m.g	33.0229	5.47669e-09
Xelaev18012806m.g	33.0016	2.33224e-43
loc100127779.L	32.9592	2.40926e-10
Xelaev18012293m.g	32.894	8.4403e-18
myh1-1-5.L	32.8817	1.78088e-10
Xelaev18003609m.g	32.8659	4.61474e-10
ckap4.S	32.8658	4.46189e-94
wif1.L	32.7494	3.44857e-43
Xelaev18027745m.g	32.7468	1.36802e-26
kitlg.L	32.714	3.32841e-51
loc100486436-like.L	32.4506	1.28351e-21
loc100170576.S	32.4309	1.46481e-10
id4.S	32.2373	4.91472e-37
loc101733221.L	32.237	2.005e-14
naalad2.S	32.2263	4.96699e-150
Xelaev18026939m.g	32.2204	1.27482e-61
Xelaev18019677m.g	32.1925	9.74814e-10
Xelaev18035563m.g	32.1171	0.00893338
Xelaev18017837m.g	32.1147	8.63145e-10
nrip3.L	32.1108	2.69225e-30
Xelaev18003758m.g	32.0154	6.37394e-09
Xelaev18004285m.g	32.0107	0.00773205
Xelaev18002226m.g	31.9651	9.74814e-10
chrm5.S	31.9572	1.70669e-19
admp2.S	31.957	9.74268e-09
loc100488701.S	31.8833	0.00636601
Xelaev18020183m.g	31.8817	0.00906743
Xelaev18046265m.g	31.8607	0.0057278
Xelaev18001800m.g	31.8224	0.00573947
fstl3.S	31.8224	0.00460475
Xelaev18042930m.g	31.7978	0.00455583
Xelaev18005375m.g	31.7865	0.00593697
Xelaev18021736m.g	31.7685	0.00406222
Xelaev18006376m.g	31.7654	0.00454739
drp2.L	31.7648	0.00397148
mstn.1.S	31.7583	0.00418056
gcnt2.L	31.7581	0.00496315
Xelaev18006499m.g	31.7544	0.00400757
Xelaev18016770m.g	31.7535	0.00379667
colec11.S	31.7506	0.00417719
slc15a5.L	31.7492	0.00402428
pcolce.S	31.7485	0.0036111
use1.S	31.7461	0.0035892
loc100497608.S	31.7443	0.00486197
Xelaev18011147m.g	31.7432	0.00398129
Xelaev18011400m.g	31.743	0.00398071
bcl3.S	31.743	0.00395565
st6galnac1.L	31.7421	0.00350888
nkx2-5.L	31.742	0.0034903
loc100487642.L	31.7419	0.0034903
Xelaev18019233m.g	31.7412	0.00356785
loc101733715.L	31.738	0.00367213
loc100492858.L	31.7369	0.00372288
loc100497637.L	31.7363	0.00360722
Xelaev18041958m.g	31.7362	0.00376302
Xetrov90021662m.L	31.7341	0.00444515
Xelaev18000151m.g	31.7338	0.00449456
Xelaev18020385m.g	31.7322	0.00473572
Xelaev18047363m.g	31.7317	0.00471414
Xelaev18010418m.g	31.7314	0.0037219
Xelaev18006369m.g	31.731	0.0037306
Xelaev18042341m.g	31.7246	1.43538e-34
atp6v1g3.L	31.7208	0.00419211
Xelaev18024858m.g	31.7199	0.0047589
lppr3.S	31.7159	0.00388169
Xetrov90011282m.L	31.7127	0.00404447
loc100492113.L	31.7076	0.00434693
usp43.S	31.7038	1.13983e-96
msgn1.S	31.7009	0.00428934
Xelaev18007821m.g	31.6983	7.38884e-21
styk1.L	31.6961	0.00530327
Xelaev18028345m.g	31.696	0.00707394
otop2.L	31.6864	0.00843464
nkx2-5.S	31.6755	0.00656578
Xelaev18019825m.g	31.6723	0.00505814
npy4r.L	31.6648	0.00757605
Xelaev18003120m.g	31.6601	0.00496832
Xelaev18027412m.g	31.6506	0.00522165
Xelaev18004581m.g	31.6337	0.0057147
frmd5.S	31.6294	0.00795474
Xelaev18024299m.g	31.619	0.00694918
myl10.S	31.5843	0.00733211
Xelaev18033393m.g	31.5632	4.74304e-28
sds.L	31.5504	1.11776e-81
hk1.L	31.4687	2.84376e-30
emilin1.L	31.4475	0.00903629
Xelaev18017376m.g	31.4329	0.011403
Xelaev18032428m.g	31.3366	0.0147723
loc101732535.L	31.2553	2.02785e-09
Xelaev18040848m.g	31.2261	6.23745e-45
apcdd1l.S	31.1185	3.90525e-08
Xelaev18028802m.g	31.0939	3.75274e-08
Xetrov90026110m.S	31.0628	9.79989e-10
Xelaev18006360m.g	31.0357	2.52532e-30
Xelaev18016829m.g	30.968	1.17707e-14
Xelaev18014011m.g	30.9325	1.66232e-30
Xelaev18003954m.g	30.8748	2.68591e-11
cldn10.L	30.8479	1.10888e-22
mab21l3.S	30.8022	1.86606e-44
trpv5.L	30.7437	3.00039e-38
Xelaev18026940m.g	30.7241	1.62872e-37
Xelaev18013625m.g	30.7217	3.99182e-19
itga6.L	30.6267	4.89712e-75
Xelaev18024763m.g	30.5315	2.85612e-15
Xelaev18013503m.g	30.4955	4.17642e-69
loc101733496-like.L	30.4908	2.2999e-43
fam131b.S	30.4432	8.2771e-11
arhgap4.S	30.4003	6.75651e-14
Xelaev18002860m.g	30.3705	1.11226e-08
lhx1.S	30.3535	6.67135e-194
Xelaev18035471m.g	30.3338	2.03274e-35
Xelaev18031776m.g	30.3267	5.14351e-09
gprc5b.L	30.3064	1.36072e-76
nr1i3.L	30.3053	3.32795e-22
loc101734229.1.S	30.2195	1.93305e-20
Xelaev18044298m.g	30.2165	3.53567e-09
hunk.S	30.2103	3.42286e-96
nell2.L	30.2061	8.41102e-08
Xelaev18028055m.g	30.1919	4.11075e-09
Xelaev18022178m.g	30.125	1.18914e-20
fcgbp.L	30.1156	1.03746e-08
pou2f3.S	30.0669	7.59949e-07
c2cd2.S	30.0511	6.66523e-65
dmpk.L	30.048	2.99902e-89
Xelaev18003995m.g	30.0269	4.23104e-100
galnt9.L	30.0231	1.53431e-24
hao2.L	30.0154	1.75145e-55
Xelaev18032096m.g	29.9996	1.32354e-07
dlk2.S	29.8987	4.34158e-19
Xetrov90003468m.S	29.8798	1.06431e-79
sall1.S	29.8503	9.96439e-137
lhx6.L	29.8459	9.0588e-32
ca14.L	29.7149	1.13877e-129
pou6f1.L	29.6774	3.5578e-36
kremen2.S	29.6665	5.16759e-22
loc100129924.L	29.666	3.09971e-20
gata2.L	29.628	4.2421e-94
Xelaev18002606m.g	29.5426	2.09475e-11
hs6st1.S	29.53	1.44692e-93
Xelaev18003417m.g	29.4909	3.67941e-14
loc101734599.L	29.3987	2.21133e-13
loc100488828.L	29.3566	5.0176e-09
epha4.L	29.3505	3.86254e-207
Xelaev18002185m.g	29.3148	5.01531e-08
Xelaev18036457m.g	29.3134	1.32345e-25
tnfsf10l.L	29.3082	1.08548e-31
ppap2b.S	29.1725	6.84831e-40
Xelaev18001892m.g	29.113	5.99455e-07
loc100497513-like.S	29.0597	3.09522e-100
cnn1.L	29.0039	8.20271e-87
loc100493614.L	28.9979	5.55673e-18
nts.L	28.9541	0.0121021
Xelaev18024762m.g	28.9118	5.21785e-53
fam135b.S	28.908	0.0133058
Xelaev18032541m.g	28.8979	0.0111697
ctnna2.S	28.8858	6.73227e-22
wdr86.S	28.8829	6.72015e-13
loc549366.L	28.8782	3.16473e-35
slc25a4.L	28.8737	0.0147538
hfe2.S	28.8293	0.013746
Xelaev18045771m.g	28.8229	2.21675e-13
mnx1.L	28.7852	5.31711e-32
slc7a10.S	28.7812	0.0121889
Xelaev18010563m.g	28.7679	0.0112747
Xelaev18024376m.g	28.7552	4.61792e-114
Xelaev18019304m.g	28.7434	0.0110328
loc100486881-like.S	28.7136	0.00797338
Xelaev18031305m.g	28.713	0.00891561
Xetrov90001896m.S	28.7128	0.013785
fmnl1.S	28.7096	0.00990766
ankrd34b.L	28.7056	0.00949872
fkbp7.L	28.7018	0.0113548
Xelaev18040617m.g	28.6928	0.00992406
loc100498452.S	28.6848	0.00770688
loc101731877.L	28.6814	0.00746767
Xelaev18035097m.g	28.6769	0.00759817
Xelaev18041894m.g	28.6766	0.00699813
Xelaev18006067m.g	28.6764	0.0101784
lyl1.S	28.6752	0.00737516
egr4.S	28.6702	0.00685902
loc100493652-like.L	28.6689	0.00696544
Xelaev18041951m.g	28.6682	0.00663458
Xelaev18024691m.g	28.6679	0.00663458
Xelaev18044224m.g	28.6666	0.00694921
trh.L	28.6663	0.00706594
slitrk4.L	28.6653	0.00735834
smim1.L	28.6653	0.00738392
Xelaev18047180m.g	28.6647	0.00756734
Xelaev18033837m.g	28.6639	0.00783279
loc100487855.S	28.6639	0.00700073
pnck.S	28.6625	0.0069324
nmur2.L	28.6609	0.00702836
Xelaev18047540m.g	28.657	0.00726668
unnamed.L_2	28.6556	0.0119585
st8sia6.S	28.655	0.00801312
ovol3.L	28.6546	0.00807088
loc100488841.L	28.6539	0.00707855
loc100487262.L	28.6521	0.00839227
fgfbp2.L	28.6434	0.00822337
c8orf46.S	28.6423	0.0206499
Xelaev18007665m.g	28.6287	0.00802241
Xelaev18004911m.g	28.6227	0.00828111
Xelaev18004847m.g	28.6206	0.0135608
Xelaev18008575m.g	28.6174	0.00812351
egfl6.S	28.6093	0.0113989
cxcl10.L	28.6091	5.86035e-12
mtus2.L	28.6016	0.0102672
rbbp8nl.L	28.6004	1.02139e-30
crabp2.S	28.5936	6.83696e-20
myom2.L	28.5912	0.011218
Xelaev18038684m.g	28.5819	0.0120628
chat.S	28.5682	0.0188568
Xelaev18008595m.g	28.5675	0.0135633
ankrd53.L	28.559	0.0105957
Xelaev18029351m.g	28.5477	0.0250135
Xelaev18007108m.g	28.5382	0.00991624
Xelaev18027791m.g	28.5315	0.011999
Xelaev18005955m.g	28.5103	0.0109973
chrna10.S	28.5014	0.012439
sema6a.L	28.4774	5.08412e-86
loc100496911.L	28.4761	2.12061e-23
Xelaev18047850m.g	28.4422	0.0160317
Xetrov90014302m.S	28.4357	0.014414
golm1.L	28.4177	7.93067e-44
ascl2.L	28.4161	7.70355e-08
Xelaev18034047m.g	28.4089	1.75155e-09
chl1.L	28.3362	3.2824e-13
maob.L	28.3099	6.30406e-07
npdc1.2.L	28.299	3.02288e-07
nos2.S	28.2768	0.0202057
Xelaev18008658m.g	28.2353	0.0386926
uts2.L	28.2349	0.0387662
manea.S	28.2167	1.44365e-05
tmigd1.S	28.2094	2.46958e-19
polg2-like.S	28.1555	7.43464e-07
pelo.S	28.1519	0.0450455
kif26a.S	28.0325	1.24806e-68
hoxb8.S	28.013	1.3895e-29
pvrl1-like.2.S	28.0107	4.77402e-64
Xelaev18015058m.g	27.9814	2.63618e-16
spon1.S	27.9681	8.73901e-35
Xelaev18002771m.g	27.8957	9.94689e-46
Xelaev18024672m.g	27.8483	1.03649e-13
Xetrov90025790m.L	27.7829	1.30818e-13
post.S	27.7274	3.53802e-47
epn1.S	27.679	1.92121e-69
wnt7a.S	27.6315	7.17211e-14
grin3a-like.S	27.5461	2.39657e-21
atp2c2.S	27.5276	4.93856e-09
ank3.L	27.4304	7.50081e-95
adra2a.L	27.4104	6.93185e-22
gcnt7.L	27.4067	1.06233e-06
Xelaev18009606m.g	27.3287	4.88729e-07
krt.S	27.2726	5.20192e-134
Xelaev18030474m.g	27.213	8.58272e-11
Xelaev18000040m.g	27.1094	1.0523e-66
xepsin.L	27.0725	3.55691e-56
arhgef40.S	26.8838	2.39763e-53
id3.L	26.8767	4.81769e-202
pdgfra.L	26.8486	6.94876e-166
Xelaev18032655m.g	26.8418	9.23051e-19
usp54.S	26.6718	3.68566e-105
Xelaev18003600m.g	26.6011	2.61764e-11
Xelaev18019323m.g	26.5894	2.77038e-08
slitrk1.S	26.5574	2.72392e-07
eps8l2.L	26.524	2.48698e-07
cerk.S	26.4951	1.14127e-31
cdh24.S	26.4739	4.00568e-06
grhl3.S	26.4438	2.02078e-116
kremen2.L	26.405	5.93364e-26
loc100497528.S	26.3779	2.51926e-85
Xelaev18045938m.g	26.359	2.13291e-43
efs.L	26.3418	2.4622e-103
tfap2b.S	26.283	2.76313e-19
sgk1.L	26.2608	5.93471e-206
grhl3.L	26.2252	3.69008e-97
Xelaev18039076m.g	26.2001	1.40366e-19
Xelaev18038148m.g	26.1977	3.81266e-97
Xelaev18001956m.g	25.9752	9.34539e-05
crb2.S	25.8617	2.92924e-37
Xelaev18003252m.g	25.8138	0.0302139
Xelaev18005585m.g	25.7606	0.0236848
Xelaev18001873m.g	25.7449	0.0334378
loc100493399.S	25.7422	0.0326821
adh1c.L	25.7202	4.40949e-07
Xelaev18011259m.g	25.7195	1.11708e-07
Xelaev18019700m.g	25.718	2.65618e-08
Xelaev18010594m.g	25.709	0.0191911
Xelaev18026838m.g	25.7082	0.0346382
Xelaev18047976m.g	25.7078	5.02752e-07
loc100494563.L	25.6978	0.0182464
Xelaev18002695m.g	25.6963	0.0231632
Xelaev18000422m.g	25.6917	0.0168681
pskh2.S	25.6855	0.0212384
acta2.L	25.6841	0.0173136
Xelaev18026894m.g	25.6539	6.35017e-24
Xetrov90019116m.L	25.6497	0.0194195
Xelaev18004284m.g	25.6478	4.48391e-07
Xelaev18031480m.g	25.6379	0.021792
anxa6.L	25.6322	0.0143135
Xelaev18010970m.g	25.632	0.015386
Xelaev18036594m.g	25.6282	0.0368537
ggt7.S	25.6251	0.0157506
Xelaev18008343m.g	25.6212	0.017183
Xetrov90015710m.L	25.6156	0.0137328
slc8a2.L	25.6107	0.0137149
Xelaev18033713m.g	25.6099	0.0136606
loc100485432.L	25.6096	0.0140565
kng1.L	25.6081	0.0195306
Xelaev18001986m.g	25.6077	0.0146501
loc100496858.L	25.6051	0.014271
Xelaev18037467m.g	25.6051	0.0133183
Xelaev18034083m.g	25.602	0.0137782
nkx2-2.L	25.6012	0.0136578
Xelaev18025697m.g	25.6005	0.0152319
ikzf3.S	25.5983	0.0141513
Xelaev18005002m.g	25.5977	0.0139123
tgm4.L	25.5976	0.0139041
gal3st1.L	25.5973	0.0138041
apcdd1l.L	25.5969	0.0137184
Xelaev18003018m.g	25.5967	0.0135798
Xelaev18014425m.g	25.5966	0.0135542
kcnmb3-like.L	25.5965	0.0127346
faah.3.S	25.5965	0.0127346
Xelaev18026949m.g	25.5935	0.0126328
loc100036800.S	25.5933	0.0125987
prx.L	25.5933	0.0125987
Xelaev18020137m.g	25.5933	0.0125987
ankrd55.S	25.5933	0.0128709
Xelaev18004144m.g	25.5932	0.0129233
gpr132.S	25.5931	0.0129818
or2t27.L	25.5931	0.0130719
thbs3.L	25.5931	0.0130872
Xelaev18035645m.g	25.5927	0.0134187
Xelaev18042606m.g	25.5926	0.012747
Xetrov90027705m.S	25.5913	0.0148944
Xelaev18002435m.g	25.5894	0.0128656
Xelaev18043705m.g	25.5888	0.0179503
Xetrov90026472m.S	25.5885	0.0184562
ccdc106.L	25.588	0.0131654
Xelaev18012157m.g	25.5839	0.0146321
c11orf53.S	25.5835	0.0133369
Xelaev18004003m.g	25.5826	0.0138066
abhd1.S	25.5821	0.0150481
fas.L	25.5815	7.2859e-11
loc105945708.S	25.5805	0.0154813
loc100491715.L	25.5795	0.015925
loc100494515-like.L	25.5794	0.013662
trpm1.S	25.579	0.0136936
Xelaev18032450m.g	25.5778	0.0138041
cspg5.L	25.5752	0.014771
Xelaev18041292m.g	25.5739	0.014948
tuba8.S	25.5723	0.0151712
gprc6a.L	25.5706	0.0136755
Xelaev18046304m.g	25.5699	0.0144729
slitrk3.S	25.5688	0.0195986
ptchd3.S	25.568	0.0146456
Xelaev18007564m.g	25.5473	0.0194916
Xelaev18034938m.g	25.5471	2.5868e-11
mpv17l2.S	25.5266	0.0162761
hoxb8.L	25.5258	0.0163323
Xelaev18046473m.g	25.5226	0.0165458
Xelaev18038770m.g	25.5062	0.019413
ttc9b.L	25.5025	0.0161939
Xelaev18015883m.g	25.5009	0.0180931
Xelaev18036396m.g	25.4888	0.0191886
loc101731595.L	25.4845	0.0219819
loc100490164.S	25.47	0.0239709
Xelaev18001311m.g	25.462	0.0196153
Xelaev18040570m.g	25.4506	0.0229945
azin2.S	25.4401	1.03957e-240
Xelaev18002949m.g	25.4039	1.58458e-27
Xelaev18009577m.g	25.3553	0.0311456
Xelaev18003284m.g	25.3394	1.27033e-43
bpi.S	25.3266	0.0350251
smpd3-like.S	25.3181	2.18934e-14
snai2.L	25.2841	9.10737e-21
rhag.S	25.2687	0.0321491
adam33.L	25.2294	5.22536e-176
loc101731311.L	25.1926	2.77767e-15
loc100487311-like.L	25.1477	4.49751e-39
lrrn4.S	25.1171	1.71435e-21
Xelaev18002864m.g	25.0195	6.25261e-15
foxi1.S	25.01	3.86715e-15
Xelaev18013340m.g	24.9752	2.11438e-16
cpne3.L	24.9635	4.44081e-119
Xelaev18008610m.g	24.9608	3.19139e-34
dhh.S	24.9551	9.93385e-63
loc100485201-like.S	24.9264	9.18903e-42
zg16.S	24.8367	1.63507e-07
loc101735095.S	24.8138	4.34763e-08
Xelaev18008542m.g	24.8013	1.48603e-06
sox17a.L	24.775	9.67647e-212
plxna2.S	24.7436	1.31086e-37
Xelaev18008630m.g	24.7416	2.67773e-06
st3gal5.S	24.7099	6.14443e-94
loc100496969.L	24.6798	6.40591e-10
shisa2.S	24.6337	1.37333e-40
tmem173.S	24.6224	3.84814e-17
Xelaev18024628m.g	24.5987	1.25612e-11
Xelaev18014797m.g	24.5968	3.03462e-12
loc496814.L	24.517	4.43831e-74
loc100498452.L	24.4873	3.65117e-08
Xelaev18000714m.g	24.46	2.07426e-27
gpr45.S	24.4592	4.01338e-27
Xelaev18003622m.g	24.427	5.61342e-26
loc101732954.L	24.3986	6.62263e-41
wnt16.L	24.1942	1.17214e-06
pxdc1.L	24.1927	5.06554e-12
loc100488554.S	24.1826	2.91607e-23
vav3.S	24.1486	1.06954e-39
esrrg.L	24.1286	6.75406e-11
lrig3.L	24.0994	4.88844e-214
mertk.L	24.0908	1.01332e-45
loc101731768.L	24.0805	4.32178e-59
hap1.S	24.0239	3.14041e-52
klhl23.L	23.9838	2.04942e-36
loc100494547.L	23.9638	1.79347e-42
Xelaev18028180m.g	23.9031	6.45255e-10
Xelaev18029882m.g	23.9022	1.43693e-06
loc100497556.S	23.8669	1.19063e-47
Xelaev18034972m.g	23.8626	1.34482e-07
btc.S	23.8469	2.98372e-14
ptger4.L	23.8362	1.6328e-43
rbbp8nl.S	23.8339	1.43047e-06
Xelaev18002986m.g	23.8054	2.11635e-06
Xelaev18043583m.g	23.7313	6.68756e-06
Xelaev18036120m.g	23.604	3.58873e-91
Xelaev18003069m.g	23.6001	9.27851e-35
pip5k1b.L	23.5796	2.19168e-11
Xelaev18026295m.g	23.5612	6.0023e-66
atp6ap1.1.S	23.5468	2.49082e-05
atp1a3.L	23.5298	2.03055e-26
loc101731252.S	23.4984	3.13824e-11
prr5l.L	23.497	4.82499e-67
lefty.L	23.4819	5.09836e-60
apeh.L	23.451	5.24855e-33
egr1.L	23.4051	3.78868e-45
dnase1l3.L	23.3892	4.65218e-08
hoxc12.S	23.3712	8.77182e-22
zmiz2.L	23.3632	1.66772e-84
creb5.S	23.3111	6.33359e-33
hes3.1.L	23.2995	1.69738e-88
has2.L	23.2994	7.83388e-95
loc105947324	23.2398	9.14283e-29
loc100492825.S	23.1916	2.27428e-16
lct.L	23.1767	1.88018e-81
efnb2.S	23.1558	5.05374e-124
cdkl2.L	23.1336	1.03779e-09
Xelaev18009605m.g	23.125	1.3636e-12
plxdc1.S	23.1115	2.68032e-16
admp.L	23.1065	8.90187e-34
Xelaev18031711m.g	23.0685	6.75954e-50
kcnq4.L	23.0536	1.59528e-12
Xelaev18002324m.g	23.0356	2.6809e-07
Xelaev18032497m.g	23.0299	6.17018e-10
Xelaev18026289m.g	23.0298	2.04342e-07
loc100490316.L	23.0254	3.03302e-07
inpp5e-like.S	23.0209	2.07913e-06
zswim5.L	23.0163	3.48501e-137
ngef.S	22.987	1.77934e-06
s1pr4.S	22.9674	1.82985e-06
obfc1.L	22.9614	2.02844e-07
loc100497570.S	22.9423	2.19574e-06
cdh15.S	22.9247	4.12663e-07
armc3.L	22.8747	1.22417e-05
fstl1.S	22.8355	5.47304e-17
bcl3.L	22.7409	1.53602e-21
ppl.L	22.7392	1.86083e-29
Xelaev18035319m.g	22.7261	2.16799e-32
Xelaev18036143m.g	22.7224	0.0411176
Xelaev18027349m.g	22.6991	4.66261e-14
opn5.2.S	22.6984	0.0480975
scrt1.S	22.6813	0.044471
vsig8.L	22.6751	1.29651e-13
stard13.S	22.6559	1.89728e-113
loc100487899-like.S	22.6263	0.0469057
Xelaev18042105m.g	22.6234	0.0346857
Xelaev18016828m.g	22.6176	0.0317855
Xelaev18008633m.g	22.6157	0.044398
Xelaev18002544m.g	22.5894	0.0289892
Xelaev18008151m.g	22.581	0.0342449
loc100485512.L	22.5763	0.030404
Xelaev18003434m.g	22.5743	0.0330206
Xelaev18000470m.g	22.5701	0.0273567
Xelaev18046781m.g	22.5629	0.0357745
arhgef4.L	22.5528	0.0435535
Xelaev18026857m.g	22.5509	0.0263121
Xelaev18031136m.g	22.5478	0.0303742
Xelaev18040553m.g	22.5471	0.0301585
Xelaev18021884m.g	22.5457	0.029781
loc100145165.S	22.5443	8.37474e-97
Xelaev18024674m.g	22.541	3.22244e-23
bin2.L	22.5391	0.0332371
loc101733715.S	22.5385	0.0278563
loc100495852.S	22.5364	0.0322677
Xelaev18022783m.g	22.5354	0.0270693
Xelaev18021772m.g	22.5321	2.20969e-10
Xelaev18031137m.g	22.5316	0.0290253
Xelaev18033624m.g	22.5303	0.0259025
ptchd4.S	22.5272	1.75127e-63
Xelaev18041368m.g	22.5267	0.0266244
darmin.S	22.5259	0.0243038
smpdl3b.S	22.5242	0.0246078
cckar.L_2	22.523	0.0243657
loc101733039.1.S	22.523	0.0243644
loc397775.L	22.523	0.0251218
Xelaev18003240m.g	22.5228	0.0250289
prune2.S	22.5208	0.0239419
loc100498590.L	22.5204	0.029853
Xelaev18014904m.g	22.5198	0.0367479
Xelaev18040912m.g	22.5197	0.0257348
Xelaev18011230m.g	22.5196	0.0289561
loc100490946.L	22.5196	0.0236848
Xelaev18003396m.g	22.5196	0.0264746
Xelaev18046387m.g	22.5195	0.0259431
Xelaev18032447m.g	22.5194	0.0242853
Xelaev18033293m.g	22.5194	0.0241709
etv2.S	22.5194	0.0237237
Xelaev18047282m.g	22.5194	0.0236848
loc101730883.S	22.5194	0.0236848
loc101734608.L	22.5194	0.0236848
Xelaev18001229m.g	22.5193	0.0236848
Xelaev18012554m.g	22.5192	0.0236848
Xelaev18002972m.g	22.5192	0.0236848
Xelaev18018555m.g	22.5187	0.0237237
rarres2.L	22.5183	0.0241265
Xelaev18034162m.g	22.5178	0.0243437
sell.S	22.5148	0.0256716
grb7.L	22.5146	0.0246586
Xelaev18027133m.g	22.5145	0.0246934
Xelaev18007278m.g	22.5144	0.0243333
Xelaev18015739m.g	22.5134	0.0244733
slc5a7-like.2.L	22.5101	0.0280274
Xelaev18002873m.g	22.5101	0.0256605
rab11fip4.L	22.5096	0.0257286
Xelaev18043900m.g	22.5078	0.0261233
Xelaev18000957m.g	22.5077	0.0262248
Xelaev18024297m.g	22.5072	0.026333
Xelaev18030364m.g	22.5065	0.0264944
Xelaev18044714m.g	22.5064	0.0265259
Xelaev18035502m.g	22.5053	0.0267032
Xelaev18032527m.g	22.504	0.031675
pde1b.L	22.5028	0.0260144
Xelaev18030006m.g	22.5021	0.0276002
Xelaev18011437m.g	22.5003	0.0342905
loc100490410.S	22.4994	0.026527
Xelaev18031533m.g	22.4977	0.0267989
Xelaev18047413m.g	22.4968	0.0255617
etnppl.S	22.496	0.0261657
Xelaev18032498m.g	22.4933	0.0301073
nyx.S	22.4923	0.0304057
Xelaev18005543m.g	22.4883	0.0263314
agpat2.S	22.4873	0.0316543
sult1a1	22.4859	0.0324463
Xelaev18004616m.g	22.482	0.0263238
Xelaev18035345m.g	22.4817	0.0334968
Xelaev18003997m.g	22.4807	0.0496784
Xelaev18039114m.g	22.4793	0.0281926
Xelaev18004329m.g	22.4749	0.0309986
col21a1.L	22.4641	0.0413425
g6pc-like.1.L	22.4626	0.0290013
loc101730219.L	22.4611	0.0428602
Xelaev18010055m.g	22.4574	0.0352651
Xetrov90024478m.S	22.4567	0.0296813
Xelaev18040312m.g	22.4526	0.0356419
Xelaev18023825m.g	22.4434	0.0311609
Xelaev18044852m.g	22.4421	0.0383022
Xelaev18020594m.g	22.4391	0.0316807
Xelaev18028753m.g	22.4364	0.0350436
Xelaev18016195m.g	22.3788	0.0407789
Xelaev18047852m.g	22.361	0.0394297
Xelaev18001042m.g	22.305	0.0435789
aldh1a3.S	22.2873	9.44019e-27
Xetrov90018953m.S	22.2818	4.85786e-09
plekhf1.S	22.2007	4.53375e-28
fam81b.S	22.1762	6.00623e-07
szl.L	22.1498	6.13706e-22
Xelaev18024766m.g	22.1225	4.66772e-06
phldb3.L	22.1006	4.68701e-105
mecom.S	22.0689	4.95023e-07
loc100488200.S	22.0591	3.55402e-06
Xelaev18009757m.g	22.0479	4.62399e-06
slc24a2.L	22.0473	4.10349e-06
six1.L	22.0354	5.95357e-20
nkx2-8.L	22.0255	9.51502e-09
loc100498004.S	22.0237	8.49865e-07
doc2a.S	21.9868	2.85272e-39
slc4a1.S	21.9763	8.61749e-14
cyp26b1.L	21.9648	1.98013e-05
lrrc16b.S	21.9563	2.96064e-24
prdm5.S	21.9533	4.09664e-05
Xelaev18008692m.g	21.9509	6.28652e-28
Xelaev18006889m.g	21.9484	1.20326e-10
Xelaev18044082m.g	21.9368	5.94413e-94
fgd5-like.S	21.8487	2.36276e-26
adamts18.L	21.8275	1.3895e-12
gal.2.S	21.8186	8.94263e-13
loc100488048.S	21.7994	1.89543e-65
sox17b.1.S	21.7799	3.45451e-203
celsr1.L	21.7216	7.64297e-106
Xelaev18016751m.g	21.7178	1.70659e-44
mmp11.S	21.5946	1.34908e-16
sall1.L	21.5864	8.50211e-150
scg3.L	21.5707	9.13514e-17
kiaa1324.S	21.5127	1.17905e-38
nek2.L	21.4978	8.17147e-19
fstl1.L	21.4633	5.57166e-10
mettl24.L	21.4451	2.36719e-10
pex5l.S	21.4026	8.15199e-09
dedd2.L	21.3958	5.1131e-103
ppp1r1a.L	21.3747	1.3525e-72
Xelaev18024617m.g	21.3568	4.47204e-82
Xelaev18036091m.g	21.3552	3.10291e-100
crb2.L	21.3454	8.20409e-10
ficd.S	21.3156	3.56e-198
akap2.L	21.2073	3.96464e-75
gcnt2.S	21.1886	1.13994e-06
Xetrov90001852m.S	21.1828	7.71607e-12
Xelaev18038716m.g	21.1814	9.49524e-06
loc100485898-like.L	21.1737	6.66323e-25
il12rb2.L	21.1644	2.06795e-05
foxi4.1.L	21.1641	2.18703e-05
Xelaev18035997m.g	21.164	7.45915e-07
il15ra.S	21.1499	7.50691e-06
Xelaev18002990m.g	21.1458	1.35753e-05
loc100494502.L	21.1431	7.89728e-06
Xelaev18002673m.g	21.1396	4.72201e-41
Xelaev18017691m.g	21.1381	8.66762e-06
slc16a10.S	21.1378	2.20335e-16
wfikkn1.L	21.1304	1.68175e-05
adamts14.S	21.0883	1.92557e-05
calb2.S	21.0834	6.22806e-18
loc100216133.S	21.0832	1.13688e-05
Xelaev18027744m.g	21.0767	2.25004e-05
thbs3.S	21.0709	4.28209e-06
il16.L	21.0594	6.12515e-32
fam228b.S	20.967	2.42924e-09
kiaa1324l.L	20.9538	6.19239e-24
loc100485697.L	20.9411	2.55559e-13
Xelaev18001584m.g	20.9143	5.65439e-10
Xelaev18030326m.g	20.8919	1.02244e-16
pnck.L	20.8873	2.18411e-10
Xelaev18024251m.g	20.7671	2.58216e-153
gata5.S	20.7371	6.82383e-60
foxd1.L	20.7064	2.9691e-51
asic1-like.S	20.6362	6.72406e-31
dio3.L	20.5588	8.41397e-61
slc7a8.S	20.4922	2.89896e-25
slc35d3.S	20.4884	1.01978e-19
loc100492393-like.L	20.4711	3.46582e-19
Xelaev18009052m.g	20.4369	5.30944e-06
Xetrov90025790m.S	20.42	4.65436e-09
loc398404.S	20.3867	3.04477e-105
Xelaev18002682m.g	20.3717	5.71118e-10
Xelaev18030478m.g	20.3064	4.00331e-83
umod.2.L	20.2594	2.8186e-06
loc101730807.L	20.2581	2.61751e-05
naaladl1.L	20.2473	2.05043e-05
cpne4.S	20.2407	1.34226e-35
sag.S	20.2383	3.32908e-19
plxnd1.S	20.2321	2.07827e-40
Xelaev18003519m.g	20.2213	1.44163e-05
Xelaev18002861m.g	20.1971	7.34107e-06
hic1.L	20.1823	7.14018e-49
rasl10a.L	20.1655	1.48638e-28
Xelaev18010366m.g	20.1649	2.95185e-07
rerg.L	20.1509	2.71926e-07
loc100488523.L	20.1074	2.3826e-15
loc100496678.S	20.0946	2.69752e-11
Xelaev18024026m.g	20.0173	8.26723e-13
loc100488102.L	20.0077	1.595e-95
loc100487782.S	19.9826	2.02304e-24
c8g.S	19.9585	5.18443e-19
kiaa1217.S	19.9434	4.83142e-20
rnd1.L	19.9321	1.55829e-244
Xelaev18030175m.g	19.8922	3.38807e-09
loxl1.L	19.8855	3.41079e-109
col1a2.S	19.8592	1.65262e-08
loc100497696.L	19.8407	1.98832e-09
scn2b.L	19.8316	8.56661e-09
Xetrov90017730m.L	19.726	2.0473e-133
rasgef1a.L	19.716	2.87666e-17
Xetrov90027339m.L	19.7092	9.60707e-14
Xelaev18024199m.g	19.6609	2.03732e-46
ptgs2.L	19.637	8.73915e-31
id3.S	19.6275	2.0451e-142
Xelaev18012757m.g	19.6095	3.10259e-25
loc100492804.S	19.5472	6.19866e-14
grin3b.L	19.5086	1.49668e-12
Xelaev18019033m.g	19.4857	0.0486838
hoxc13.S	19.4632	8.33285e-36
Xelaev18018268m.g	19.4631	0.0465149
Xelaev18018986m.g	19.4589	0.0483775
Xelaev18044432m.g	19.4587	0.0483182
Xelaev18018742m.g	19.4587	0.0483155
pla2g3.S	19.458	0.0480365
Xelaev18026240m.g	19.4551	0.046276
loc100485512.S	19.4526	0.0481719
Xelaev18002255m.g	19.4512	0.0474292
Xelaev18040936m.g	19.4507	0.0458576
p2rx2.S	19.4506	0.0458453
hspa12a.S	19.449	0.045376
loc100489174.L	19.4473	0.044733
Xelaev18005852m.g	19.4465	0.0471277
Xelaev18002700m.g	19.4455	0.0444768
Xelaev18026623m.g	19.4454	0.0447951
Xelaev18010316m.g	19.4454	0.0443708
tmem132b.L	19.4454	0.0443708
loc100492777.S	19.4454	0.0444289
Xelaev18044103m.g	19.4454	0.0443708
ubxn10.S	19.4451	0.0443708
prss53.L	19.4451	0.0443708
srd5a2.S	19.4451	0.0443708
Xelaev18001829m.g	19.445	0.0443708
Xelaev18007896m.g	19.445	0.0443708
pamr1.L	19.445	0.0443708
Xelaev18031848m.g	19.445	0.0443708
Xelaev18023191m.g	19.4447	0.0447611
Xelaev18036489m.g	19.4447	0.0447951
Xelaev18032862m.g	19.4441	0.0453582
tnfsf10.L	19.4441	0.0454304
mlph.L	19.4432	0.0450811
Xelaev18031974m.g	19.4425	0.0468418
tekt3.S	19.4419	0.047586
Xelaev18044614m.g	19.4415	0.0480695
Xelaev18025742m.g	19.4415	0.0480751
gbp5.S	19.4401	0.0455849
Xelaev18004001m.g	19.4398	0.0495236
Xelaev18032222m.g	19.4385	0.0469385
Xelaev18008628m.g	19.4367	0.0464078
Xelaev18001243m.g	19.436	0.0465547
cckar.S	19.4351	0.048474
Xelaev18000553m.g	19.4342	0.0487243
Xelaev18015076m.g	19.4342	0.0487306
clvs1.L	19.434	0.0488142
ankrd22.S	19.4339	0.0488791
clec3b.L	19.4323	0.0466308
Xetrov90013958m.L	19.4261	0.0492323
Xelaev18003630m.g	19.4247	0.0496144
Xelaev18022166m.g	19.4222	3.01349e-53
Xelaev18032411m.g	19.4171	4.68756e-16
egr1.S	19.378	1.72855e-44
Xelaev18011648m.g	19.3673	3.89633e-08
tmem56.2.L	19.3619	2.56622e-06
Xelaev18003342m.g	19.3579	2.03636e-06
Xelaev18021892m.g	19.3547	7.66356e-05
Xelaev18037948m.g	19.3372	5.7159e-09
helt.L	19.3318	2.49959e-05
chrna2.S	19.3276	3.24837e-34
Xelaev18043656m.g	19.3243	2.41742e-05
Xelaev18012692m.g	19.3223	2.36193e-05
hsd11b1.S	19.3222	5.00213e-124
oca2.S	19.3138	8.55852e-07
Xelaev18019724m.g	19.3038	3.72562e-06
chd5-like.2.L	19.2986	1.17542e-07
Xelaev18006681m.g	19.2886	0.00149913
scx.S	19.2814	7.36828e-05
kcnb2.S	19.2586	8.61684e-08
Xelaev18041975m.g	19.2408	1.23454e-47
wnt11b.L	19.2212	1.42507e-157
sema6a.S	19.209	7.0986e-100
[truncated: 9,028 more rows]

## Sheet: Pre_ac vs. Post 9hr_ac
Name	EDGE test: Pre_activin vs Post 9hr_activin, tagwise dispersions - Fold change	EDGE test: Pre_activin vs Post 9hr_activin, tagwise dispersions - FDR p-value correction
foxa4.L	42415.1	2.35403e-206
chrd.2.L	34189.2	1.1927e-225
pcdh8.2.L	29797.6	2.87335e-209
pnhd.S	23343.4	1.22525e-190
foxa4.S	22936.3	1.1655e-169
chrd.S	19029.5	5.44831e-246
Xelaev18002723m.g	13538.4	3.22831e-115
foxd4l1.1.S	13294.9	8.38851e-214
pcdh8.2.S	12999.6	7.41352e-202
chrd.1.L	12661.8	2.74201e-225
cer1.L	12431.1	5.92163e-162
cer1.S	9670.99	1.57394e-245
mixer.S	9359.56	2.66605e-185
pzp.L	9051.75	5.245e-92
ca7.L	7306.1	2.52376e-145
ventx1.2.L	6935.77	1.0567e-167
tril.S	6858.17	1.1382e-159
c3.L	5866.28	1.0284e-121
loc101731538-like.S	5760.95	1.05512e-158
Xelaev18000483m.g	5246.44	7.07209e-97
krt12.S	4886.79	6.70319e-77
frzb.S	4503.31	9.60321e-277
Xelaev18038693m.g	4483.11	1.2987e-175
Xelaev18038704m.g	4435.44	1.28895e-246
socs3.S	4033.48	9.52128e-96
cdx4.S	3936.07	1.72711e-81
glipr1l1.L	3768.41	8.41418e-138
unc93a.L	3716.43	1.10547e-102
Xelaev18038702m.g	3519.48	4.94128e-244
loc100488718.L	3518.16	1.03508e-139
kcnk6.S	3476.3	1.05047e-182
cdx1.S	3341.13	7.96839e-182
Xelaev18004191m.g	3328.32	2.92176e-130
mixer.L	3236.65	1.40646e-255
loc100494211.L	3098.8	4.34326e-239
loc100495335.L	2724.29	2.41863e-56
rgs16.S	2639.92	2.08719e-114
socs3.L	2592	5.56851e-48
diras3.L	2541.69	6.66754e-97
snai2.S	2486.57	4.33469e-118
crabp2.L	2453.4	4.13047e-274
myf5.S	2436.73	1.48673e-92
loc100494211.S	2342.32	3.44117e-203
wnt8a.S	2291.93	7.97291e-70
Xelaev18043775m.g	2189.71	1.08362e-80
osr2.L	2111.63	2.06531e-122
msgn1.S	2081.63	3.39352e-85
Xelaev18000010m.g	2047.89	1.26583e-90
Xelaev18047398m.g	2025.82	4.92024e-48
myf5.L	1983.15	2.30119e-97
Xetrov90015528m.L	1921.79	1.39459e-202
gypc.L	1876.12	8.57249e-90
fn3k.L	1857.93	1.52229e-266
ccdc129.L	1850.67	5.95787e-46
fcgbp.L	1849.24	1.92608e-87
xenf.L	1836.75	7.17353e-64
pnhd.L	1780.96	1.30785e-260
kcnk6.L	1771.59	1.07004e-67
nceh1.S	1758.39	3.5071e-153
c9.L	1710.43	2.90556e-105
Xelaev18038697m.g	1694.68	4.69356e-71
loc100489305.S	1688.01	4.18723e-88
krt16.S	1653.48	2.09213e-73
pdgfra.S	1646.66	8.16228e-205
gjc2.L	1605.07	8.54827e-159
foxa2.S	1521.67	6.57871e-117
nppb.S	1495.83	2.0427e-88
arl4c.S	1471	1.03672e-205
loc100485797-like.L	1460.69	5.19253e-102
gal3st4-like.2.S	1459.12	1.99402e-80
meox2.L	1429.38	3.34166e-74
lin28a.L	1408.82	4.1927e-235
Xelaev18044644m.g	1355.55	7.85509e-86
Xelaev18032224m.g	1319.64	8.74444e-54
rgs1.L	1281.15	6.45595e-72
foxa2.L	1255.11	2.9555e-91
loc394967.L	1248.9	3.58523e-24
fkbp9.L	1246.74	7.86211e-193
loc100488353.L	1228.58	2.71644e-56
Xelaev18047972m.g	1215.91	1.05787e-104
Xelaev18004073m.g	1205.48	7.21006e-51
tmem72.L	1174.23	3.31857e-51
snca.S	1147.06	2.47069e-50
otogl.L	1140.4	3.6697e-34
arhgef38.S	1127.4	5.85135e-37
a2m.S	1124.45	1.18693e-248
Xelaev18013504m.g	1091.38	6.28909e-109
msgn1.L	1089.04	1.54727e-44
hao1.L	1076.74	4.03814e-85
loc100498463.S	1059.65	3.73026e-50
loc100494984.L	1043.37	1.23448e-78
gdf3.S	1042.38	4.20751e-202
loc100490316.L	1042.21	1.77495e-88
Xetrov90020467m.S	1019.84	9.50499e-55
cdx4.L	1015.49	4.43451e-97
mespb.L	1012.59	2.66296e-59
loc100490918-like.L	1009.33	2.70498e-40
Xelaev18000342m.g	1004.77	1.89091e-244
Xelaev18043947m.g	1003.04	1.51526e-190
gngt2.1.L	1002.9	4.25181e-50
Xelaev18012751m.g	989.582	1.31301e-54
dmbx1.S	979.065	6.63987e-61
glipr2.S	937.892	1.37099e-163
gata4.L	937.573	1.68549e-246
crx.L	919.754	6.96231e-262
Xelaev18044833m.g	898.029	6.21547e-48
wnt8a.L	885.237	2.76995e-177
wnt11.L	884.761	3.91165e-51
ngfr.S	874.683	2.50216e-261
Xelaev18047400m.g	835.233	1.39183e-26
drgx.L	832.469	6.17636e-50
loc100490020.L	827.187	3.98053e-135
znf608.L	826.636	4.30952e-252
Xelaev18041660m.g	799.49	4.29313e-60
eomes.S	798.546	2.66522e-150
loc101732543.S	795.703	1.74372e-40
zeb2.S	790.499	1.59421e-154
Xelaev18018615m.g	789.514	8.62058e-46
mig30.L	771.385	1.41916e-221
foxb1.L	769.456	2.39591e-121
trim29.L	768.031	4.13244e-112
sebox.L	760.057	2.6567e-124
Xelaev18034439m.g	758.813	1.84199e-54
loc100492852.L	753.472	1.43292e-67
loc101733633.L	741.615	1.52444e-47
h2afy.L	741.145	3.95969e-120
elovl3.L	738.211	7.36071e-96
Xelaev18046811m.g	733.234	6.11041e-86
loc100145155.L	717.676	1.66064e-40
klhdc7a.S	715.315	5.5609e-38
mdk.S	714.215	2.3195e-221
nts.L	712.8	9.7753e-25
loc100498108-like.L	709.824	3.97164e-36
gdf15.L	708.94	4.79961e-36
Xelaev18035102m.g	702.415	7.20596e-55
loc100498004.L	700.729	3.69625e-65
cdkn2b.L	695.5	1.23969e-45
Xelaev18028631m.g	693.667	4.80899e-101
fam83e.S	687.751	3.17531e-39
Xelaev18002424m.g	685.588	4.92444e-47
Xelaev18043700m.g	680.47	1.65805e-47
mmrn2.L	680.069	4.77841e-81
gatm.L	677.929	1.27388e-289
zic3.L	676.542	3.5858e-248
cdh11.L	669.414	1.19105e-115
foxj1.S	668.202	1.53538e-146
loc101732215.L	667.43	2.45105e-33
Xelaev18023481m.g	665.699	2.25674e-199
scnn1a.S	660.239	4.01162e-42
atp12a-like.1.L	659.671	4.83754e-27
fam83c.L	653.777	2.83946e-74
Xelaev18001114m.g	637.995	1.91017e-42
loc101730930.L	637.928	3.34046e-43
frzb.L	628.249	1.06854e-164
Xelaev18003350m.g	615.641	3.86438e-36
Xelaev18002554m.g	611.413	9.48106e-145
loc100492966.L	590.556	4.82684e-39
mespb.S	590.031	4.15192e-51
slc28a3.L	588.121	2.59509e-85
Xelaev18003702m.g	582.76	1.11441e-219
Xelaev18034438m.g	581.634	2.1841e-27
ccng1.L	578.907	6.64244e-201
Xelaev18037540m.g	578.362	4.51556e-41
bsnd.L	576.982	7.90963e-27
aif1l.S	575.616	8.39526e-28
foxd4l1.L	575.281	2.25327e-63
akap12.L	571.981	1.01617e-149
Xelaev18035570m.g	571.456	9.63783e-107
tbx6.L	566.354	3.4626e-70
Xelaev18020511m.g	556.671	3.49009e-47
lhx3.L	553.671	1.69219e-29
styk1.S	551.57	9.5262e-37
cntn1.S	551.239	4.36534e-98
Xelaev18047370m.g	550.68	6.45628e-26
Xelaev18002940m.g	550.096	3.14352e-39
Xelaev18044535m.g	545.952	8.26515e-37
Xelaev18010895m.g	539.946	4.0664e-36
loc100488229.L	534.237	1.00819e-25
Xelaev18002446m.g	534.11	3.95703e-77
loc100491991-like.L	531.354	1.52929e-31
ctgf.S	530.874	9.25353e-30
Xelaev18047280m.g	530.857	3.10527e-44
igfbp2.L	527.967	1.57895e-113
serpinb10.S	526.701	6.70102e-24
alpl.L	520.368	3.22324e-266
vcan.L	514.464	1.17229e-171
crabp2.S	512.541	1.37207e-117
iqca1.L	511.074	4.37168e-76
vcan.S	506.684	4.38607e-66
loc101732086.L	506.566	2.72102e-76
sp5.S	503.305	1.50938e-78
Xelaev18022564m.g	499.921	5.10032e-87
gpx3.S	497.61	1.84577e-35
Xelaev18026269m.g	492.757	3.80793e-210
fam211b.L	492.684	2.40136e-107
Xelaev18038696m.g	490.572	8.0052e-33
slc6a13.L	490.133	1.66432e-33
vtcn1.L	486.389	1.8652e-32
Xelaev18025887m.g	483.54	1.31325e-26
loc101732807.L	478.093	4.45534e-51
fam83f.S	477.881	3.16224e-77
Xelaev18022168m.g	477.263	5.18789e-283
gata4.S	475.381	2.86543e-209
Xelaev18001656m.g	474.325	3.3969e-34
npy2r-like.1.L	472.421	1.64057e-43
capn8.S	472.384	3.37734e-87
cfi.S	471.89	2.91862e-16
Xelaev18003340m.g	467.435	1.93001e-98
Xelaev18007062m.g	464.02	3.91547e-191
Xelaev18003500m.g	462.236	2.82293e-70
tdgf1.2.L	460.782	2.19951e-33
tril.L	456.454	1.76079e-58
aplnr.L	450.752	2.34038e-134
Xelaev18012294m.g	450.003	6.73409e-134
sp6.L	449.84	1.42925e-19
Xelaev18036232m.g	447.533	1.28703e-90
fabp7.L	444.926	9.68358e-39
ror2.L	443.133	1.04158e-246
Xelaev18025448m.g	441.906	2.74709e-35
f2.S	435.352	8.20912e-36
mmp14.L	431.288	4.95421e-147
adap1.L	430.814	6.05077e-289
loc101730495.L	427.408	2.24001e-37
rs1.L	422.683	4.72756e-31
prickle3-like.S	420.516	7.05628e-25
loc100494123-like.L	418.895	7.68363e-31
Xelaev18033620m.g	416.347	1.98098e-50
acpp.L	413.981	6.98739e-35
ripply2.S	411.071	1.9331e-27
Xelaev18002160m.g	410.811	1.77139e-154
gjb1.L	407.868	5.80857e-86
myt1.S	406.125	2.53671e-105
ntn3.S	403.562	9.52111e-127
loc101733854.S	402.487	1.32723e-149
Xelaev18021675m.g	400.089	4.52247e-20
Xelaev18015010m.g	398.841	9.65303e-27
plekhg5.S	394.963	3.87742e-217
apobec2.L	394.675	2.16517e-55
Xelaev18041994m.g	394.508	1.50374e-30
Xetrov90014299m.L	392.162	2.16177e-59
c10orf71.S	391.025	6.63103e-31
loc101732347.L	388.19	1.1185e-62
cdk5r1.L	387.262	4.60355e-47
Xelaev18003957m.g	371.84	7.60696e-26
loc100495222.1.L	371.427	2.95918e-117
c4orf45.L	369.425	4.90038e-23
Xelaev18021850m.g	367.818	3.90927e-24
Xelaev18035103m.g	366.921	1.9848e-33
spred1.S	361.088	1.99449e-28
Xelaev18041869m.g	359.028	8.68267e-209
akap2.S	358.537	3.16e-180
foxb1.S	357.557	5.52836e-83
chst3.L	355.509	3.72536e-70
selplg-like.L	354.715	4.47218e-29
tll1-like.1.S	352.315	2.31495e-109
aim1l.L	351.86	3.52917e-24
apoc1-like.L	351.689	2.73347e-90
ventx3.2.L	349.55	2.29269e-75
unnamed.S_12	347.975	4.3093e-23
igf2.S	346.532	6.73371e-71
chst3.S	344.025	3.04663e-52
dusp7.S	344.017	7.97205e-24
Xelaev18043427m.g	341.14	7.75691e-30
Xelaev18017365m.g	338.453	3.75194e-189
Xelaev18005973m.g	337.812	5.61699e-21
gli3.S	336.478	1.27328e-98
ncmap.S	336.41	1.67149e-27
myoc.L	335.966	9.52098e-35
lpar3.S	333.823	2.46598e-28
gpr4.S	332.528	1.04885e-61
p2ry2.S	331.887	2.89651e-130
pros1.S	329.952	4.29524e-61
ventx1.2.S	329.484	3.31882e-148
nodal2.L	329.364	1.33754e-61
krt.L	326.92	3.73713e-56
cmtm8.L	326.714	4.93217e-206
sspn.S	324.28	1.69644e-23
Xelaev18038710m.g	323.847	2.7601e-27
mmel1.L	322.038	2.23475e-106
loc101732938.S	321.76	1.1243e-80
c2.L	317.114	2.77279e-19
Xelaev18047286m.g	315.974	3.71887e-26
tlx2.L	315.054	8.74017e-63
crygn.S	314.856	2.27447e-21
muc1.L	314.813	1.57726e-24
tmem150b.S	314.03	2.11447e-91
slc25a22.S	312.93	1.16992e-25
bmp7.1.L	312.761	5.51077e-135
Xelaev18019163m.g	311.405	1.98741e-24
Xelaev18002101m.g	309.424	5.37747e-26
ndp.L	307.137	5.59164e-23
Xelaev18003341m.g	306.909	1.87367e-137
irf3.L	306.826	9.28831e-24
tnc-like.S	306.634	9.73724e-100
fgd1.L	305.111	2.15604e-157
pou5f3.1.L	303.446	5.34663e-244
aplnr.S	303.158	2.17433e-167
Xelaev18044656m.g	302.653	3.61043e-27
Xelaev18039920m.g	301.875	6.3743e-23
flrt3.L	301.397	4.8091e-184
loc100486900.L	301.266	8.12394e-65
Xelaev18019873m.g	300.975	1.40907e-25
st6galnac2.L	300.696	1.24135e-150
spns2.L	300.035	1.99868e-112
tmem238.S	299.41	5.63541e-66
adora2a.S	298.938	5.45706e-112
Xelaev18004901m.g	298.881	6.45855e-23
Xelaev18020222m.g	298.498	1.7061e-25
lhx3.S	298.186	4.92504e-80
nrl.L	296.315	9.21727e-52
Xelaev18002025m.g	293.354	6.33322e-23
otx2.L	292.756	1.35272e-131
kcnk1.S	291.375	1.67779e-22
kcng4.L	290.947	3.28712e-25
cerk.L	290.102	2.14578e-132
mrc2.S	289.454	4.61017e-143
selplg.S	289.374	8.62315e-23
Xelaev18000592m.g	289.371	5.60831e-24
krt2l.L	287.889	5.44206e-22
mix1.S	287.786	1.66184e-109
Xelaev18043774m.g	286.149	1.07898e-135
zfp36.S	285.898	8.93845e-122
Xelaev18000694m.g	285.534	1.06632e-22
Xelaev18004899m.g	284.781	7.99863e-26
rspo3.L	284.056	9.07026e-20
fzd2.L	283.794	9.08284e-92
ror2.S	283.467	2.45976e-217
kiaa1217.S	282.505	3.31476e-122
nuak1.L	281.358	8.12754e-111
hgs.S	280.864	1.25026e-24
syt8.L	280.394	6.19148e-60
Xelaev18023754m.g	279.104	9.02809e-23
robo3.L	278.206	1.67792e-63
gpr1.L	277.609	2.69363e-20
unnamed.S_13	275.135	9.34968e-83
apold1.L	275.068	1.14214e-16
Xelaev18038061m.g	274.373	5.13204e-55
rnf223.L	274.176	1.01065e-52
cdh24.L	273.794	1.76254e-15
dlk2.S	271.902	9.73846e-91
gsc.L	270.919	3.63701e-73
admp.S	270.736	4.41214e-93
osr1.L	270.246	1.07673e-186
Xelaev18041895m.g	269.519	8.8804e-24
slc38a2.L	269.146	4.80231e-195
loc101733715.S	268.955	2.52895e-20
trabd2a.L	267.533	2.56128e-84
Xelaev18015291m.g	266.997	4.06611e-28
Xetrov90026421m.L	265.905	5.42782e-19
loc100497111.L	265.899	3.51106e-23
rbm20.S	265.304	4.33884e-160
Xelaev18024706m.g	265.06	3.23759e-25
Xelaev18029191m.g	264.519	8.39135e-71
Xelaev18033386m.g	264.516	5.55353e-20
tmem52b.L	264.408	9.53754e-17
cdk5r1.S	263.076	4.38007e-97
scnn1a.L	262.775	1.04172e-123
clcf1.L	262.637	1.62771e-150
Xelaev18027269m.g	262.444	1.45432e-100
vgll1.L	262.323	8.19959e-24
loc100490646.S	262.083	1.46188e-61
has2.S	261.679	1.01238e-104
ventx3.2.S	261.095	1.13746e-73
vwc2l.2.L	260.906	1.49987e-83
ccnd1.L	259.969	1.13349e-121
mid1ip1.S	259.708	3.98885e-66
aim1l.S	259.42	6.52326e-47
Xelaev18029353m.g	257.501	5.31345e-22
f2rl3.S	257.225	1.32389e-21
Xelaev18002248m.g	257.013	4.47336e-80
zic3.S	256.497	5.39162e-200
Xelaev18003356m.g	256.404	6.873e-103
Xetrov90003253m.L	255.98	4.00123e-17
hnf1b.S	252.641	6.66669e-150
lect1.S	252.425	6.82041e-202
Xelaev18031009m.g	252.289	1.09273e-18
synm.L	251.964	3.14745e-22
ckmt1b.S	251.352	1.10529e-147
bhlhe41.S	250.283	3.02872e-49
grk7.L	249.24	1.77948e-20
loc101731956.L	248.435	1.20703e-17
nt5dc4.L	247.931	2.22416e-22
Xelaev18013483m.g	247.063	2.13149e-48
emilin1.L	246.566	2.08256e-12
Xelaev18023152m.g	245.985	1.06428e-60
f2.L	245.886	2.21234e-17
fgf16.L	245.338	8.40531e-83
foxd4l1.2.L	245.105	4.22224e-39
Xelaev18030561m.g	243.109	9.07596e-52
kbtbd11.L	242.347	2.56004e-59
Xelaev18021795m.g	241.828	1.3622e-16
sh3d21.L	240.67	1.84943e-68
mst1.L	239.846	3.45063e-212
loc100125044.L	238.109	2.08649e-45
Xelaev18033723m.g	237.761	1.8593e-18
st6gal2.S	237.546	2.76934e-30
xdh.S	237.517	1.59801e-180
sst.L	234.728	1.68926e-45
atcay.S	234.612	2.43549e-15
sp5.L	233.394	2.54844e-84
trh.L	233.162	1.26527e-22
loc101735153.L	233.109	8.64193e-77
rell2.L	233.106	2.17331e-18
tbata.L	233.067	2.03049e-22
Xetrov90021856m.S	232.156	1.90147e-19
Xelaev18038149m.g	232.094	4.18448e-71
Xelaev18000128m.g	230.974	1.86571e-95
gad1.1.S	228.831	3.07105e-41
Xelaev18020101m.g	228.614	1.60251e-18
trpv6.L	227.448	1.34555e-82
tmem265.L	227.268	6.08056e-93
Xelaev18032619m.g	225.376	3.24607e-108
Xelaev18044432m.g	223.599	5.51424e-19
loc100493155.L	223.41	2.78648e-20
Xetrov90002497m.L	223.333	9.45106e-17
loc100490164.L	222.93	4.63324e-19
loc549413.S	221.753	1.23568e-28
fas.L	221.668	1.20873e-49
pkdcc.1.S	220.589	1.32473e-174
gnb3.S	220.498	8.81894e-36
clca3p-like.L	220.418	2.12187e-151
cdh9.S	219.541	9.20302e-20
fgfr2.S	218.621	6.86899e-269
prss36.L	217.792	5.41158e-162
loc100497729.S	216.653	8.06145e-64
egr3.S	216.555	8.90654e-19
loc101731737.1.S	215.412	3.60617e-20
ntn3.L	215.162	1.91951e-133
Xelaev18015705m.g	215.14	6.69518e-20
dlx3.S	214.721	1.44454e-72
Xelaev18025405m.g	213.686	5.38008e-17
Xetrov90019575m.L	213.549	1.65081e-18
loc100487423.L	212.848	2.11416e-25
loc100487093-like.L	212.843	3.43871e-79
lin28a.S	212.511	1.1382e-159
rpe65.S	211.872	2.43433e-33
Xelaev18028181m.g	211.463	3.45431e-14
ppp1r1b.S	210.314	4.76625e-13
lppr3.S	209.556	8.19837e-20
Xelaev18004625m.g	209.516	3.09008e-19
rbm20.L	209.487	2.03673e-161
foxc2.L	207.907	7.26613e-118
lamb1.L	206.856	6.23528e-53
Xetrov90002034m.S	206.784	1.60025e-19
mig30.S	205.858	4.35206e-77
cpe.L	205.856	5.81734e-112
post.S	205.275	1.78103e-150
phox2b.L	205.034	1.38151e-14
loc101730320.L	204.69	2.61209e-100
sox18.L	203.657	4.28779e-16
ccdc96.L	203.074	4.36233e-18
des.1.S	202.449	2.20783e-38
apln.S	201.768	1.59326e-18
loc100498032.S	200.93	2.26569e-15
nlrc4.L	200.908	8.17494e-79
Xelaev18022167m.g	200.85	3.3479e-44
exoc3l2.L	200.435	4.80411e-40
usp2.S	200.268	3.48271e-16
phldb3.S	200.174	1.20805e-120
darmin.L	199.074	8.11995e-13
loc100488066.L	196.553	2.40743e-42
dennd2a.L	196.539	2.45344e-141
loc100493516.S	196.016	1.66235e-190
loc100488619.L	195.851	3.35625e-13
loc100488271.L	195.628	2.73613e-32
Xelaev18037819m.g	194.639	9.28739e-17
Xelaev18002989m.g	194.278	6.4086e-16
agmo.L	192.909	1.74931e-67
gatm.S	192.881	2.48393e-61
Xelaev18032645m.g	191.53	4.1293e-118
pkdcc.S	191.172	1.6842e-160
sox18.S	191.109	2.77461e-15
Xelaev18016601m.g	190.125	9.92857e-16
gcnt2.L	190.099	3.30087e-15
loc101733058.L	189.062	7.71046e-16
scgn.S	188.764	5.65272e-16
loc100485621.L	188.702	1.6074e-47
pnp.L	188.698	2.33801e-137
lsp1.S	188.431	1.32688e-186
Xelaev18029742m.g	187.043	2.33965e-18
hoxb7.S	186.441	6.2534e-17
Xelaev18013318m.g	186.302	7.75133e-18
loc100271753.S	184.707	7.23518e-11
t.S	184.23	3.03606e-227
rab11fip4.L	184.116	8.30167e-17
hsh2d.S	183.449	2.60196e-36
loc100496061-like.L	183.318	3.91315e-38
tnfrsf25.S	183.199	7.19187e-17
gnrh2.L	183.185	4.57148e-16
loc100497284-like.L	183.161	2.29124e-15
loc100496053.L	183.041	4.2219e-71
kcnk1.L	182.647	3.27354e-16
Xelaev18002038m.g	182.061	5.14223e-15
Xelaev18006369m.g	180.949	5.80918e-18
Xelaev18021075m.g	180.632	1.39836e-17
Xelaev18002065m.g	180.567	3.40687e-12
Xelaev18038435m.g	179.845	1.27923e-16
Xelaev18044299m.g	179.636	3.64244e-16
Xelaev18031776m.g	179.18	2.88489e-36
Xelaev18035759m.g	178.809	3.90758e-34
loc101731680.S	178.806	2.61786e-14
gata6.S	178.789	4.86109e-193
pkdcc.L	178.674	1.9464e-142
loc100492077.S	178.377	4.52355e-48
Xelaev18004481m.g	178.339	6.5583e-16
afap1l2.L	175.796	4.43063e-102
gata3.L	175.271	6.51703e-85
afap1l1.L	174.918	2.26618e-107
Xelaev18047540m.g	174.67	8.13178e-17
Xelaev18001986m.g	173.981	2.48279e-15
ctnna2.S	173.861	2.75472e-82
fgf10.L	173.84	4.91886e-64
Xelaev18003609m.g	172.823	4.34124e-40
srrm4.L	172.679	1.23469e-14
ankrd24.L	172.612	7.99902e-101
a2m.L	172.534	4.6993e-13
cd40.L	172.362	1.82768e-44
plekha2.S	171.931	6.07171e-56
krt12.L	171.407	9.9205e-11
ahnak-like.S	171.225	1.69585e-131
zeb2.L	171.199	4.21081e-169
Xelaev18002185m.g	170.971	6.24373e-41
val	170.142	1.12078e-51
slc26a9.S	170.106	6.15492e-133
Xetrov90015445m.L	169.796	9.35446e-165
Xelaev18001971m.g	169.789	1.10203e-15
loc100492804.L	169.51	2.84156e-71
slc30a8.L	169.456	4.45451e-164
tmprss9.S	168.596	3.83386e-96
Xelaev18000254m.g	168.166	6.50433e-15
Xetrov90009883m.L	167.934	8.71452e-31
loc100490816.L	167.388	2.18507e-10
gcnt4.L	167.03	7.91182e-14
Xetrov90012696m.L_2	166.788	5.85997e-16
Xelaev18042655m.g	166.553	7.93998e-13
hoxd1.S	166.099	3.75829e-79
Xelaev18012793m.g	165.867	3.70927e-46
lgals4.L	165.755	1.23239e-36
oit3.L	165.503	1.6743e-14
Xetrov90027705m.S	164.887	2.92301e-14
plvap.L	164.669	2.72959e-13
loc100488554.S	164.28	4.74095e-81
loc100494515-like.L	164.247	1.20573e-15
helt.L	163.759	6.409e-45
nrdc.L	162.988	2.86603e-130
loc549413.L	162.229	1.07846e-86
loc100158544.S	161.832	4.8947e-14
Xelaev18046387m.g	161.299	8.08839e-15
Xelaev18037933m.g	160.804	2.11225e-159
tcn2.S	160.667	7.42837e-48
Xelaev18035006m.g	159.759	5.37587e-32
krt8.2.L	158.694	1.65602e-11
Xelaev18016582m.g	158.692	6.45906e-44
Xelaev18012280m.g	158.27	1.71768e-49
Xelaev18017809m.g	158.236	1.23075e-29
loc100487224.L	158.08	3.49874e-122
Xelaev18027745m.g	157.994	4.03263e-93
comt.2.S	157.874	1.86677e-51
mespa.S	157.802	1.08179e-14
Xelaev18001992m.g	157.691	6.15846e-37
Xetrov90011282m.L	157.676	5.9607e-15
loc398470.L	157.466	9.28244e-13
gal3st1.L	157.207	9.59692e-15
hoxd10.L	157.11	2.52853e-13
Xelaev18016466m.g	157.088	7.12469e-15
gngt2.1.S	157.055	3.94898e-14
gramd1a.S	156.662	7.10495e-113
Xelaev18031409m.g	156.281	3.51198e-13
c3ar1.L	156.157	2.23086e-97
crtap.S	156.071	2.02446e-13
med10.L	156.031	2.47261e-13
tnfsf10.S	155.966	4.81256e-51
Xelaev18010055m.g	155.618	2.51821e-10
stk40.L	155.369	4.4401e-98
lamb3.L	155.088	2.98545e-15
admp2.L	155.039	1.27845e-151
best4.L	154.893	4.77316e-15
il1b.S	154.715	2.85307e-13
Xetrov90018408m.L	154.688	2.22803e-13
camta1.L	153.611	3.76922e-13
Xelaev18002386m.g	153.579	3.73755e-13
nell2.L	153.198	2.75821e-32
hamp2.L	153.074	2.32857e-11
Xelaev18019838m.g	152.714	9.15802e-14
Xelaev18044614m.g	152.599	7.52218e-14
Xelaev18027128m.g	152.149	3.42025e-11
Xelaev18027335m.g	152.083	2.77033e-15
Xelaev18032448m.g	151.946	2.03085e-14
loc100487311-like.S	151.675	9.88322e-39
bmp7.1.S	151.598	1.67924e-89
Xelaev18047278m.g	151.471	8.87443e-14
crb2.L	151.236	2.0712e-49
gpr65.S	150.837	6.85687e-26
f3.S	150.832	2.38048e-68
loc101731830.S	150.815	7.53652e-13
ptgds.L	150.726	3.11587e-73
rbbp8nl.S	150.526	7.64589e-42
Xelaev18011187m.g	150.374	1.19763e-29
pou5f3.1.S	150.199	6.45712e-175
camk2d.L	150.121	9.78234e-97
myh1-1-5.L	149.831	3.42306e-41
mtmr11.S	149.259	8.70669e-15
tmprss13.L	148.968	1.54781e-31
parp14.4.L	148.898	1.24539e-14
Xelaev18044341m.g	148.822	2.06223e-40
crhr1.1.S	148.738	1.12438e-13
t.L	148.63	7.8446e-175
ttn.S	147.418	5.20687e-77
slc19a2.L	147.208	9.42689e-11
sept12.S	146.535	2.12498e-37
mespa.L	146.164	4.59429e-14
Xelaev18002254m.g	146.16	7.06346e-14
Xelaev18025987m.g	145.59	1.02718e-35
Xelaev18039582m.g	145.413	4.39323e-95
Xelaev18046622m.g	145.118	4.93043e-174
fam198a.L	144.646	3.48511e-65
flrt3.S	144.348	2.01441e-197
myom2.L	144.234	1.86845e-10
loc101731882-like.L	144.014	7.30826e-53
arhgap30.S	143.687	2.56914e-13
eln1.L	143.664	1.98325e-25
mmp13l.S	143.623	5.59789e-10
eps8l2.S	142.81	2.51901e-61
yjefn3.S	142.147	9.27397e-13
Xelaev18045351m.g	141.927	1.39996e-11
sncb.L	141.611	2.81871e-36
Xelaev18041735m.g	141.509	5.24551e-192
fam167a.S	141.382	1.99671e-11
znf608.S	140.62	3.09822e-195
Xelaev18028630m.g	140.395	2.03798e-46
omd.S	140.179	8.3488e-14
Xelaev18004319m.g	139.92	1.28377e-13
Xelaev18003416m.g	139.805	5.91247e-10
ube2ql1.S	139.379	1.62698e-11
mxi1.L	139.294	8.26559e-180
cfd.L	139.079	2.05046e-12
Xelaev18038782m.g	138.734	6.89478e-11
Xelaev18002942m.g	138.361	3.99722e-36
Xetrov90015378m.S	138.125	5.92026e-10
rgs2.L	138.035	9.92041e-147
Xelaev18003982m.g	137.544	3.68615e-75
scg2.S	137.543	3.05557e-14
Xelaev18002440m.g	137.511	1.20915e-12
loc100491539.S	137.371	3.76908e-31
avp.L	137.154	7.89958e-11
Xelaev18044541m.g	137.129	4.3113e-11
loc100135146.S	136.925	3.56254e-09
meox2.S	136.668	1.98287e-43
col4a1.S	136.642	2.03512e-12
ggt1.L	136.395	1.99487e-213
spns2.S	136.101	1.04663e-115
cmtm5.L	135.845	2.94104e-64
Xelaev18011400m.g	134.366	6.44553e-13
myl1.L	134.276	1.31885e-09
Xelaev18027412m.g	134.272	4.31934e-11
Xelaev18003120m.g	134.104	2.20075e-11
loc100491922-like.S	133.773	3.6726e-11
pde6g.L	133.738	5.96762e-38
ptprt.L	133.446	1.17993e-115
Xelaev18004930m.g	132.596	2.05192e-34
actn3.L	131.647	2.3763e-36
Xelaev18004931m.g	131.445	5.80274e-31
foxe3.S	131.42	1.49082e-08
cfp.L	130.672	3.37115e-167
Xelaev18040662m.g	130.47	5.14349e-27
chrna2.L	130.304	6.97104e-74
opn5.2.L	130.216	9.66172e-37
ccdc83.L	129.608	5.35356e-56
zg16.S	129.534	1.09141e-27
Xelaev18033722m.g	129.48	3.16818e-10
gsc2.S	129.41	4.628e-31
Xelaev18031415m.g	129.208	3.66441e-11
Xelaev18020073m.g	128.754	1.27944e-10
Xelaev18002215m.g	128.51	3.55542e-12
sell.S	128.331	3.28673e-12
Xetrov90027339m.S	128.329	1.4271e-59
nkx2-5.S	128.194	1.36559e-09
trim67.S	127.859	3.3167e-130
Xelaev18036547m.g	127.846	2.17079e-25
lypd2.L	127.794	1.26637e-35
ventx1.1.S	127.643	3.84749e-81
Xelaev18003060m.g	127.452	3.60361e-11
loc100498221.L	127.222	1.62845e-09
Xelaev18032185m.g	126.902	2.26149e-10
tbx22.L	126.699	4.99535e-38
loc100486385.S	126.6	1.23523e-61
fam83a.S	126.148	1.39009e-49
Xelaev18010638m.g	125.787	5.86602e-30
Xelaev18027367m.g	125.63	3.80971e-102
Xelaev18021728m.g	125.54	8.51738e-33
Xelaev18003346m.g	125.297	1.57142e-11
Xetrov90030464m.L	125.287	4.56433e-12
ltk.L	125.018	3.82421e-11
Xelaev18006779m.g	124.92	1.73973e-09
loc100498590.L	124.427	2.81039e-10
c6.2.L	124.301	5.73048e-05
Xelaev18026293m.g	124.062	9.05803e-97
Xetrov90025030m.S	123.095	3.48438e-49
Xelaev18004320m.g	122.967	8.44961e-13
rarg-like.1.L	122.961	1.11163e-164
rom1.S	122.795	7.69403e-12
cnga2.L	122.696	8.66314e-30
plk2.L	122.367	3.46247e-134
c8g.S	122.122	1.06669e-64
loc100498004.S	121.408	4.92124e-29
rab31.L	121.382	3.06473e-10
pvrl1-like.2.S	121.172	9.29596e-151
Xelaev18025345m.g	120.776	5.25487e-62
tmem173.S	120.764	1.98485e-68
ipo8.S	120.429	3.01971e-11
Xelaev18027791m.g	120.422	8.77929e-09
Xelaev18002904m.g	120.267	8.7565e-11
thbs1.L	120.17	1.33797e-141
msx1.L	119.982	4.77e-64
trpm1.S	119.972	1.14081e-11
caprin2.S	119.838	2.89227e-233
loc101730961.L	119.516	1.66694e-11
Xelaev18034426m.g	119.429	1.04988e-07
hoxc9.L	119.221	2.2486e-11
sostdc1.L	119.015	7.71248e-10
Xelaev18004581m.g	118.915	1.00096e-09
loc100494089.L	118.582	1.44507e-08
acss1.S	117.871	5.99049e-80
lgi4.L	117.608	5.15069e-101
loc100497570.S	117.554	1.57296e-35
Xelaev18026480m.g	117.509	1.61625e-39
kif3c-like.S	116.893	1.6093e-09
loc100488097.L	116.79	1.61373e-31
wfikkn1.L	116.77	9.7674e-28
fam120b.S	116.7	2.21521e-11
Xelaev18031305m.g	116.667	3.69717e-10
antxr2.S	116.42	3.68469e-26
rspo1.L	116.089	1.41835e-56
krt5.7.S	115.683	1.87827e-149
loc100497729.L	114.581	5.75407e-96
fstl1.S	114.549	2.02741e-51
c2orf50.S	114.434	1.61809e-11
Xelaev18038470m.g	114.401	3.60759e-43
Xelaev18041958m.g	114.359	1.66724e-11
ppl.L	114.268	1.41373e-71
Xelaev18012292m.g	114.2	5.25853e-11
Xelaev18032598m.g	114.175	3.24961e-51
fbxw10.L	114.156	1.3402e-09
slfn13.L	113.903	4.52422e-101
vamp5.L	113.837	2.44157e-10
sostdc1.S	113.812	8.74374e-49
lingo2.L	113.75	3.51612e-11
loc100487769-like.L	113.616	4.18613e-34
Xelaev18000962m.g	113.268	2.57061e-09
Xelaev18016663m.g	113.213	1.03658e-112
Xelaev18015929m.g	113.1	8.32077e-10
c1orf194.L	112.896	4.93691e-10
calhm3.S	112.666	1.10101e-09
rin1.S	112.342	1.26909e-29
Xelaev18019679m.g	112.115	1.83724e-216
siglec1.S	111.556	2.00793e-09
Xelaev18039035m.g	111.407	2.24473e-10
Xelaev18003439m.g	111.083	5.04732e-11
serpinb10.L	110.566	3.5788e-10
fgfr2.L	110.521	4.04546e-270
styk1.L	110.473	1.7007e-09
Xelaev18026869m.g	110.389	4.13062e-45
Xetrov90021662m.L	110.3	4.30078e-10
kctd12.L	110.027	1.17044e-66
loc101731874-like.S	110.01	8.00633e-08
Xelaev18014486m.g	109.983	4.12322e-09
loc100492075.L	109.867	4.06067e-08
gnb3.L	109.284	6.95705e-119
Xelaev18038707m.g	109.218	7.3872e-27
cpn1.S	109.009	2.367e-10
ptgds.S	108.967	6.22823e-10
Xelaev18000056m.g	108.745	1.95952e-20
lrrn3.L	108.548	1.02572e-21
tll1-like.1.L	108.303	4.82679e-135
Xetrov90001024m.L	108.291	5.53715e-08
Xelaev18017911m.g	108.234	6.46711e-11
cdon.L	108.198	3.67653e-167
loc100489607.1	108.15	2.18958e-103
Xelaev18040978m.g	108.031	1.37638e-10
ptgs2.S	107.965	4.56884e-103
Xelaev18024603m.g	107.651	1.20436e-09
loc101730644.1.L	107.492	3.33641e-07
fosl2.L	107.462	2.03217e-113
kremen2.L	107.425	9.65792e-89
loc100486093-like.S	107.405	6.72874e-08
igfbp4.L	107.253	6.28016e-09
mb21d1.L	107.019	3.17503e-46
arhgap4.S	106.896	4.78423e-42
Xelaev18003230m.g	106.746	8.93059e-09
loc100493614.L	106.357	6.54039e-57
loc100489157-like.S	106.251	6.62051e-27
Xelaev18022178m.g	105.789	1.70137e-47
cass4.L	105.769	4.2717e-122
Xelaev18041953m.g	105.701	1.51915e-10
nr2f5.L	105.676	1.73679e-10
Xelaev18008078m.g	105.661	1.89603e-10
Xelaev18023480m.g	105.539	4.04632e-11
Xelaev18047973m.g	105.381	6.4741e-10
Xelaev18003162m.g	105.27	5.12714e-26
Xelaev18041876m.g	104.758	6.164e-07
Xelaev18001292m.g	104.642	1.30002e-38
Xelaev18043475m.g	104.557	4.99259e-09
Xelaev18024247m.g	104.295	1.53274e-24
stom-like.L	104.107	2.594e-28
gata2.S	103.98	4.65897e-193
loc100490729.L	103.697	1.33171e-08
igf2.L	103.667	2.32788e-23
irx3.L	103.321	8.55456e-240
Xelaev18006408m.g	102.955	8.1603e-09
Xetrov90022670m.L	102.813	9.34796e-09
loc100492858.L	102.739	1.76262e-10
il22ra1.S	102.531	1.84281e-10
cnrip1.L	102.504	2.44257e-195
loc100486900.S	102.434	1.72028e-09
Xelaev18014009m.g	102.298	7.82006e-10
vstm5.L	102.287	8.56888e-10
Xelaev18019671m.g	102.261	5.92026e-10
Xelaev18022509m.g	102.249	7.33916e-10
Xelaev18031473m.g	102.144	1.19553e-09
Xelaev18022784m.g	101.937	4.31118e-48
scn3b.S	101.766	2.75001e-09
kitlg.L	101.532	3.58259e-107
Xelaev18029200m.g	101.439	7.36851e-40
chrm5.S	101.303	1.06853e-53
c8orf46.S	100.809	3.66747e-06
nefm.L	100.739	2.97205e-80
Xelaev18023825m.g	100.725	2.6577e-08
Xelaev18033647m.g	100.485	1.08554e-08
figf.L	100.393	4.81579e-45
loc101731603.L	100.027	5.79323e-28
Xelaev18047725m.g	100.012	6.2169e-09
cd274.L	99.9787	1.86843e-28
loc100496331.L	99.8641	1.44454e-07
basp1.S	99.8493	3.67728e-07
spats1.S	99.7521	2.57313e-10
slc16a9.L	99.7347	3.8363e-84
col17a1.L	99.6998	1.17757e-62
Xetrov90010969m.L	99.6649	3.17286e-10
fam150b.S	99.6529	1.02362e-09
fli1.S	99.6143	4.44564e-09
hoxc11.L	99.5464	7.83521e-10
loc100216133.S	99.3537	3.91415e-27
myl10.S	99.3283	1.23414e-07
tc2n.S	99.2174	3.66392e-09
mmp1.S	99.1817	6.69022e-09
tekt3.S	99.1553	2.18318e-09
trpv5.L	99.0278	1.58808e-80
loc100498032.L	98.5008	8.54182e-07
kng1.L	98.3423	1.05319e-07
stard10.L	98.3037	2.5626e-65
Xelaev18030544m.g	98.1302	1.50401e-08
Xelaev18002984m.g	98.1252	1.2595e-125
nwd1.L	97.6147	7.9533e-30
Xelaev18015096m.g	97.5038	7.60301e-98
Xelaev18010183m.g	97.2478	5.12113e-09
Xelaev18026761m.g	97.0243	8.89359e-08
Xelaev18024765m.g	97.017	5.74875e-21
Xelaev18007821m.g	96.7734	1.4405e-51
Xelaev18003544m.g	96.7527	1.38952e-09
tnfsf10.L	96.727	6.15957e-10
galnt9.L	96.6381	2.99805e-56
Xelaev18012293m.g	96.6082	1.16913e-42
pik3r5.S	96.6047	2.58806e-55
scrt1.S	96.3425	2.35328e-06
crb2.S	96.0852	7.06479e-85
Xelaev18022404m.g	95.9636	2.70509e-08
rem2.S	95.8899	1.34274e-07
nr1i3.S	95.6658	1.24624e-19
lrrn4.S	95.6151	4.84598e-63
pou4f1.2.S	95.1801	2.20814e-07
loc548390-like.L	95.0237	2.96154e-44
nfkbiz.L	94.9543	1.76166e-30
sema6a.L	94.7054	2.86457e-150
Xelaev18035345m.g	94.6816	1.56915e-07
Xelaev18019534m.g	94.677	1.94104e-54
nrp2.S	94.5323	4.1722e-192
eppk1.L	94.1354	1.51031e-81
Xelaev18027380m.g	94.132	1.9537e-09
loc100494563.L	94.0913	7.82783e-08
Xelaev18006057m.g	94.0758	3.51687e-08
loc101735213.L	94.0604	4.49781e-70
elf3.L	93.9297	4.62125e-09
cerk.S	93.9114	1.0216e-77
loc101731405.L	93.9087	1.67028e-38
loc101732183.L	93.9003	8.30847e-09
krt5.7.L	93.865	2.4842e-93
Xelaev18037251m.g	93.7698	2.27564e-39
Xelaev18004616m.g	93.7488	4.74875e-09
tnfsf15.S	93.6969	5.22641e-24
Xelaev18013317m.g	93.6643	6.9007e-09
fam228b.S	93.4871	5.60073e-34
prom2.L	93.3361	1.04042e-08
Xelaev18014876m.g	93.2804	2.54974e-08
st6gal1.L	93.2412	1.06209e-08
c5ar1.S	93.0655	2.11677e-08
Xelaev18000915m.g	93.0025	2.20537e-25
pkdcc.1.L	92.9772	5.34826e-170
loc105946813.L	92.9531	1.00723e-40
dlx3.L	92.8878	3.47399e-53
Xelaev18024858m.g	92.8666	1.87336e-08
Xelaev18003524m.g	92.8656	8.03058e-95
loc101735011.L	92.6484	4.35115e-07
ca14.L	92.5949	1.3762e-194
cdx2.L	92.5782	2.80418e-109
tspan5.L	92.5535	5.06239e-80
Xelaev18021674m.g	92.4877	1.39601e-35
Xelaev18028758m.g	92.3531	5.8092e-05
glb1l2.S	92.3202	3.51632e-28
gli3.L	92.1955	1.47044e-79
Xelaev18042095m.g	92.1711	1.06071e-56
eva1c-like.L	91.7294	1.79205e-07
sox7.S	91.7164	2.73698e-75
pskh2.S	91.3736	4.84619e-07
post.L	91.2967	5.31402e-86
eps8l2.L	91.2657	1.66469e-25
ankrd33b.L	91.2452	6.97222e-09
Xelaev18028663m.g	91.2443	7.59174e-07
loc101734599.L	91.2202	3.91739e-37
nhs.S	91.1365	2.75597e-09
slc38a4.S	91.007	2.49999e-09
Xelaev18016784m.g	91.0067	3.5116e-09
Xelaev18002369m.g	91.005	4.17136e-09
Xetrov90009687m.S	90.9225	5.85555e-09
Xelaev18010114m.g	90.8996	8.20134e-28
Xelaev18032748m.g	90.7237	3.23764e-08
xepsin.L	90.6371	2.67252e-99
plekhg2.S	90.4423	6.43129e-08
nek2.L	90.4103	7.7479e-55
osr2.S	90.3399	1.97812e-104
chst1.S	90.0497	4.88602e-57
cxcl11.L	89.9826	7.72312e-08
arhgap4.L	89.4938	1.10266e-46
rbbp8nl.L	89.156	1.31466e-72
Xelaev18001617m.g	88.9837	3.03266e-07
Xelaev18006360m.g	88.7823	5.49496e-69
ankrd22.S	88.6806	2.13172e-08
golm1.L	88.3657	5.11917e-83
Xelaev18038643m.g	88.2173	7.43576e-09
loc101733512-like.S	88.2082	4.5185e-09
rnf24.L	88.1918	1.08627e-152
cckar.L_2	88.1614	3.90245e-09
Xelaev18030809m.g	88.1226	2.4359e-09
Xelaev18031533m.g	88.0106	3.33904e-08
loc101733102.L	87.9858	1.10305e-18
Xetrov90024636m.1	87.6327	2.02842e-27
lsp1.L	87.6255	2.52573e-59
dhh.S	87.5986	2.36853e-116
Xetrov90026452m.S	87.0093	6.4718e-54
Xelaev18015883m.g	86.9078	2.59788e-07
btc.S	86.8069	1.51279e-37
loc733334.L	86.7353	9.84237e-08
prr18.S	86.5388	3.47504e-22
hnf1b.L	86.5232	8.17706e-62
fam19a4.S	86.2078	9.02731e-212
pole3.S	85.5657	1.38203e-08
loc100485164.S	85.5411	9.66567e-07
Xetrov90010139m.L	85.3929	5.12917e-08
Xelaev18046339m.g	85.2438	1.19975e-08
Xelaev18026908m.g	85.0372	3.58221e-08
kcnj3.L	84.9804	2.73303e-07
mxra7.L	84.9405	4.66254e-08
pde1b.L	84.7501	3.80971e-08
eva1a.S	84.7239	8.67615e-08
Xelaev18004077m.g	84.6845	3.82373e-07
robo2-like.L	84.609	4.79244e-08
ece2.L	84.5944	3.1441e-33
ppp1r1b.L	84.5645	9.44635e-07
Xelaev18004563m.g	84.3151	7.47981e-151
Xelaev18042324m.g	84.2141	7.64393e-47
Xelaev18040553m.g	83.974	2.48495e-07
mgst1.L	83.9611	7.42358e-23
Xelaev18043641m.g	83.7855	6.8487e-46
thbs4.S	83.6631	6.37451e-17
gprc5b.L	83.5742	1.02157e-143
loc101731931.S	83.5243	5.20053e-51
Xelaev18043367m.g	83.3862	4.1504e-07
camk2n2.S	83.3456	1.64151e-39
Xelaev18011469m.g	83.2994	2.3526e-55
Xelaev18008720m.g	83.2811	3.14463e-19
Xelaev18026162m.g	83.2083	9.70352e-221
loc100127779.L	83.0174	1.35718e-24
elavl3.L	82.8805	8.62126e-78
matn4.L	82.7136	2.97095e-06
Xelaev18032699m.g	82.6691	1.17489e-05
Xelaev18012648m.g	82.4709	9.91085e-08
tcp11l1.L	82.3896	1.70518e-08
loc100492113.L	82.359	4.77114e-08
Xelaev18031136m.g	82.3576	2.69837e-07
Xelaev18034008m.g	82.3416	4.61439e-08
Xetrov90027339m.L	82.3125	6.3296e-53
loc100492777.S	82.304	1.77775e-08
faah.3.S	82.2924	2.01787e-08
Xelaev18010418m.g	82.2642	2.81963e-08
kcnb2.S	82.2567	4.57819e-24
loc101733164.L	82.097	5.31702e-08
pgs1.L	82.0922	2.91427e-19
Xelaev18039034m.g	82.0558	1.59287e-07
loc100498066.L	82.0477	5.17404e-08
csf3.L	82.0123	2.45963e-07
Xelaev18001687m.g	81.9349	5.08533e-16
Xelaev18014050m.g	81.8535	1.11737e-06
ppp1r14c.L	81.7554	1.40846e-63
Xelaev18011201m.g	81.6863	1.89464e-23
loc100497282.L	81.5997	4.84521e-54
hao2.L	81.57	2.00814e-91
Xelaev18005943m.g	81.57	7.89278e-20
Xelaev18032601m.g	81.5696	1.79255e-07
nodal6.L	81.5668	6.74599e-06
fbxo36.S	81.4094	9.64184e-48
loc100498474.S	81.3738	8.92781e-31
Xetrov90019116m.L	81.3473	1.10386e-06
loc100129924.L	81.3108	1.17655e-48
Xelaev18038684m.g	81.1828	1.56152e-06
rxfp1.S	80.8747	9.6492e-58
lrrc16b.S	80.8181	5.19028e-66
scrg1.S	80.6829	9.3223e-07
loc100495360.L	80.6184	4.18378e-07
polg2-like.S	80.617	4.81681e-18
kcnn1.S	80.6123	2.57535e-117
Xelaev18017456m.g	80.3252	4.10744e-07
Xetrov90022297m.S	80.3221	2.54926e-07
cmtm5.S	80.1622	8.35093e-07
Xelaev18022166m.g	80.1475	1.13162e-108
hoxa1.S	80.0046	2.98346e-35
loc494814.S	79.9154	5.64455e-24
loc100496858.L	79.7853	7.18458e-08
Xelaev18046312m.g	79.7435	1.12571e-50
Xelaev18002226m.g	79.7417	4.84573e-22
loc100490023.L	79.7056	2.91176e-43
Xelaev18014767m.g	79.4799	7.94342e-08
Xelaev18015382m.g	79.4752	2.50271e-08
loc100498328.L	79.4292	7.3128e-24
Xelaev18032183m.g	79.3975	3.47421e-08
chrna10.L	79.3251	9.37504e-07
Xelaev18003525m.g	79.2492	7.3226e-08
cib3.S	79.2467	6.12719e-08
gprc6a.L	79.2265	8.27945e-08
cass4.S	79.1832	2.02974e-58
loc101733221.L	78.9213	9.32034e-33
kcnq2.L	78.8146	1.45294e-07
Xelaev18018914m.g	78.6108	2.71692e-07
Xetrov90022686m.L	78.5418	2.8696e-20
lif.S	78.4194	3.30404e-42
Xelaev18043705m.g	78.253	9.25084e-07
hoxd9.L	77.957	7.42784e-55
Xelaev18002864m.g	77.8526	1.50957e-42
loc100492825.S	77.3726	5.4408e-44
Xelaev18013503m.g	77.2137	1.44229e-116
loc100487103.S	77.2033	1.45828e-140
mybpc2.L	77.0791	2.02592e-32
Xelaev18018912m.g	77.0418	2.73452e-07
Xelaev18044282m.g	76.9222	1.96505e-22
Xelaev18042884m.g	76.7802	1.67128e-07
Xelaev18002863m.g	76.7289	1.33121e-07
spry4.L	76.7113	5.42291e-72
Xelaev18043767m.g	76.5498	2.07367e-06
MGC147117.L	76.5366	2.44792e-07
Xelaev18004296m.g	76.5185	3.89968e-07
darmin.S	76.4446	9.30336e-08
loc100491563.L	76.4292	9.46229e-07
Xelaev18012222m.g	76.3746	1.56959e-07
Xelaev18011200m.g	76.3522	3.66252e-07
Xelaev18005941m.g	76.2898	1.44655e-07
eln2.L	76.1331	9.74362e-07
tmprss6.L	76.1067	1.60064e-06
Xelaev18010194m.g	75.8597	6.86826e-36
loc101731874-like.L	75.8354	5.84221e-33
loc101733888.L	75.6241	4.4134e-113
Xelaev18017910m.g	75.525	7.83421e-38
Xelaev18008343m.g	75.4577	1.0546e-06
Xelaev18023478m.g	75.4488	6.86533e-31
Xelaev18021497m.g	75.2885	3.37977e-06
Xelaev18037526m.g	75.1726	2.70998e-06
ebi3.S	75.0703	2.45575e-21
adamts5.S	74.2029	6.9766e-69
Xelaev18045650m.g	74.1289	8.45696e-21
Xelaev18040412m.g	73.9575	2.32261e-07
rasgef1a.L	73.8988	3.26722e-55
Xelaev18008203m.g	73.8697	6.8639e-07
shh.S	73.7179	5.36685e-15
Xelaev18008596m.g	73.6725	3.78929e-07
Xelaev18031226m.g	73.6319	1.0866e-05
Xelaev18002905m.g	73.6026	2.66578e-07
prx.L	73.5965	1.32395e-07
Xelaev18028464m.g	73.5769	1.52722e-07
bcl3.S	73.5549	2.7331e-07
Xelaev18000011m.g	73.5497	2.07537e-07
cldn10.L	73.5229	6.72244e-48
hspb8.L	73.511	1.85696e-07
loc100496630.S	73.4668	4.90619e-06
Xelaev18042930m.g	73.4301	5.95524e-07
Xetrov90014452m.L	73.3631	0.000113444
fam69c.L	73.3587	1.29548e-35
Xelaev18001686m.g	73.2996	5.4997e-07
Xelaev18003895m.g	73.0966	3.95644e-167
Xelaev18012290m.g	73.0433	6.25606e-31
Xelaev18014014m.g	72.9673	2.3306e-05
tmc5.S	72.9118	1.24907e-20
Xelaev18037792m.g	72.9083	3.68098e-22
mecom.S	72.8356	1.19827e-21
Xetrov90011791m.S	72.7424	1.44048e-06
s1pr1.S	72.6459	1.0501e-05
gata6.L	72.643	3.61248e-150
loc101735028.L	72.6342	2.1805e-06
Xelaev18011437m.g	72.6021	4.9932e-06
Xelaev18038498m.g	72.5115	1.89762e-157
hcrtr2.L	72.4016	8.6547e-55
Xelaev18013340m.g	72.356	2.18361e-48
Xelaev18008216m.g	72.2013	5.49863e-06
plekhn1.L	71.8925	4.83364e-245
dnase1l3.L	71.7727	4.40726e-20
znf268.L	71.7303	7.14253e-103
loc100496148.L	71.5315	6.84944e-20
smpd3-like.S	71.5137	7.72181e-31
Xelaev18046327m.g	71.4795	5.90754e-28
Xelaev18001619m.g	71.3927	5.33645e-57
map3k14.S	71.3242	4.75174e-58
bmp8.S	71.217	4.07597e-06
Xelaev18040602m.g	71.1434	1.97275e-20
Xelaev18034081m.g	71.1296	8.34813e-29
Xelaev18036730m.g	71.0882	1.79303e-06
Xelaev18002255m.g	70.9963	3.70496e-07
Xelaev18044648m.g	70.8662	5.0219e-07
apcdd1l.L	70.8413	5.29783e-07
loc100491629.L	70.805	6.23518e-07
wwc3.S	70.744	6.03411e-07
art5.L	70.6966	3.11539e-07
Xelaev18004126m.g	70.6924	2.57815e-07
Xetrov90024091m.L	70.682	3.06239e-07
Xelaev18037213m.g	70.6707	0.000537091
Xelaev18006499m.g	70.6548	5.39672e-07
Xelaev18011203m.g	70.5599	8.31191e-07
rgs2.S	70.5247	6.1977e-07
nodal1.L	70.4991	3.56887e-17
rapsn.S	70.4701	1.97089e-06
dscaml1.L	70.4611	4.93914e-250
mettl24.L	70.3578	1.81394e-33
igfbp1.L	70.2223	7.91038e-05
Xelaev18002860m.g	70.0555	7.56595e-17
Xelaev18046473m.g	69.8756	2.17012e-06
otop3.L	69.8095	1.37142e-58
fmnl1.S	69.7822	2.9399e-06
trappc3l.S	69.641	1.61968e-177
Xelaev18001994m.g	69.482	8.23406e-06
cdh15.S	69.3972	1.49905e-19
Xelaev18034021m.g	69.3804	5.59224e-06
Xelaev18041402m.g	69.2378	2.77889e-148
plxdc2.L	69.1474	3.06086e-63
Xelaev18023996m.g	68.9472	6.70226e-06
Xelaev18023529m.g	68.8893	0.000235967
tmem116.S	68.7988	2.76797e-45
tnfrsf6b.L	68.7842	1.94372e-63
Xelaev18040880m.g	68.713	2.68001e-52
gad1.1.L	68.6654	4.36275e-34
Xelaev18003355m.g	68.6246	2.11182e-06
Xetrov90011789m.L	68.6185	1.20725e-16
pqlc1.2.L	68.6019	1.58873e-17
cav3.2.S	68.5994	1.15582e-13
Xelaev18017771m.g	68.5864	1.13094e-24
atp8b2-like.L	68.568	2.17336e-91
wnt11.S	68.474	1.14788e-15
upk2.S	68.3842	8.0576e-95
myo1f.S	68.2877	1.07851e-06
hoxb1.S	68.2799	2.21182e-06
p2ry10.L	68.2673	5.12995e-05
akap12.S	68.0193	3.3996e-186
Xelaev18037392m.g	67.8173	7.75818e-07
Xelaev18032447m.g	67.8107	6.38214e-07
Xelaev18033624m.g	67.8031	1.20833e-06
loc100485432.L	67.8028	1.17633e-06
obp.S	67.7946	5.07326e-07
serpinb1.S	67.7833	5.22786e-07
loc100488841.L	67.7373	7.41187e-07
loc100497608.S	67.7169	2.45217e-06
Xelaev18007660m.g	67.7085	9.66667e-30
Xelaev18008628m.g	67.7021	9.14773e-07
selp.S	67.5946	3.05669e-06
Xelaev18015119m.g	67.5015	6.24596e-06
Xelaev18024498m.g	67.4405	3.2679e-28
hes3.1.S	67.2104	3.02636e-175
foxj1.L	66.8978	1.36058e-102
loc733553.L	66.8152	1.13429e-114
Xelaev18044758m.g	66.7089	8.26465e-19
hes3.1.L	66.686	2.13421e-151
Xelaev18015009m.g	66.6534	6.57273e-06
prdm5.S	66.5612	1.6633e-14
wnt8b.S	66.4629	2.07753e-18
Xetrov90026110m.S	66.4519	5.52475e-20
usp43.L	66.3713	1.44649e-122
hap1.S	66.1751	7.27469e-103
kremen2.S	66.0137	8.63228e-45
tuft1.L	65.9662	4.61492e-105
Xelaev18041935m.g	65.7854	4.34409e-05
mmrn2.S	65.7677	1.35742e-68
loc100492825.L	65.7237	1.43546e-130
grin3a-like.L	65.6801	7.38945e-76
Xelaev18039114m.g	65.2689	4.41198e-06
Xetrov90029963m.L	65.2157	1.74183e-05
nr4a3.L	65.0882	4.02124e-05
Xetrov90026472m.S	65.0214	1.12772e-05
Xelaev18031711m.g	65.0173	2.42765e-95
Xelaev18000716m.g	64.9529	1.21156e-06
Xelaev18024456m.g	64.9144	2.4132e-19
Xelaev18021895m.g	64.9061	1.26067e-06
Xelaev18007522m.g	64.8837	9.60559e-07
Xelaev18019531m.g	64.8787	2.03828e-06
spred1.L	64.8717	1.27313e-138
Xelaev18040848m.g	64.8474	4.73935e-70
loc101733715.L	64.8305	1.22484e-06
loc100489423.L	64.8071	4.0139e-66
Xelaev18010240m.g	64.7891	1.5365e-06
Xelaev18045613m.g	64.7869	6.60169e-30
Xelaev18042759m.g	64.6942	1.94458e-06
matn4.S	64.6773	5.93647e-30
Xelaev18019304m.g	64.5936	1.2734e-05
Xelaev18003396m.g	64.5558	2.65442e-06
col5a3-like.L	64.5086	4.04939e-28
stmn2.L	64.3824	8.231e-06
col3a1.S	64.3788	1.73175e-17
actc1.S	64.3467	4.35336e-14
cdh2.L	64.2444	3.25137e-86
Xelaev18035340m.g	64.2265	4.04859e-63
Xetrov90020087m.L	64.1951	6.41594e-06
Xelaev18045832m.g	64.1626	4.68641e-42
drd5.S	64.0102	2.14588e-05
Xelaev18015118m.g	63.9136	3.73314e-05
tsc22d3.L	63.5862	1.2031e-102
Xelaev18042973m.g	63.5837	1.28797e-46
loc100486344.S	63.522	6.24154e-130
Xelaev18007266m.g	63.4805	0.000901155
fign.L	63.3929	2.43466e-46
Xelaev18027775m.g	63.3796	3.28302e-05
Xelaev18047223m.g	63.3759	6.70197e-18
gpr116.L	63.2447	2.63987e-17
prg4.L	63.2018	0.000202281
pou4f1.2.L	63.1921	6.19425e-05
foxa1.S	63.1758	1.62173e-192
eomes.L	63.1181	1.4472e-88
Xelaev18013625m.g	63.0918	1.94322e-29
Xelaev18032710m.g	63.0351	2.30589e-41
loc100488523.L	62.9646	1.77386e-41
Xelaev18012289m.g	62.9382	5.63738e-20
Xelaev18010924m.g	62.9219	3.65615e-05
kiaa1324.S	62.8904	2.92123e-82
dpy19l4.L	62.8783	1.14437e-191
loc100497356.L	62.8549	1.39996e-05
Xelaev18024026m.g	62.7765	2.69147e-29
Xelaev18004208m.g	62.4995	1.59334e-121
Xelaev18043697m.g	62.4506	1.68846e-30
fjx1.L	62.3866	5.77206e-84
loc100498211-like.L	62.3748	9.56897e-40
loc549366.L	62.2552	2.07531e-67
Xelaev18014011m.g	62.1726	2.21439e-58
ascl2.L	62.1391	9.71342e-19
Xelaev18004293m.g	62.0747	4.00517e-06
rarres2.L	62.0064	2.2004e-06
Xelaev18038347m.g	62.0041	1.5644e-32
Xetrov90030528m.L	61.9971	2.45217e-06
Xelaev18031878m.g	61.9799	1.87542e-06
loc101735244.L	61.979	1.87542e-06
loc105948455.S	61.9738	2.68343e-06
Xelaev18003986m.g	61.9246	2.74996e-06
loc100497103.L	61.9166	2.75158e-06
Xelaev18034918m.g	61.9164	3.74219e-06
Xelaev18045603m.g	61.913	4.2512e-06
Xelaev18007033m.g	61.8864	2.80108e-06
loc100497031.S	61.8774	3.90285e-06
akap2.L	61.8657	1.79128e-116
Xelaev18005543m.g	61.7849	4.55613e-06
cttn-like.1.S	61.7414	4.31471e-06
loc100493927.S	61.7242	6.53043e-06
col4a5.S	61.7121	2.07244e-51
Xelaev18047363m.g	61.6311	6.4543e-06
p2ry11.L	61.5823	3.54109e-50
itga6.L	61.5704	4.33708e-103
Xelaev18008648m.g	61.4527	1.68234e-53
slitrk3.S	61.342	2.45382e-05
Xelaev18031416m.g	61.19	3.32148e-85
gdap1l1.L	61.1741	2.73821e-16
dach1.L	61.114	4.64987e-65
jund.L	61.0929	3.94539e-05
wnt4.L	61.0031	2.06108e-41
Xelaev18000540m.g	60.9034	8.87048e-19
loc100485201-like.S	60.8822	2.08817e-77
Xelaev18026951m.g	60.8644	2.28601e-60
dysf-like.L	60.824	1.2545e-22
Xelaev18044512m.g	60.7954	4.16667e-40
loc100485898-like.S	60.6618	9.98163e-69
tmem125.S	60.6272	2.25496e-27
dgki.S	60.5949	4.47686e-18
scg3.L	60.5594	6.63939e-46
foxc2.S	60.4224	1.61621e-86
capn13.S	60.4163	1.29921e-38
zpld1.S	60.4065	0.000131727
Xetrov90003721m.L	60.3179	4.88616e-05
Xelaev18017837m.g	60.2897	4.62718e-17
loc100496969.L	60.2597	5.75499e-20
degs3.L	60.213	3.66135e-78
lgals1.L	60.1511	1.47673e-30
apela.S	60.1044	4.37545e-54
Xelaev18009756m.g	60.0879	2.91154e-39
loc100497556.S	60.0373	2.39994e-105
efnb3.L	59.9947	5.30703e-45
Xetrov90031005m.L	59.9349	2.43442e-05
loc100487055-like.S	59.6805	4.51285e-54
Xelaev18000337m.g	59.6786	4.35078e-30
Xelaev18018311m.g	59.5392	5.93874e-05
Xelaev18009606m.g	59.383	7.80612e-16
Xelaev18000720m.g	59.3417	1.28086e-05
wdr66.L	59.3154	7.4286e-36
fam167b.L	59.2077	5.66176e-06
slc15a5.L	59.1885	6.33573e-06
Xelaev18001720m.g	59.1876	9.28769e-06
Xelaev18046957m.g	59.1721	5.81149e-06
Xelaev18046436m.g	59.1414	4.88722e-06
loc101731877.L	59.1055	6.38205e-06
Xelaev18038703m.g	59.0964	3.74476e-142
loc105946661.L	59.0775	3.65107e-06
ptprr.S	59.0755	8.91687e-06
Xelaev18000152m.g	59.0682	5.69092e-06
fbxo24.L	59.015	9.9503e-13
Xelaev18007665m.g	59.0077	8.84023e-06
moxd1.S	58.9949	3.05002e-128
ltbp1.S	58.9424	6.55304e-49
loc100490018.L	58.9329	5.68122e-06
Xelaev18019033m.g	58.9317	9.36666e-06
ccl20b.L	58.9217	1.06811e-05
Xelaev18028180m.g	58.8747	4.49691e-18
fstl1.L	58.8675	6.78046e-27
Xelaev18017350m.g	58.8479	1.11129e-59
etnppl.S	58.8394	7.8097e-06
cbln2.S	58.7974	1.17393e-05
Xelaev18003488m.g	58.7797	3.31094e-05
vsig8.L	58.7665	2.93336e-35
fat1.S	58.7436	3.43607e-161
phox2b.S	58.7168	1.96269e-05
mmp14.S	58.6115	1.69078e-28
Xelaev18038694m.g	58.5546	1.60007e-60
Xelaev18023639m.g	58.51	5.51439e-16
tmem56.2.L	58.4035	2.78367e-18
mmp28.L	58.3738	8.16466e-18
cyp27c1.L	58.346	2.21781e-25
mdga2.L	58.2966	9.52501e-18
Xelaev18029855m.g	58.286	2.64307e-05
loc101734090.S	58.1567	1.73509e-16
Xelaev18003758m.g	58.0762	2.00125e-17
dmbx1.L	58.0253	4.67788e-30
adh1b.L	58.004	1.01869e-15
Xelaev18004190m.g	57.9303	6.58065e-242
fam83b.L	57.6752	3.83006e-36
dok6.S	57.6502	6.2362e-30
adamts18.L	57.6061	8.31596e-24
loc100497528.S	57.6054	6.57321e-117
tn3.L	57.5501	5.47176e-37
Xelaev18032811m.g	57.4568	0.000168034
Xelaev18045649m.g	57.2219	2.30683e-86
emilin1.S	57.1975	9.27218e-05
loc100497395.S	57.0408	1.87467e-97
ttc22.L	57.0143	1.92319e-55
apcdd1l.S	56.8239	1.37376e-15
Xelaev18034938m.g	56.8217	1.22449e-22
loc100495123.L	56.7877	1.35442e-17
Xelaev18003943m.g	56.698	2.46561e-05
ncmap.L	56.6972	1.15077e-27
loc100486229.S	56.6611	1.04939e-72
slc37a1.S	56.6552	8.1939e-17
calb1.L	56.6548	4.52249e-13
lef1.L	56.5596	2.10609e-85
c2cd2.S	56.4531	1.13328e-92
tusc5.S	56.4514	1.53178e-05
mamld1.S	56.3977	5.94341e-44
galnt9.S	56.3686	2.18655e-16
Xelaev18035109m.g	56.3535	3.33236e-05
chrna2.S	56.3475	3.08816e-86
Xelaev18000427m.g	56.3312	0.000298936
Xelaev18043771m.g	56.3168	2.87539e-130
drp2.L	56.3047	1.11882e-05
gcm1.S	56.299	1.57567e-10
Xelaev18037892m.g	56.2338	1.9943e-05
jchain.L	56.2113	8.3938e-06
Xelaev18041894m.g	56.2041	8.95043e-06
ssc4d.S	56.186	7.69434e-06
st6galnac1.L	56.17	7.24364e-06
kcnk4.L	56.1651	1.47041e-05
Xelaev18003027m.g	56.1604	1.06047e-05
Xetrov90008083m.S	56.1444	5.08813e-05
Xelaev18006054m.g	56.1372	1.03261e-05
dtx1.L	56.1314	8.73493e-06
Xelaev18004144m.g	56.1299	8.26098e-06
Xelaev18040312m.g	56.1266	8.47814e-05
tnfsf14.S	56.0668	1.21175e-24
Xelaev18032222m.g	56.0383	1.21053e-05
dennd1c.L	56.0306	1.31391e-42
tgfb1.L	56.0231	2.36237e-18
loc101735095.S	56.0031	2.30798e-17
Xelaev18019994m.g	56.0016	1.76556e-05
Xelaev18036111m.g	55.9836	1.84462e-26
slc38a5.L	55.9792	1.51656e-05
Xelaev18010970m.g	55.9783	2.04253e-05
Xelaev18018742m.g	55.9722	1.56282e-05
Xelaev18028064m.g	55.9238	1.51971e-05
Xelaev18033218m.g	55.8926	2.3332e-05
myo10.L	55.8537	1.54373e-93
Xelaev18026049m.g	55.8315	5.51769e-22
baalc.S	55.823	3.68514e-45
loc100488102.L	55.7057	9.22345e-142
t2.S	55.6751	4.98613e-121
Xelaev18011585m.g	55.5867	1.04736e-37
wdr86.S	55.2234	8.14629e-25
pappa2.L	55.1467	3.34764e-18
Xelaev18003342m.g	55.1204	4.10258e-18
daw1.L	55.1018	3.93713e-18
loc100490274.S	55.01	5.68246e-53
wfdc1.L	54.9762	1.48231e-16
ckm.S	54.9744	0.000155671
Xelaev18002982m.g	54.9018	4.26337e-30
Xelaev18038708m.g	54.885	2.1629e-85
nipal2.S	54.7647	2.45375e-100
ell3.L	54.5433	8.81133e-94
snap25.L	54.4861	4.37864e-15
usp43.S	54.3271	5.74327e-122
itln1.L	54.1898	0.000140173
pth1r.L	54.0665	7.59499e-93
Xelaev18003600m.g	54.0487	1.19747e-20
dbx1.L	53.9856	0.000133065
crx.S	53.982	3.21758e-175
kcnj15.L	53.8872	4.95947e-66
Xelaev18013288m.g	53.8365	7.6774e-05
Xelaev18024458m.g	53.8103	3.61248e-150
Xelaev18039138m.g	53.7224	5.04723e-05
Xelaev18041815m.g	53.5029	8.42558e-161
sox10.L	53.46	7.82641e-15
Xelaev18041936m.g	53.4195	1.71547e-15
cdh1.S	53.3994	1.23949e-133
Xelaev18030545m.g	53.3972	0.000235967
Xelaev18044372m.g	53.3369	4.39829e-05
Xelaev18036624m.g	53.3297	1.84877e-05
fam124b.L	53.3196	3.62078e-05
pnck.S	53.2774	1.63648e-05
armc3.L	53.2699	8.22901e-14
sqle.S	53.269	1.38037e-05
Xelaev18002546m.g	53.2561	1.83748e-05
Xelaev18034083m.g	53.2444	2.16303e-05
Xelaev18028345m.g	53.2295	0.000108075
or2t27.L	53.2286	1.67179e-05
arl3.2.L	53.2032	7.14644e-05
Xelaev18038602m.g	53.2	5.44971e-29
fgf16.S	53.1644	1.56026e-41
Xetrov90014037m.L	53.1102	3.3238e-05
pisd-like.2.L	53.1065	1.24173e-118
Xelaev18035097m.g	53.0787	2.33325e-05
Xelaev18000957m.g	53.0408	2.61414e-05
gpr45.S	53.0034	5.89982e-48
loc101730435.L	52.9912	8.10304e-58
loc100491454.L	52.9547	7.55091e-05
tex11.L	52.9501	1.11674e-26
Xelaev18024705m.g	52.9379	2.57637e-05
Xelaev18041839m.g	52.8955	5.70537e-05
Xelaev18015704m.g	52.8942	5.73719e-05
ckap4.S	52.893	3.65604e-116
spon1.S	52.8287	1.33874e-61
unnamed.L_15	52.8028	3.78732e-16
nodal1.S	52.8017	2.10406e-15
slc7a8.S	52.6099	5.86469e-56
gata3.S	52.5998	1.16813e-69
chat.S	52.5569	0.000423571
Xelaev18031844m.g	52.4902	7.23839e-05
hdac9.S	52.4684	1.98513e-47
ankrd65.L	52.4508	9.02176e-173
MGC86526.S	52.4136	8.86452e-05
ttc9b.S	52.3844	1.32199e-14
Xelaev18036495m.g	52.3727	1.07919e-16
Xelaev18032316m.g	52.3522	1.70515e-34
epas1.S	52.3426	5.25477e-94
p2ry11.S	52.3081	1.98345e-45
ca9.L	52.2926	3.18833e-136
Xelaev18018985m.g	52.2628	0.00025371
Xelaev18024377m.g	52.2232	3.01957e-14
loc100492804.S	52.1991	1.61881e-34
nt5m.S	52.1752	4.20715e-107
Xelaev18034744m.g	52.1451	0.000193951
pdgfa.L	52.1105	1.68682e-141
Xelaev18032542m.g	52.0251	0.000522759
gda.S	51.9195	1.74106e-37
prr5l.L	51.9139	1.50091e-105
ank3.L	51.7642	9.06902e-125
slurp1l.S	51.7296	0.00509907
mn1.L	51.644	1.289e-133
Xelaev18016033m.g	51.5828	0.000904377
proser1.S	51.5784	2.18662e-178
Xelaev18044557m.g	51.538	0.000142293
Xelaev18045368m.g	51.5188	1.03316e-08
ppp2r4-like.S	51.4401	8.0178e-27
fam135b.S	51.4088	0.000236854
l3mbtl1.S	51.2886	1.09604e-19
tns4.L	51.1476	0.000802355
cep19.L	51.0061	1.4186e-44
npnt.S	50.9753	2.22734e-59
arhgef40.S	50.8419	3.71558e-75
zmiz2.L	50.8206	1.76646e-120
Xelaev18011583m.g	50.7152	2.16938e-17
Xelaev18003995m.g	50.7058	1.83531e-133
hsd17b7.L	50.6928	0.00305955
fgf12.S	50.6819	7.23377e-47
Xelaev18025979m.g	50.6499	6.01357e-52
ctrb2.L	50.6267	0.000254367
Xelaev18021098m.g	50.6023	4.38484e-05
Xelaev18031028m.g	50.5865	7.39557e-05
abhd1.S	50.5317	5.80584e-05
Xelaev18001243m.g	50.517	3.89779e-05
atp6v1g3.L	50.4749	4.50313e-05
otop2.L	50.4673	0.000261713
lmo2.S	50.4646	0.00023106
Xelaev18043219m.g	50.4501	9.09663e-13
loc100145165.S	50.4439	6.97216e-144
Xelaev18032096m.g	50.4362	7.36526e-14
Xelaev18022108m.g	50.43	3.61306e-05
aldh1b1.L	50.3946	6.0523e-05
Xelaev18044224m.g	50.3737	3.16116e-05
baalc.L	50.372	3.04936e-05
use1.S	50.3699	2.92128e-05
loc101730868-like.L	50.3681	2.71787e-05
Xelaev18001953m.g	50.3438	3.09898e-05
Xetrov90018123m.L	50.3336	3.0971e-05
c11orf53.S	50.3309	3.48491e-05
Xelaev18002612m.g	50.3301	6.01494e-05
Xelaev18003185m.g	50.326	0.000114048
Xelaev18002873m.g	50.3123	4.227e-05
Xelaev18041915m.g	50.1805	4.87864e-05
adamts15.S	50.1785	4.91213e-05
asic5.S	50.1327	0.000191188
Xelaev18037073m.g	50.1001	6.55222e-05
kcnk18.L	50.0938	5.44414e-05
gdf15.S	50.0775	7.6425e-05
Xelaev18031137m.g	50.066	8.01273e-05
Xelaev18034047m.g	50.0032	6.56968e-17
fgfrl1.L	49.9847	1.56963e-67
plp1.L	49.9711	1.10583e-16
Xelaev18002448m.g	49.9506	0.000241505
Xetrov90018880m.S	49.9028	0.000111365
maoa.L	49.8526	8.42473e-05
Xelaev18005159m.g	49.8335	1.62947e-17
Xelaev18020385m.g	49.8305	0.000111052
fzd2.S	49.7556	1.8757e-76
gcnt2.S	49.7428	4.27588e-15
Xelaev18022179m.g	49.7421	0.000336522
Xelaev18036120m.g	49.6371	8.17545e-129
Xelaev18003997m.g	49.6088	0.000790169
Xelaev18004912m.g	49.4509	0.000154241
col4a6-like.L	49.1722	2.70691e-36
Xelaev18044613m.g	49.1596	7.83077e-15
Xelaev18000040m.g	49.1378	2.9681e-98
slc3a1.L	49.1364	9.40361e-78
Xelaev18008543m.g	49.0832	2.24738e-15
epn1.S	48.9706	1.00693e-97
Xelaev18040190m.g	48.8758	0.00146361
tusc5.L	48.8358	1.34686e-14
Xelaev18043584m.g	48.7746	1.35887e-14
stx3.S	48.7369	1.09048e-55
Xelaev18009342m.g	48.7354	7.7602e-14
tfec.S	48.6813	5.99533e-14
Xelaev18002068m.g	48.6403	8.76926e-45
loc100497513-like.S	48.5288	3.60895e-129
prdm1.S	48.4657	2.53192e-93
brsk2.L	48.4103	5.16848e-13
Xetrov90014302m.S	48.3755	0.00045578
loc100496620.L	48.1722	0.000395181
Xelaev18016195m.g	48.0815	0.000550125
Xelaev18035274m.g	48.0355	5.33081e-15
acta2.L	48.0057	0.000168866
Xetrov90021734m.S	47.9538	1.34981e-10
loc495244	47.9506	0.00153871
Xelaev18031254m.g	47.8974	2.32634e-16
pik3r5.L	47.7712	1.07258e-23
Xelaev18030364m.g	47.6899	9.13955e-05
Xelaev18033837m.g	47.6766	8.68887e-05
Xelaev18002189m.g	47.6354	0.000112222
Xelaev18003518m.g	47.6286	1.48882e-15
ndnf.L	47.6104	9.23829e-70
Xelaev18002544m.g	47.5859	0.000137402
kiaa1614.L	47.5521	7.23175e-118
Xelaev18000418m.g	47.5408	3.2188e-40
loc100497460.S	47.5196	8.72661e-05
Xelaev18003348m.g	47.512	6.38433e-05
mob3c.L	47.4916	0.000212669
Xetrov90022686m.S	47.4889	0.000109526
ccdc106.L	47.4688	6.24623e-05
Xelaev18004463m.g	47.4684	6.81385e-05
Xelaev18040326m.g	47.4611	5.22425e-05
Xelaev18043613m.g	47.4606	5.27093e-05
loc101730314.L	47.4569	5.28286e-05
tmem92.L	47.4424	7.05959e-05
gpr132.S	47.4413	5.92546e-05
ehd2.L	47.4337	0.00010919
kl.S	47.4119	7.04322e-05
ucma.S	47.3887	0.000411794
loc100494570.L	47.3657	7.81934e-05
tgm4.L	47.3334	7.74125e-05
ociad2.S	47.3084	3.4363e-14
Xelaev18011230m.g	47.2311	0.000136701
ngb.S	47.2048	0.000155807
hapln3.S	47.1877	0.000100021
Xelaev18006566m.g	47.1862	4.77031e-15
Xelaev18041492m.g	47.1556	3.66777e-13
hoxc10.S	47.1499	1.11472e-23
Xelaev18035110m.g	47.111	0.000125619
loc105947229.L	47.103	0.00012558
Xelaev18029352m.g	47.0968	0.000124903
Xelaev18027961m.g	47.095	0.000131487
Xelaev18026760m.g	47.0842	0.000341339
Xelaev18035145m.g	46.9695	0.00949888
adap2.L	46.9253	2.07059e-31
flt1.L	46.9188	4.89963e-35
fgf3.S	46.881	2.10176e-22
notch1.L	46.8736	3.21127e-86
Xelaev18020204m.g	46.8032	0.000598157
Xelaev18010637m.g	46.7987	0.000358192
pappa2.S	46.7674	0.000729
slc38a4.L	46.6836	0.000506295
msra.2.L	46.5457	7.17497e-49
Xelaev18027744m.g	46.5198	4.30633e-13
loc100498064.L	46.4649	7.10219e-14
rasl12.S	46.4485	3.7269e-46
Xelaev18032212m.g	46.4127	5.42672e-15
capn1.L_2	46.3405	3.56747e-10
Xelaev18018910m.g	46.2827	3.31344e-12
adh1c.L	46.2689	1.81009e-11
fam81b.S	46.165	2.88123e-13
Xelaev18017336m.g	46.1237	0.00888024
Xelaev18015058m.g	46.1233	7.18729e-27
pax3.S	46.081	5.04021e-75
Xelaev18002606m.g	46.0765	1.88732e-16
dedd2.L	45.9764	3.64761e-150
Xelaev18045938m.g	45.9241	2.3095e-67
lama1.L	45.915	9.52841e-32
Xelaev18033186m.g	45.8257	0.00348436
atp1b4-like.S	45.7486	1.81188e-13
akna.S	45.6659	2.24651e-13
gal3st4-like.2.L	45.6381	4.22523e-15
ttc34.S	45.619	8.79791e-74
Xelaev18039076m.g	45.5605	5.11017e-34
slitrk3.L	45.54	0.00401544
artn.S	45.5152	1.21051e-33
Xelaev18002950m.g	45.5076	3.46233e-49
Xelaev18038471m.g	45.4836	2.00421e-20
chn1.L	45.477	2.19741e-83
pou6f1.L	45.4416	1.39349e-54
Xelaev18042341m.g	45.4332	2.12554e-46
chgb.L	45.3995	1.15614e-20
runx1.L	45.3342	5.26353e-70
Xelaev18019323m.g	45.3178	1.45099e-13
p2ry4.L	45.2391	0.00248443
Xelaev18010102m.g	45.2198	1.5977e-12
Xelaev18028753m.g	45.1644	0.000488568
Xelaev18004329m.g	45.1244	0.000309286
Xelaev18001311m.g	45.1068	0.000418154
stox1.S	45.0299	2.91514e-136
nptx1.L	44.9845	1.32402e-25
Xetrov90027248m.L	44.9733	4.31039e-36
prdm1.L	44.9392	2.4997e-81
Xelaev18046524m.g	44.9286	7.9345e-13
hoxa9.L	44.9218	2.17859e-09
sez6l.S	44.8826	9.68596e-130
was.S	44.8388	1.48771e-59
axin2.L	44.8283	4.1457e-73
has-rs.S	44.8058	4.66567e-215
cnn1.L	44.7928	1.63027e-103
Xelaev18017691m.g	44.7677	1.54509e-14
naalad2.S	44.7531	8.97936e-175
krt80.S	44.7434	0.000182197
Xelaev18032701m.g	44.715	1.74396e-91
loc101731311.L	44.672	4.68695e-26
Xelaev18019726m.g	44.6553	0.000155331
phex.S	44.6363	0.000142309
Xelaev18004003m.g	44.6322	0.000139656
krt222.S	44.628	0.000123887
lyl1.S	44.5931	0.000135006
Xelaev18046691m.g	44.59	0.000339056
Xelaev18027133m.g	44.5838	0.000121937
loc100491349.L	44.5815	0.00011981
Xetrov90000002m.S	44.5799	0.000326696
olig4.S	44.5776	0.000114613
Xelaev18033293m.g	44.5726	0.000110898
loc101733706-like.S	44.5699	0.000135253
ecel1.S	44.5685	0.000130773
loc100486436-like.S	44.5679	0.000108372
prune2.S	44.5652	0.000106261
elf5.S	44.5624	0.000102747
uts2r.S	44.5579	0.000101334
hpcal4.L	44.5573	0.000101334
Xelaev18024691m.g	44.5568	0.000101334
lamp3.L	44.5552	0.000102152
apeh.L	44.5483	1.12455e-56
Xelaev18047434m.g	44.5376	0.000136579
mmp3.L	44.5343	0.000134961
smpdl3b.S	44.5267	0.000120005
Xelaev18032655m.g	44.5263	1.81642e-32
Xelaev18037542m.g	44.5261	0.000150851
Xelaev18040936m.g	44.5217	0.000123675
Xelaev18001991m.g	44.5005	1.01526e-20
Xelaev18047071m.g	44.4978	1.19117e-13
loc100496215.L	44.4617	7.75724e-67
loc100486436-like.L	44.4512	2.90052e-31
Xelaev18027162m.g	44.4426	0.000160036
Xelaev18021276m.g	44.396	0.00019554
loc105947324	44.3781	1.69652e-52
treh.L	44.3595	2.53741e-18
plxdc1.L	44.3564	0.00017588
Xelaev18044714m.g	44.329	0.000303302
loc100492955.L	44.3286	0.000452552
sema6a.S	44.3209	5.39157e-146
plekhg5.L	44.2716	1.41759e-148
Xelaev18021298m.g	44.2434	0.00036451
hes3.3.S	44.2406	0.00121903
slc7a15.L	44.1367	0.000476489
Xelaev18000712m.g	44.1093	2.00199e-14
Xelaev18017743m.g	44.0175	0.000482003
loc100492708	44.0002	2.73033e-35
Xetrov90024426m.S	43.965	0.00221304
Xelaev18044082m.g	43.9296	5.3509e-131
arhgap36.L	43.9104	6.93946e-88
p2rx1.S	43.8769	7.62209e-19
Xelaev18040939m.g	43.852	1.94309e-14
colca2.L	43.843	2.3449e-22
fhl3.L	43.837	7.52433e-112
adgrb2.S	43.8266	2.01054e-39
krt.S	43.7753	2.11323e-158
Xelaev18021866m.g	43.7342	4.63844e-18
lzts1.L	43.6798	5.60379e-77
Xelaev18031903m.g	43.6766	1.38639e-12
loc101733619.S	43.623	0.00202888
Xelaev18043847m.g	43.5591	0.001451
Xelaev18008576m.g	43.5321	0.000789742
osr1.S	43.5249	1.47351e-38
il16.L	43.4977	1.99135e-58
tfec.L	43.3122	1.02032e-13
Xelaev18037313m.g	43.2606	3.98011e-39
kiaa1324l.L	43.2533	2.5198e-40
lck.S	43.2065	0.00515359
Xelaev18034023m.g	43.1655	1.09088e-09
Xelaev18024719m.g	43.1442	0.00161842
pkp1.L	43.0958	9.18156e-49
Xelaev18021299m.g	43.0444	0.00312575
ntrk3.L	43.0006	9.59914e-16
Xetrov90021856m.1	42.9492	0.00251169
plod2.L	42.9237	5.40056e-69
olfm4.L	42.913	4.11787e-13
loc100493251.L	42.8936	0.00411261
Xelaev18024674m.g	42.8926	2.88645e-45
msmp.S	42.8805	0.00132959
loc100494547.L	42.8272	2.30194e-66
reln.L	42.7983	5.45498e-15
Xelaev18036091m.g	42.7974	1.47708e-137
Xelaev18004072m.g	42.7257	1.01457e-12
Xelaev18038436m.g	42.6678	6.76012e-13
rgs14.L	42.377	1.93798e-37
creb5.S	42.3345	3.07288e-52
Xelaev18024883m.g	42.3072	2.56156e-94
ulk1.S	42.284	1.54854e-186
loc100489843-like.L	42.2115	1.10632e-30
kiaa1147.S	42.1738	2.75324e-13
foxi4.1.L	42.1353	3.30968e-12
Xelaev18044735m.g	42.1343	0.000613838
espnl.L	42.0875	0.000566685
gal.2.S	42.0872	2.70144e-23
Xelaev18027161m.g	42.027	0.000656458
loc100496651.L	41.9929	8.05176e-20
vsig1.S	41.9444	0.000696128
adora2b.L	41.7504	0.000254361
colec11.S	41.7393	0.00027709
cckar.S	41.7188	0.000309858
hoxd9.S	41.707	3.27546e-28
Xelaev18038732m.g	41.6911	0.000420761
loc100493992.S	41.6825	0.000242539
rpl3l.S	41.6785	0.000235016
pcolce.S	41.6636	0.000209354
slc43a1.L	41.6614	6.37269e-204
loc100145533.S	41.6552	0.000195527
Xelaev18029552m.g	41.6552	0.000195527
Xelaev18005335m.g	41.6549	0.000209386
Xelaev18019557m.g	41.6547	0.000195527
Xelaev18020083m.g	41.6546	0.000204631
flnc.S	41.6541	0.000195527
bhlha15.S	41.6541	0.000195527
Xelaev18039411m.g	41.6535	0.000195527
Xelaev18006134m.g	41.6427	0.000221179
Xelaev18008610m.g	41.6404	2.41676e-47
Xelaev18003018m.g	41.6336	0.00024645
Xelaev18032254m.g	41.6244	0.000327818
nmur2.L	41.6124	0.000224546
Xelaev18016893m.g	41.6038	4.22552e-84
nyx.S	41.6003	0.000492669
Xelaev18001140m.g	41.5907	0.000432159
gpr88.S	41.5778	0.000718715
Xelaev18017908m.g	41.5776	0.000254308
loc101731644.L	41.5727	0.000449819
loc100485358.S	41.5717	0.000255903
gjb2.L	41.5621	1.91844e-94
loc101734287.S	41.5592	0.000616062
Xelaev18010935m.g	41.5546	0.000276706
scube2.S	41.5495	1.93794e-125
Xelaev18006755m.g	41.5348	0.000298319
Xelaev18041807m.g	41.5266	0.000426792
ankrd34b.L	41.5188	0.000449675
loc100488048.S	41.4838	1.36462e-94
Xelaev18003417m.g	41.4688	1.93918e-21
Xelaev18018987m.g	41.4552	3.04977e-13
pip5k1b.L	41.4524	9.87852e-22
lhx6.L	41.4493	4.06251e-45
Xelaev18035997m.g	41.3623	2.2731e-13
Xelaev18025094m.g	41.3483	0.00134069
Xelaev18046340m.g	41.3368	0.00148932
celsr1.L	41.2563	2.08034e-136
loc101735222.S	41.2226	0.000646328
loc101731768.L	41.1968	7.49331e-80
Xetrov90030655m.S	41.1949	8.41162e-10
sst.S	41.1134	6.74003e-21
Xelaev18021894m.g	41.0933	9.6745e-17
scara5.S	41.0217	1.30474e-27
Xelaev18044228m.g	40.9983	3.94272e-37
slc45a3.L	40.9782	2.89712e-85
myh13.L	40.9312	1.24397e-11
cdc42ep1.S	40.9121	0.00180515
Xelaev18028629m.g	40.9007	1.34375e-31
Xelaev18044298m.g	40.8341	1.94259e-12
ptchd4.S	40.82	1.59576e-93
Xelaev18041957m.g	40.7974	0.00167081
tctex1d2.S	40.7824	1.50544e-18
Xelaev18004040m.g	40.7679	1.06462e-17
usp54.S	40.6392	3.37574e-125
loc100492428.S	40.5642	2.88421e-61
adamts18.S	40.5602	1.02354e-09
col21a1.L	40.5472	0.00205693
cdkl2.L	40.5418	9.10324e-16
prrt3-like.S	40.5142	1.85146e-37
loc100485898-like.L	40.5048	4.51197e-43
odf3.S	40.4834	2.28804e-11
inpp5e-like.S	40.4301	5.0427e-10
loc101734025.L	40.423	4.07789e-30
azin2.S	40.4036	1.55333e-284
lgals3.S	40.3913	6.93343e-77
chl1.L	40.3041	5.6704e-19
Xelaev18034615m.g	40.2987	1.82613e-221
manea.S	40.2892	1.49805e-07
Xelaev18002983m.g	40.2588	2.91638e-26
tbx4.S	40.2231	0.00381575
samd8.S	40.1553	4.80595e-131
Xelaev18003991m.g	40.0992	1.43372e-51
loc100494676.L	39.9507	1.60881e-26
Xelaev18000714m.g	39.9485	1.44739e-47
Xelaev18029309m.g	39.945	0.0165756
gata2.L	39.9165	6.309e-107
Xelaev18032050m.g	39.864	2.86825e-24
add2.L	39.6909	1.93266e-13
lrrn4cl.L	39.6808	2.48374e-25
afap1l2.S	39.6422	3.9514e-29
cd302.S	39.5892	9.2705e-13
Xelaev18024764m.g	39.4962	6.30116e-44
Xelaev18015277m.g	39.4634	1.45921e-22
cdc14a.L	39.4151	1.12234e-89
robo1.L	39.4128	3.77482e-38
Xelaev18013173m.g	39.249	1.616e-19
sox14.L	39.2233	0.00461324
kif26a.S	39.2093	1.85051e-86
grk7.S	39.2007	0.00153631
lancl3.S	39.1954	1.76633e-37
nck2.L	39.1003	4.62311e-142
tmem204.S	39.0592	9.37054e-16
Xelaev18028090m.g	39.0502	0.00140758
iqca1.S	39.0195	2.06073e-24
Xelaev18024890m.g	39.0184	2.0118e-05
hes3.3.L	38.9898	0.000734624
Xetrov90004148m.L	38.9425	0.000844073
ppp1r12b.L	38.9332	8.01013e-78
slc10a1.L	38.9047	1.43375e-13
loc101732678.L	38.8955	0.000573956
hsd3b1.L	38.8895	0.00109478
Xelaev18043966m.g	38.8689	0.000603796
Xelaev18011664m.g	38.8228	0.00069727
Xelaev18043656m.g	38.8158	8.49708e-13
Xelaev18024376m.g	38.8128	7.26827e-127
foxi4.1.S	38.8069	7.26772e-19
Xelaev18004380m.g	38.801	0.000463549
Xetrov90010371m.S	38.7907	0.00284573
gchfr.S	38.7887	0.000440742
Xelaev18002605m.g	38.7773	0.000458208
Xelaev18005955m.g	38.7745	0.00103765
Xelaev18011724m.g	38.7701	9.30118e-32
hoxb4.S	38.7657	1.85589e-16
lhx1.L	38.7646	7.36942e-115
b4galt1.2.S	38.7626	7.50634e-14
Xelaev18003453m.g	38.7619	1.75061e-12
trpv3.S	38.7512	0.000378546
Xelaev18020146m.g	38.751	0.000607509
gipc3.L	38.7508	1.75377e-12
Xelaev18037451m.g	38.7495	0.000378546
Xelaev18007957m.g	38.7495	0.000378546
Xelaev18046726m.g	38.7491	0.000380773
loc101730883.S	38.749	0.000378546
Xelaev18000516m.g	38.7489	0.000380773
loc100490289-like.L	38.7465	1.89895e-08
Xelaev18039000m.g	38.7412	0.000408164
pdk4.S	38.7351	1.84854e-204
efnb2.L	38.7225	7.96765e-168
Xelaev18035645m.g	38.7123	0.000449485
itprip.S	38.703	9.43715e-70
slc10a4.L	38.6896	0.000501004
unnamed.L_10	38.687	0.000865597
cldn1.L	38.6827	0.000930425
Xelaev18044205m.g	38.6703	4.57758e-53
Xelaev18000415m.g	38.6622	0.000575146
Xelaev18015689m.g	38.6577	0.00101974
Xelaev18019677m.g	38.6437	1.25385e-11
dlg3-like.2.L	38.6437	1.58588e-21
Xelaev18043591m.g	38.6395	0.000624868
Xelaev18004847m.g	38.6284	0.00153992
Xelaev18024766m.g	38.6274	4.80248e-09
ovol3.L	38.622	0.00103942
kcnip3.L	38.6131	9.40015e-12
bcl10.S	38.6098	0.000579488
Xelaev18037919m.g	38.609	0.000974487
slc2a9.S	38.5782	0.000914246
loc101730430.L	38.5661	1.57645e-11
loc100490133.S	38.5244	0.00144257
Xelaev18008846m.g	38.5184	5.35394e-48
Xelaev18002391m.g	38.5005	0.00122091
vtcn1.S	38.4868	0.00110921
Xelaev18036656m.g	38.4387	0.00122378
Xelaev18024251m.g	38.4129	7.6064e-194
gdf1.S	38.4016	0.00338524
loc100498368-like.S	38.3684	9.54138e-09
Xelaev18033292m.g	38.3611	0.00170307
loc100488948.S	38.3221	3.28232e-26
Xetrov90025790m.L	38.316	4.33997e-19
srpx.S	38.2925	0.00198902
Xelaev18020066m.g	38.2813	0.00208807
irx3.S	38.233	2.32543e-65
loc100496678.S	38.2227	9.01362e-22
blk.L	38.2198	0.00136408
Xelaev18011092m.g	38.1749	0.00205952
Xelaev18029531m.g	38.0193	9.32093e-13
id4.S	37.9248	3.9622e-41
emp2.S	37.9229	3.89064e-134
mid1ip1.L	37.8911	3.32183e-43
syt13-like.L	37.8756	4.25032e-19
ficd.S	37.8723	1.85189e-246
loc100492639-like.L	37.8196	1.14789e-64
Xelaev18040126m.g	37.7821	2.52121e-28
Xelaev18001892m.g	37.7027	5.57508e-09
Xelaev18041937m.g	37.6629	0.00320172
angpt4.S	37.6521	9.26056e-110
klb.L	37.6238	1.16832e-19
Xelaev18043147m.g	37.5726	8.09354e-16
slc40a1.L	37.5503	4.09744e-23
ttc12.L	37.5332	2.28763e-20
map3k14.L	37.5311	1.26887e-14
Xelaev18004580m.g	37.4707	7.62505e-62
loc100485697.L	37.4627	4.00814e-23
cdx1.L	37.4394	2.2255e-40
epha4.S	37.4214	3.65341e-201
mcc.L	37.3947	5.32165e-60
loc101730754.L	37.3934	3.29263e-72
lama2.L	37.3866	8.06672e-23
Xelaev18026838m.g	37.3773	0.00565706
cdk15.L	37.3351	1.88624e-53
Xelaev18011292m.g	37.2312	0.0208297
nptx2.S	37.2177	1.87461e-103
Xelaev18009757m.g	37.2173	1.96117e-12
Xelaev18003622m.g	37.2012	5.05459e-39
Xelaev18009605m.g	37.1782	1.33412e-20
nt5e.L	37.1514	3.55991e-07
Xelaev18012306m.g	37.1134	1.67783e-16
layn.L	37.0945	1.69235e-37
nrip3.S	37.0414	2.05466e-32
admp2.S	37.0005	9.0159e-12
Xelaev18038716m.g	36.9978	5.70073e-12
Xelaev18027394m.g	36.9971	7.81218e-58
foxq1.S	36.9899	1.01986e-11
Xelaev18002324m.g	36.9328	2.4989e-11
itgb6.L	36.9099	3.26242e-55
Xelaev18009525m.g	36.9026	3.4822e-56
pycard.L	36.8995	4.43403e-16
mmp2.S	36.8753	1.06426e-14
loc496814.L	36.8556	1.42921e-89
nkx2-8.L	36.8192	1.09525e-13
tnfsf10l.L	36.7431	1.62733e-39
loc101733496-like.L	36.648	3.64582e-47
otx2.S	36.6008	1.66488e-91
hao2.S	36.5242	0.00772282
arhgap24-like.1.S	36.4898	0.0145304
il10rb.L	36.4428	1.17393e-21
Xelaev18021315m.g	36.4232	1.19582e-08
Xelaev18008630m.g	36.4187	2.48064e-10
Xelaev18000375m.g	36.4069	0.0218742
Xetrov90028682m.L	36.3964	0.004097
loc101734700.L	36.3663	4.49249e-12
Xelaev18026854m.g	36.2991	1.39941e-18
Xelaev18002949m.g	36.2926	1.1435e-40
loc100036845.L	36.2849	1.0305e-15
[truncated: 12,867 more rows]
