# Supplementary material for: Temporal transcriptomic profiling reveals dynamic changes in gene expression of Xenopus animal cap upon activin treatment
Source: Sci Rep. 2021 Jul 15;11:14537. doi: 10.1038/s41598-021-93524-x (PMC8282838; doi:10.1038/s41598-021-93524-x)
Supplement: Supplementary file 3 — Supplementary Information 3. [file 41598_2021_93524_MOESM3_ESM.xlsx]

## Sheet: Upregulated DEGs
								Supplementary Table S2. List of DEGs at each time point. The table contains 2 sections, upregulated DEGs and downregulated DEGs.
1h: 189 genes	3h: 250 genes	6h: 215 genes	9h: 2648 genes			1h and 3h: 135 genes	1h and 6h: 20 genes	1h and 9h: 74 genes	3h and 6h: 107 genes	3h and 9h: 169 genes	6h and 9h: 2420 genes	1h, 3h and 6h: 83 genes	1h, 3h and 9h: 69 genes	1h, 6h and 9h: 142 genes	3h, 6h and 9h: 1475 genes	1h, 3h, 6h and 9h: 1861 genes
nrg3.L	ednrb2.L	cttn-like.1.L	arl3.2.L			not.S	gmnc-like.L	pmp22.S	Xelaev18008458m.g	oxl4.S	spry4.S	prcp.L	Xelaev18001102m.g	cnrip1.L	anks6.L	col5a3-like.L
Xetrov90010896m.L	Xelaev18042527m.g	loc100492479.L	Xelaev18014976m.g			chst15.S	Xelaev18021454m.g	rnf144b.S	ccdc109b.S	fam169a.S	upk1b.S	Xelaev18025346m.g	cacna2d2.S	cntnap4.S	Xelaev18031479m.g	scube1.S
clcnkb.L	Xelaev18029157m.g	Xelaev18020464m.g	Xelaev18040657m.g			ttc7a.L	vwa3b.L	ebf3.S	tspan9.S	hoxc5.L	elf2.L	ppt1.S	ptprd.S	vat1l.L	srpk2.S	cdx1.S
Xelaev18003635m.g	Xelaev18037148m.g	mapt.S	col5a3-like.S			barx1.L	Xelaev18001572m.g	Xelaev18040896m.g	Xelaev18001030m.g	rgs6.L	Xelaev18020882m.g	Xelaev18032541m.g	klb.S	hspbp1.L	rab11fip3.L	prdm6.L
loc100490989.S	arntl2.S	Xelaev18036800m.g	gpr37.L			efhd2.L	sdpr.S	Xelaev18034569m.g	myo6-like.L	hoxc9.S	loc100494784.S	slc6a7.S	Xetrov90028399m.L	gadd45g.S	afmid.L	Xelaev18008846m.g
Xelaev18028850m.g	Xelaev18032636m.g	Xelaev18033409m.g	Xelaev18019165m.g			loc100496630.L	mrps28.L	s100z.L	wnt6.L	Xelaev18024303m.g	hmgn3.S	hhip.L	prdm16.L	fezf2.S	Xelaev18046286m.g	Xelaev18034666m.g
Xelaev18030386m.g	isl2.S	rhag.S	myos-like.S			Xelaev18003951m.g	Xelaev18045271m.g	sec14l3.S	f12.L	Xetrov90024114m.L	Xelaev18005230m.g	nkain1.L	mecom.L	gpr143.S	loc101732280-like.S	fgfr2.L
Xelaev18023794m.g	nts.S	Xelaev18046304m.g	ifnar2.2.L			loc101733122.L	Xetrov90001989m.L	loc100485140.L	Xelaev18026447m.g	frmd3.L	nucb2.L	morn4-like.L	tmem88.S	tgm1.L	Xelaev18021759m.g	rbm20.L
gprc5a.L	Xelaev18002895m.g	ccno.S	pamr1.S			Xelaev18024652m.g	Xelaev18031805m.g	tnfsf13b.L	rxfp4.L	loc100135146.L	Xelaev18016122m.g	Xelaev18037083m.g	dnm1.L	htr4.L	loc100488718.L	tfec.L
Xelaev18025217m.g	cetp.L	ccdc153-like.L	lin37.S			sgcg.L	bdkrb2.L	Xelaev18003191m.g	Xelaev18028177m.g	Xelaev18024213m.g	tfap2b.S	Xelaev18034209m.g	atf3.L	nos1.L	Xelaev18047434m.g	vat1l.S
six3.L	cebpe.S	kiaa1522.L	Xelaev18043610m.g			tap2.L	Xetrov90028807m.1	Xelaev18004583m.g	Xelaev18033250m.g	dse.L	ldlrad3.S	fhl1.L	Xetrov90000626m.L	epha2.L	Xelaev18019671m.g	Xelaev18016749m.g
dvl1.S	Xelaev18018196m.g	pamr1.L	Xelaev18004516m.g			asic3.S	musk.L	loc101735282.L	prkab2.S	cdh20.S	rgmb.L	Xelaev18019665m.g	usp2.S	Xetrov90012112m.L	btg1.L	Xelaev18009342m.g
gadd45g.L	pigc.S	mall.S	stat5b.L			loc100170420.L	dusp1.S	lhx2.S	plekhd1.L	unc13d.L	hmgb2.S	Xetrov90008914m.S	reep2.L	loc100488841.L	cntn1.S	prdm6.S
loc100493937.L	Xelaev18017007m.g	etv2.S	Xelaev18006633m.g			Xetrov90018651m.S	htra1.L	col4a1.L	tfe3.L	hdac7.L	Xelaev18000652m.g	dclk1.L	ccdc151.S	csmd3.L	Xelaev18034199m.g	sncb.L
Xelaev18030769m.g	Xetrov90003191m.1	eva1c-like.S	loc733842.L			gp2.L	rab5b.L	loc100491762.S	Xelaev18013907m.g	Xelaev18031052m.g	loc100493819-like.L	hhex.S	prdm14.S	maml3-like.1.L	loc100485527.L	gata2.L
Xelaev18002808m.g	adcyap1r1.L	sh3kbp1.S	efemp1.L			nedd9.S	emx2.S	hes3.L	acpp.S	tecta.1.L	map1lc3a.L	stx8.L	nol4.S	palm.S	rgs10.L	exosc10.S
clcf1.S	sv2b-like.L	loc101731931.L	tctex1d4.S			fam189b.L	Xelaev18003829m.g	alpl.S	c2cd4d.S	enpp7.L	plag1.L	wnt1.S	sez6l.L	dnm1.S	tra2a.L	Xelaev18042882m.g
Xelaev18047586m.g	ptpre.L	loc105946874.L	loc101734545			parvg.S	mpped1.S	dmrt2.L	Xetrov90030730m.L	trim36.S	atp6v1g2.S	Xetrov90010843m.L	rbm47.L	Xelaev18030275m.g	kctd1.S	cdh1.L
Xelaev18046886m.g	Xelaev18035783m.g	hspb7.L	cacna1s.L			Xelaev18030341m.g	Xetrov90001896m.S	Xetrov90029757m.L	plxnb1.L	Xelaev18038943m.g	Xelaev18047291m.g	Xelaev18020660m.g	hoxd3.L	rab3b.L	trpv5.L	fgfrl1.L
Xelaev18018960m.g	Xelaev18011444m.g	pax10.L	Xelaev18027487m.g			Xelaev18030355m.g	lyl1.L	nlgn2.S	Xelaev18001472m.g	Xelaev18029109m.g	Xelaev18040553m.g	Xelaev18034162m.g	Xelaev18034000m.g	Xelaev18024247m.g	Xelaev18000325m.g	s1pr2.L
loc101734831.S	Xelaev18015988m.g	Xelaev18044852m.g	loc100491451.L			Xelaev18024651m.g		sept5.L	nkx2-2.L	sept3.L	msgn1.S	Xelaev18047413m.g	Xelaev18038138m.g	Xelaev18035766m.g	Xelaev18003775m.g	dlgap3.S
Xelaev18043400m.g	Xelaev18000266m.g	yars2.L	Xelaev18021483m.g			Xelaev18020642m.g		loc100492324.L	smim1.L	Xelaev18001978m.g	ttf2.S	tfap2a.L	epsti1.L	admp.L	Xelaev18000254m.g	Xetrov90024667m.S
haao.L	Xelaev18044721m.g	Xelaev18021628m.g	Xelaev18026363m.g			grxcr1.S		rac2.S	loc100127564.L	tmeff2.S	Xelaev18020010m.g	loc101733025.L	loc101733597.1.S	pcdh15.L	baiap2.L	Xelaev18041975m.g
Xelaev18042321m.g	Xelaev18009848m.g	loc100124990.L	fer1l6.S			atp6v1g3.S		loc100495020-like.L	Xelaev18001042m.g	Xelaev18034744m.g	kat7.L	cxcr4.L	Xetrov90002352m.L	loc100492058.L	Xelaev18000340m.g	col17a1.L
loc100490116.S	ovol3.S	Xelaev18000422m.g	Xelaev18012956m.g			loc100494822.S		hnf4g.S	Xelaev18018965m.g	loc100496628-like.L	loc100271753.L	fos.L	hoxa3.S	Xetrov90012696m.L_2	mybpc3.S	unnamed.S_6
Xelaev18030393m.g	loc101732587.S	Xelaev18028467m.g	loc100158544.L			Xelaev18041525m.g		ndnf.S	bmp7.2.L	pnkd.S	reck.L	st6galnac5.S	Xelaev18019872m.g	rnf144a.L	acpp.L	foxg1.S
nr1h4.S	Xelaev18030339m.g	fkbp7.L	faim2.S			tfap2e.S		abcg2.S	loc100492514.L	loc100494742.L	rasgrp3.L	sox1.S	dsc3.L	lhfpl1.L	loc100497344-like.S	snca.L
loc100488895.S	loc100487648.1.L	loc101732215.S	lrrc48.L			Xelaev18016544m.g		slc26a7.L	Xelaev18040944m.g	nmrk1.L	rnf38.S	hes4.L	Xelaev18032753m.g	lmod3.S	htra3.L	atg16l1.L
atoh1.L	Xelaev18036196m.g	Xelaev18039278m.g	cntn1.L			Xelaev18030494m.g		iqsec3.S	cd8a.L	hsd17b7.L	esm1.S	szl.S	grap.S	plod2.L	Xelaev18031009m.g	wnt11b.L
kank4.L	usp5.L	Xetrov90027369m.L	Xelaev18040826m.g			spaca5-like.1.L		gipr.S	loc100127300.L	fosl2.S	shisa7.L	Xelaev18034225m.g	Xelaev18039509m.g	trabd2b.S	Xelaev18046473m.g	Xelaev18004563m.g
Xelaev18000910m.g	Xelaev18039184m.g	sptssa.S	Xelaev18032590m.g			ihh.S		ag1.L	MGC147600.S	Xelaev18002189m.g	Xelaev18016195m.g	prkab1-like.L	Xelaev18003109m.g	skida1.L	Xelaev18044656m.g	arhgef28-like.S
gpr1.S	loc100496673.S	loc101733637.L	hmox1.L			Xelaev18029504m.g		nkx6-2.L	loc100490164.S	mmp21.L	Xetrov90002497m.L	lefty.S	gli1.S	tec.S	loc549413.S	cdknx.S
hesx1.S	il13ra2.L	bpi.S	capn9.S			nedd9.L		itpr3.S	hcar3.L	eya2.S	amotl2.L	mkx.L	syngap1.L	Xelaev18035645m.g	rbm12.L	Xelaev18003519m.g
camk1d.S	coq10b.L	fam162a.L	jakmip2.L			Xetrov90023655m.1		best1.S	tmem145.S	Xelaev18040375m.g	fzd10.L	dennd3.L	Xelaev18018771m.g	hes5.2.L	spry2.S	speg.L
Xelaev18018096m.g	plg.S	ppp1r21-like.S	agrn.L			gja4.L		Xetrov90010371m.L	Xelaev18045943m.g	Xelaev18031423m.g	shank3.L	sox8.L	cntnap1.L	prrt1.S	ldlrad2.S	wnt9a.S
Xelaev18011204m.g	tmem178a.S	Xelaev18013158m.g	spag17.L			far1.S		cfi.S	Xelaev18001442m.g	nrp1.L	phox2b.S	Xelaev18047169m.g	loc100492237-like.S	epha7.L	loc100494478.L	Xelaev18006361m.g
abtb1.S	Xelaev18016110m.g	htr3b.L	loc100494509.S			Xelaev18017217m.g		loc100496512.L	bin2.L	loc100485654.S	efhc1.L	Xelaev18005132m.g	loc101732254.1.S	lama2.L	nkpd1.S	fli1.L
fchsd1.L	loc101731618.S	cybrd1.S	anpep.S			socs1.S		slco2a1.S	Xelaev18008590m.g	ghsr.S	zc3h12c.L	Xelaev18001777m.g	tbx18.S	Xelaev18034361m.g	usp21.S	sh3bp4.L
b4galnt2.L	loc100486438.S	eif2b4.S	loc100490489.L			apela.L		nt5dc1.S	loc101731595.L	dbx2.L	loc100491854.L	rcsd1.S	ccdc64b.S	c8orf4.L	akap6-like.S	fli1.S
adcyap1.L	Xelaev18005110m.g	Xelaev18016555m.g	loc100494408.S			Xelaev18001312m.g		vwa3a.S	snap91.S	ccl19.S	tbc1d22a.L	rnf150.S	asic1-like.L	Xelaev18034619m.g	Xelaev18009606m.g	ptch2.S
Xelaev18013239m.g	sgcz.L	Xelaev18001229m.g	eif5a.L			cebpb.L		Xelaev18004886m.g	Xelaev18045383m.g	jph2.L	a2m.L	Xelaev18036942m.g	loc100491051-like.S	ncam1.S	Xetrov90028976m.L	Xelaev18004734m.g
sim1.S	khdrbs2.L	loc100485279.L	klf8.S			Xelaev18028102m.g		pgm5.L	hoxb3.L	chrm1.S	nebl-like.1.L	ikzf3.S	slc7a5.L	lancl3.S	loc100492069.S	Xelaev18012750m.g
gadd45gip1.L	Xelaev18012882m.g	MGC147314.L	zc3h12a.S			cbarp.L		Xelaev18042158m.g	Xelaev18002109m.g	hes3.3.L	ap4m1.L	Xelaev18042907m.g	vwa5b1.S	prtg.S	Xelaev18024377m.g	loc100489110.L
hes5.2.S	dok4.S	veph1.L	Xelaev18029515m.g			Xelaev18018737m.g		susd1.S	Xelaev18006922m.g	klhl41.S	Xetrov90029958m.L	loc100496318.L	acsf2.L	Xelaev18003215m.g	fblim1.L	robo3.S
Xelaev18030345m.g	Xelaev18016391m.g	Xelaev18016549m.g	asic4.L			pdgfb.L		baiap3.L	Xelaev18000700m.g	ppp1r27.L	Xelaev18042930m.g	dmrt3.L	kif19.L	tshr.L	wnt9a.L	Xelaev18030354m.g
klf5.L	Xelaev18031159m.g	loc100489174.L	hspb6.L			c11orf54.S		gpc3.L	Xelaev18004537m.g	Xelaev18026044m.g	scarf2.L	chkb.S	unnamed.L_7	tfec.S	rgmb.S	Xelaev18045838m.g
Xelaev18044696m.g	gprin1.S	Xelaev18033798m.g	kcnmb4.L			cryaa.S		pde11a.L	nova1.S	Xelaev18039000m.g	map3k1.L	lgr5.S	Xetrov90005779m.L	abhd3.L	numbl.S	Xelaev18030357m.g
apbb1ip.S	Xelaev18038209m.g	rorc.S	scrn3.L			mfsd11.L		Xelaev18045003m.g	Xelaev18026296m.g	Xelaev18032910m.g	ovol2.L	il17rel.S	cdca9.L	loc105946776.S	Xelaev18025979m.g	mpzl1.L
Xelaev18022291m.g	loc100494592.L	afap1.S	abhd8.L			rapgef3.L		copz2.L	pla2g3.S	cish.S	Xelaev18035006m.g	tmigd1.L	grin2a.S	Xelaev18004616m.g	cwc22.L	loc100486229.S
Xelaev18001441m.g	Xelaev18002303m.g	fut5.S	cbx1.L			alpk3.L		loc100485288-like.L	mfsd2a.L	aim1.S	ptbp1.S	Xelaev18036062m.g	Xelaev18003214m.g	osbpl6.L	Xelaev18001686m.g	Xelaev18008203m.g
loc100124841.L	pcdh17.S	prdx1.S	Xelaev18035461m.g			thsd4.L		tgfbr1.L	loc100497637.L	Xelaev18043567m.g	Xelaev18025740m.g	sh3rf2.L	myo7a.L	cd81.L	oca2.S	Xetrov90005150m.S
Xelaev18020476m.g	Xelaev18046800m.g	Xetrov90008914m.L	Xelaev18024714m.g			pcdh10.S		fhdc1.L	slitrk4.L	morn3.L	rmdn2.L	il10.L	pik3ap1.S	vopp1.S	cebpe.L	was.L
osgin2.S	Xelaev18006281m.g	Xelaev18005598m.g	ibsp.S			Xelaev18035142m.g		stat2.S	skil.L	Xelaev18004317m.g	Xelaev18040312m.g	Xelaev18017060m.g	synpr.S	tgfbr3.L	sez6l2.S	Xelaev18028631m.g
ereg.S	kiaa1549l.L	abcc9.L	rec8.L			atoh1.S		c4orf22.L	foxi4.2.S	gpr156.S	ggnbp2.L	Xelaev18001443m.g	ptafr.L	fmnl3.S	Xelaev18001683m.g	yjefn3.S
Xelaev18000355m.g	Xelaev18043833m.g	Xelaev18030475m.g	fbxl8.L			nr2e1.S		slc35f1.L	Xelaev18010594m.g	loc100485387-like.1.L	gpr116.S	pou3f3.L	fabp3.S	pcdh18.L	loc100145174.L	hpse2.L
Xetrov90010898m.L	Xelaev18034624m.g	dlg4.L	znf217.S			tox3.L		cntnap4.L	Xelaev18020004m.g	psd4.S	foxq1.S	kcna1.S	loc733334.L	dedd2.S	nccrp1.L	gpr1.L
Xelaev18004164m.g	Xelaev18023980m.g	Xelaev18004730m.g	Xelaev18046266m.g			Xelaev18003044m.g		ppfia3.L	Xelaev18005852m.g	Xelaev18001866m.g	Xelaev18036022m.g	fxyd1.S	slc6a15.S	Xelaev18009170m.g	Xelaev18000275m.g	gpr65.L
loc100493071.L	gabra1.L	Xelaev18023103m.g	Xelaev18041580m.g			Xelaev18011421m.g		cpne5.L	loc100498452.S	raly.S	slc16a5-like.S	neto1.S	taf4b.L	timp3.S	Xelaev18046355m.g	Xelaev18041970m.g
loc100489027.S	slc30a3.L	Xelaev18022783m.g	trpv3.S			ppp2r5b.L		lamb2.S	adam28.S	Xelaev18015009m.g	Xelaev18032223m.g	pcdha13.S	tpte2.S	dlc.L	Xelaev18028144m.g	unc93a.L
apbb2.L	Xelaev18043009m.g	Xelaev18046781m.g	fam120c.L			fbn1.S		hoxa10.S	tmem135-like.S	wnt8b.S	Xelaev18004253m.g	loc101735103.L	glra3.L	wwc3.L	pygm.S	Xelaev18038498m.g
osgin2.L	Xelaev18011347m.g	hoxa7.L	slc25a5.L			c20orf27.L		rgs17.L	nuak2.S	ncam2.L	Xelaev18037891m.g	kcnf1.L	meis3.L	fbln5.L	Xelaev18038180m.g	gli2.S
tfap2a.S	sh3bp2.S	artn.L	muc3a.L			loc100487218.1.L		aatk.S	nkx2-2.S	Xelaev18040819m.g	loc100144987.L	adra2c.L	Xetrov90028350m.S	dnajc18.L	rgs16.S	ncoa1.S
rftn1.S	fam149a.L	Xelaev18016571m.g	loc100498168.S			cyp26a1.S		slc1a1.S	amigo2-like.1.S	Xelaev18007830m.g	mtl5.L	ndufb4.L	Xelaev18046950m.g	pdgfd.S	unnamed.L_15	bmper.L
olig3.S	Xelaev18008687m.g	Xelaev18001490m.g	Xelaev18014014m.g			runx3.L		nif.L	loc100486705.L	Xelaev18036126m.g	cdk1.S	Xelaev18045246m.g	Xelaev18028528m.g	tspan18.S	Xelaev18045526m.g	gpr156.L
Xetrov90020553m.L	Xelaev18003125m.g	Xelaev18042112m.g	Xelaev18037542m.g			loc101731805.1.L		baalc.L	Xelaev18001021m.g	loc100494095-like.S	Xelaev18044099m.g	socs2.L	Xelaev18040877m.g	cdc42ep3.L	Xelaev18001724m.g	ttll7.L
zfyve28-like.1.L	loc100498433.S	foxe1.S	raly.L			Xelaev18030462m.g		kcnb1.S	Xelaev18028874m.g	Xelaev18040247m.g	tcf12.L	pah.S	bai1.S	ablim3.L	hnrnpr.L	gs17.L
crb3.S	loc100497279-like.S	Xelaev18008595m.g	loc101731874-like.S			Xelaev18030385m.g		Xelaev18011906m.g	loc100496812.L	sbno2.L	Xelaev18005955m.g	egr2.L	wt1.L	fzd10.S	cenpv.S	cass4.S
Xelaev18042320m.g	loc100485144.S	nkx2-5.L	loc100485975.L			upp1.L		chp1.S	Xelaev18016770m.g	Xelaev18009654m.g	Xelaev18046702m.g	Xelaev18008601m.g	Xetrov90008961m.L	stard4.L	syt2-like.S	Xelaev18022639m.g
nr2e1.L	Xelaev18004021m.g	nfatc2.L	pdss2.S			inhbb.S		Xelaev18037919m.g	loc100144987.S	Xelaev18007348m.g	copb1.L	dusp22.L	Xelaev18045638m.g	il5ra.S	Xelaev18032820m.g	plk2.L
Xelaev18030343m.g	ephx1.L	Xelaev18008151m.g	arfrp1.S			gas2l1.S		Xetrov90001129m.S	fxyd7.L	Xelaev18001722m.g	unc50.S	Xelaev18013554m.g		Xetrov90013174m.S	tex264.S	Xelaev18042341m.g
loc100486672.L	astn1.L	mfap4.L	isoc1.L			Xelaev18003021m.g		slc2a9.L	Xelaev18012620m.g	loc100490133.S	loc100485553.L	gs17.S		hpgd.S	igfbp2.L	loc100488948.S
hsd17b12.L	best4.S	loc100495852.S	cd28.S			Xelaev18008577m.g		adrb2.L	Xelaev18043602m.g	loc100498229-like.L	prdx5.S	Xelaev18042976m.g		cdc25b.L	Xelaev18000720m.g	mxi1.S
Xelaev18035606m.g	loc100485411.L	agpat2.S	Xelaev18037470m.g			Xelaev18046620m.g		jund.L	Xelaev18027591m.g	loc100145478.S	Xetrov90011789m.L	nr5a2.S		loc101734664.L	cpne4.L	wdr66.L
scnn1b.L	cntnap2.S	loc100495139.L	Xetrov90012327m.S			il12b.S		Xelaev18004410m.g	zswim4.L	loc101732034.S	rpl17.L	smad7.S		Xelaev18000923m.g	loc100495123.L	stard13.S
ythdc1.S	Xelaev18003407m.g	Xelaev18042711m.g	rab40b.L			rab26.L			fgfbp2.L	dnah1.L	Xelaev18000553m.g	ephb6.L		ankrd10.L	Xelaev18004040m.g	Xelaev18000540m.g
insm1.S	Xelaev18011389m.g	Xelaev18038060m.g	Xelaev18041839m.g			Xelaev18028058m.g			camkk2.S	vwa5a-like.L	loc100493735.L	six3.S		crx.S	hspa12a.S	lin28a.L
calb2.L	htr5a.L	lhx8.S	Xelaev18008740m.g			Xelaev18023520m.g			slc12a5.L	Xelaev18003498m.g	loc101734172.L	acmsd.L		btc.S	Xetrov90018880m.S	lsp1.S
Xelaev18038483m.g	loc100491072.L	Xelaev18047926m.g	mettl12.L			Xelaev18032594m.g			runx1.S	bcl11b.L	iqsec3.L	tbx15.L		slc27a3.L	rarb.L	wnt5b.S
tat.S	sag.L	Xetrov90030838m.S	morn5.S			dmrt3.S			abcd2.L	Xetrov90002224m.L	cdh15.S	dlx5.S		synpo2l.S	treh.L	emx1.2.L
cps1.S	sstr1.L	unnamed.L_2	loc100489771.S			nr5a2.L			gbp5.S	Xetrov90030974m.L	bcar1.S	loc100493503-like.L		Xelaev18036712m.g	kcnd1.L	pkn1.L
akr7a2.S	bnip2.L	pam.L	hoxd1.L			Xetrov90003067m.S			c14orf28.S	Xelaev18012166m.g	chsy3.S	Xelaev18001896m.g		shc4.L	Xelaev18026287m.g	vegt.S
stc1.L	Xelaev18030551m.g	Xelaev18036489m.g	loc101732179.L			atp7b.S			npc1l1.S	rp1.L	Xelaev18028690m.g	Xelaev18030820m.g		nog.L	znf804a.L	twist1.L
loc100496637.S	Xelaev18026146m.g	endov.L	pmp22.L			dmrt1.L			foxi1.S	Xelaev18007987m.g	Xelaev18020593m.g	gja5.S		Xelaev18037071m.g	prelid1.L	tspan5.L
loc100486282.L	cacna1c.S	hs2st1.L	clec14a.S			trappc3l.L			Xelaev18026857m.g	loc100485054.L	loc101732183.L			atcay.L	Xelaev18025697m.g	Xelaev18037313m.g
insm1.L	loc100485272-like.S	postn.S	foxp4.S			loc101734746.L			gabarapl1-like.L	Xetrov90023243m.S	gria3.S			aen.S	igsf11.S	nat8l.S
Xelaev18001470m.g	loc101732308.L	Xelaev18042105m.g	Xelaev18004187m.g			MGC76328.S			loc100494873.L	Xelaev18046893m.g	Xelaev18040602m.g			znf219.S	Xelaev18002369m.g	loc100489507.L
lypd6.S	jak2.S	Xelaev18021884m.g	Xelaev18047155m.g			Xelaev18039008m.g			fam84a.L	tldc2.S	Xelaev18024599m.g			serp2.S	wdr78.L	gata4.L
plppr5.L	hspa12b.L	mstn.1.S	Xelaev18007878m.g			Xelaev18042660m.g			fap.L	bai3-like.L	tnnt3.L			Xelaev18004914m.g	Xelaev18010183m.g	chrd.1.L
loc100493883-like.L	fech.S	loc100489839-like.S	khdrbs1.L			cldn5.L			kctd7.L	Xelaev18032307m.g	Xelaev18028753m.g			Xetrov90006263m.L	Xelaev18025742m.g	pstpip2.L
sarm1.S	loc100489456.L	Xelaev18042606m.g	tubgcp2.L			Xelaev18047974m.g			Xelaev18032642m.g	plscr2.L	dusp3.L			Xelaev18036545m.g	rbms2.S	Xelaev18035319m.g
gsg1l.L	loc100487455.L	loc100490991.L	sh3bgrl.L			Xelaev18038858m.g			irs4.S	loc101732106.L	sesn1.S			Xelaev18043123m.g	faxc.S	tfr2.L
parp4.L	Xelaev18015973m.g	loc100036800.S	ugt2a1.L			sox21.L			hes6.2.L	Xetrov90011791m.S	loc100497104.S			irx1.L	Xelaev18018910m.g	foxd4l1.1.L
rhbdl3.L	Xelaev18036406m.g	Xelaev18001873m.g	loc100496389.L			Xelaev18012504m.g			Xetrov90012608m.L	trpm2.L	Xelaev18038103m.g			dpysl2.L	Xetrov90017356m.L	rnf223.L
map1a.S	Xelaev18004536m.g	Xelaev18024297m.g	elfn1.L			glrb.L			pla1a.L	il6st.S	kifc3.L			fbxo16.L	col4a1.S	Xelaev18031711m.g
inhbb.L	Xelaev18040485m.g	grb7.L	kcnq5-like.S			Xetrov90030799m.S			dcx-like.L	asph.S	pxmp4.L			grik4-like.S	elmo3.L	sox17b.1.L
kdr.S	barhl1.S	cyba.S	loc100485050.S			loxl1.S			hoxc4.S	c2orf68.S	zic5.L			foxd3.S	vcan.S	Xelaev18031473m.g
loc100487408.L	loc100496697-like.L	Xelaev18017376m.g	cela3b.L			podxl.S			loc100488701.S	Xelaev18015689m.g	Xelaev18014613m.g			Xelaev18047577m.g	syt8.L	xkr4.L
itfg1.L	fam155a.L	slco1c1.L	Xetrov90026938m.S			flvcr1.S			hoxb8.L	ecel1.S	ddit4.L			foxd3.L	ugp2.S	npas3.L
Xelaev18015028m.g	Xelaev18007240m.g	Xelaev18011691m.g	Xetrov90025478m.L			lhx5.S			Xelaev18013566m.g	Xelaev18013922m.g	glb1.L			ptprz1.L	loc101733221.L	kcnc1.S
bend4.S	lpl.S	nfe2l1.S	loc100492852.S			nat8l.L			map3k13.L	pacsin1.S	Xelaev18036767m.g			tubb6.L	slc35d3.S	vamp5.L
lcorl.S	map6.S	cdh8.L	api5.L			Xelaev18003856m.g			loc100487899-like.S	atp1b1.S	kng1.L			dkk1.S	Xelaev18008630m.g	Xelaev18002863m.g
ifnar2.2.S	loc100495443.1.S	col25a1.S	kiaa1324.L			Xelaev18032272m.g			Xelaev18018555m.g	hepacam.S	loc101731350.1.L			Xelaev18029747m.g	Xelaev18033682m.g	afap1l2.S
Xelaev18042001m.g	Xelaev18046021m.g	Xelaev18026403m.g	kng1.S			Xelaev18043442m.g			kcnmb3-like.L	loc100486478.L	Xelaev18031848m.g			st8sia2.S	loc100497696.L	lrrc36.L
Xelaev18016643m.g	Xelaev18001854m.g	rnf24.S	cnot10.L			loc100489234.S			Xelaev18040834m.g	otos.S	Xelaev18047540m.g			atp6ap1.1.S	mig30.L	Xelaev18006238m.g
hes7.S	loc100489764.S	Xelaev18013980m.g	macrod1-like.S			tcea3-like.S			fsd2.L	rnf152.L	ccdc151.L			ccdc106.S	loc101731931.S	Xelaev18035102m.g
Xelaev18022549m.g	Xelaev18019925m.g	Xelaev18008575m.g	egfr.S			Xelaev18031472m.g			loc100491715.L	Xelaev18018226m.g	Xelaev18003637m.g			lphn1-like.S	Xelaev18000962m.g	irx3.L
fhod3.L	diras1.S	mboat2.L	cdk5rap2.L			ntrk2.L			Xelaev18003726m.g	sox10.S	Xelaev18040936m.g			Xelaev18005092m.g	loc101734449.L	rhbdf1.L
cxcl12.L	parvg.L	loc100486352-like.S	loc101735145.L			Xelaev18032417m.g				sla2.L	mafa.L			msx2.L	ramp1.L	hoxb7.S
medag.S	Xelaev18040977m.g	Xelaev18034258m.g	cacnb3.L			narf.S				Xelaev18030794m.g	mmp9.L			masp2.L	Xelaev18002986m.g	Xelaev18037929m.g
ezr.L	rnf141.S	Xelaev18033252m.g	ctss.S			gbp4.L				Xelaev18041103m.g	Xetrov90024667m.L			fam83b.S	gata4.S	fam131b.S
neurog3.L	c19orf66.S	ppp2r4.L	cybrd1.L			mfsd2b.L				ehd2.L	luc7l3.L			shox2.L	tmem98.L	efs.L
adm2.S	mybl1.L	s1pr2.S	Xelaev18039396m.g			Xelaev18024653m.g				loc100498230.L	Xelaev18019233m.g			fam65b.L	krt8.2.L	atp8b2-like.L
loc100489057.L	apc2.S	nos2.S	zpld1.S			Xelaev18038388m.g				Xelaev18031112m.g	frmd7.S			Xelaev18039888m.g	rnd1.S	Xelaev18001800m.g
thsd7a.L	mkx.S	hmcn1.L	igsf3.L			ldlr.L				clcn1.S	prss53.L			dmrt2.S	znrd1-like.L	samd12.S
Xelaev18028734m.g	steap3.L	kl.L	nav1.L			lrriq3.S				loc100485189.L	arl16.L			Xelaev18039035m.g	alg14.S	grik2.S
dusp27.S	Xelaev18041689m.g	tnfrsf8.L	rpl37a.L			Xelaev18045851m.g				rsad2.S	cysltr1.S			lrrc8d.L	fam83c.L	vcan.L
mcf2.S	reep2.S	ptchd3.S	Xelaev18013182m.g			Xelaev18030344m.g				Xelaev18013883m.g	Xelaev18034021m.g			fgf13.S	nkain1.S	fosl2.L
maf.L	Xelaev18003311m.g	Xelaev18036143m.g	efhd2.S			dkk3.S				neto2.S	Xelaev18011203m.g			Xelaev18008607m.g	loc100487311-like.S	pkp1.L
Xelaev18000662m.g	rel.L	gnaz.S	def6.L			ptprn.S				Xelaev18004012m.g	psd3.S			Xelaev18035317m.g	ptma.L	znf71.L
btc.L	Xelaev18034142m.g	Xelaev18046751m.g	gpr98.L			satb2.S				tacr3.S	loc101735095.S			rab6b.L	ednra.S	insm2.L
mrps25.L	Xelaev18003165m.g	atp2a2.L	ap4s1.L			loc100494294.L				myrf.L	ispd.L			srrm3.S	nup188.S	sp7.S
vgll3.S	Xelaev18002044m.g	atg16l1.S	Xelaev18042072m.g			kissr1b.S				ryr1.S	Xelaev18003341m.g			ifitm10-like.L	loc100489254.S	ntrk3.L
pax1.S	neurod2.L	Xelaev18011158m.g	Xelaev18008285m.g			cdh19.S				pdzd3.S	Xelaev18032602m.g			cystm1.L	rassf7.L	rabgap1.L
Xelaev18026178m.g	gabra2.S	atp6v1d.L	lnp1.L			Xelaev18030342m.g				megs.L	tsc1.S			tmem238.S	tnni1.2.L	loc100494483.L
vegfc.L	myo5b.L	Xelaev18008658m.g	adra1d.S			colq.L				necab3.S	cdhr1.S			tcf15.L	sulf1.L	msx1.L
Xelaev18004877m.g	maff.L	irx5.1.L	loc100497788-like.S			atf3.S				Xelaev18008810m.g	Xelaev18039313m.g			loc101734693.L	loc101735153.S	Xelaev18005941m.g
Xelaev18027226m.g	Xelaev18045690m.g	frem1.L	Xelaev18046663m.g			loc100494822.L				Xelaev18002391m.g	ovol3.L			loc100125044.S	dfnb59.L	mamld1.S
cftr.L	Xetrov90026370m.S	Xelaev18014904m.g	Xelaev18029061m.g			cebpb.S				fam163b.L	p2rx5.L			hes7.2.L	Xelaev18041471m.g	Xetrov90027788m.S
syp.S	Xelaev18006328m.g	loc100491712.L	Xetrov90024426m.S			sox6.S				ift46.L	Xelaev18003060m.g			cfap52.S	brd2.S	rspo2.L
jun.L	tmem158.L	Xelaev18047850m.g	Xelaev18022562m.g			Xelaev18002891m.g				Xelaev18033146m.g	pth.L			tbx2.L	Xelaev18027349m.g	grin3a-like.S
syt5.L	hvcn1.S	loc100485064.L	Xetrov90029794m.S			jun.S				Xelaev18045767m.g	Xelaev18031533m.g			colec11.S	loc100497957-like.S	stox1.S
rfx4.L	Xelaev18003124m.g	Xelaev18013380m.g	atp11a.S			cdk14.L				Xetrov90027155m.S	Xelaev18037898m.g			Xelaev18018598m.g	ccdc17.L	Xelaev18026539m.g
sv2c.S	tap1.L	mstn.2.L	mbd6.L			rsad2.L				Xelaev18032779m.g	Xelaev18037496m.g			Xelaev18042676m.g	gpr116.L	Xelaev18007686m.g
Xelaev18021832m.g	chrnb4.S	Xelaev18001750m.g	loc101732807.S			lhx5.L				fut2.L	Xelaev18009888m.g			loc105947758.L	sptlc3-like.S	fam171a2.L
Xelaev18040794m.g	Xelaev18003183m.g	frmd5.S	loc101731403.L			ccndx.L				loc100498237-like.S	crhr1.1.S			spock2.L	abtb2.S	mob3b.L
vwc2l.S	ppp1r36.L	fbxl16.S	ucma.S							pth2r.S	arhgap42.L			loc101731668.S	rad9b.L	has-rs.S
ramp2.S	spink2.L	Xelaev18009577m.g	cfi.L							Xelaev18002209m.g	galnt9.S			aff2.S	Xelaev18043656m.g	st6galnac2.L
gsx1.L	gpr151.L	Xelaev18000252m.g	zranb3-like.1.S							psd.S	Xelaev18010563m.g			tbx22.L	Xetrov90018634m.L	asic1-like.S
tnfrsf21.S	capn14.L	mlph.L	Xelaev18031510m.g							gad2.L	Xelaev18003630m.g			Xetrov90015580m.L	mbd2.L	Xelaev18041895m.g
Xelaev18021562m.g	cacng3.L	Xelaev18043474m.g	Xelaev18045462m.g							loc100145338.S	npy4r.S			ampd2.S	Xelaev18004191m.g	Xelaev18030547m.g
nr4a1.S	ca2.L	Xelaev18034326m.g	tst.S							Xelaev18033339m.g	cdk19.S			slc43a2.S	Xelaev18001292m.g	fermt1.S
Xetrov90024133m.S	mgam.L	Xelaev18025218m.g	zswim6.S							aifm3.S	loc101731373.L			loc101734506.L	clec10a.S	Xelaev18000418m.g
Xelaev18032277m.g	hs3st6.L	slc7a10.S	Xetrov90023365m.S							cnih3.L	slc35d1.S				asb7.L	Xelaev18027269m.g
loc100487022.L	trib1.S	ltc4s.2.L	loc100493411.S							gpr17.L	Xelaev18004648m.g				lrig3.S	Xelaev18036120m.g
Xelaev18046481m.g	ebp.S	Xelaev18047282m.g	Xelaev18027139m.g							trpv1.L	loc101731468.L				Xelaev18039582m.g	Xelaev18000128m.g
ppp1r15a.S	ston1.L	loc100490946.L	Xelaev18014662m.g							Xelaev18036730m.g	Xelaev18021671m.g				il12rb2.S	wif1.L
loc101731491.S	loc100488932.S	Xelaev18027653m.g	Xelaev18001247m.g							cacng3.S	zic1.S				doc2a.L	htra1.S
susd3.L	sqle.L	Xelaev18002190m.g	loc100485144.L							batf.S	cckar.S				Xelaev18022786m.g	vwa2.S
ptgis.L	bcat1.S	ubl5.L	bmp3.L							Xelaev18026561m.g	eya1.S				Xelaev18013398m.g	sema6a.L
Xetrov90014864m.L	Xelaev18045322m.g	ubxn10.S	Xelaev18006811m.g							obscn.S	fam83f.L				mmp11.S	mrvi1.S
Xelaev18038484m.g	Xetrov90029313m.L	Xelaev18020137m.g	synm.S							slc2a7.L	hspa8.L				c2.L	loc100494984.L
Xelaev18026630m.g	Xelaev18026881m.g	Xelaev18036448m.g	Xelaev18035337m.g							Xelaev18003176m.g	Xelaev18026704m.g				Xelaev18031478m.g	c9.L
cxcl12.S	Xelaev18036514m.g	lgr5.L	sh3tc1.L							loc100489278-like.L	Xelaev18031136m.g				snap25.L	rbms2.L
edar.L	ubap1l.L	dok7.S	dcdc2b.L							sez6.S	asz1.L				apeh.L	Xelaev18019679m.g
Xelaev18029217m.g	Xelaev18011346m.g	chek2-like.1.L	rtn2.L							loc101733308.L	il17rd.L				Xelaev18028345m.g	loc101733888.L
Xelaev18017002m.g	ccdc3.L	upp2.L	uqcr11.S							adamtsl4.S	Xetrov90030057m.L				loc100486585.L	fam46d.S
ndrg1.S	minpp1-like.1.S	rapgef4.S	xpa.L							loc100488697.L	loc100495760.S				fam81b.S	pdk4.S
slc17a8-like.S	Xelaev18032625m.g	arpc5l.L	fam214b.L							Xelaev18015868m.g	loc100489393.S				Xelaev18008542m.g	Xelaev18000314m.g
arhgef9.S	nr2f1.L	fndc4.S	ntrk1.S							Xelaev18001702m.g	hspa8.S				adamts14.S	ptger3.L
csf1r.S	angptl4.L	loc100487482.S	rad9a.L							loc100485834.L	tyw3.S				mfge8.L	crim1.L
loc100494186.L	loc100496959.S	nod1.L	loc100488948.L							gucy1b3.S	nts.L				phlpp2.S	tnip3.L
tfap2e.L	il17d.L	avil.L	loc101733326.S							loc100497556.L	slc25a22.S				c10orf71.S	Xelaev18002424m.g
pkhd1.L	loc100135389.L	chit1.S	Xelaev18033000m.g							Xelaev18038133m.g	ptch1.S				vdac1.L	Xelaev18011340m.g
fut1.S	Xetrov90005752m.S	Xelaev18026248m.g	loc101733993.L							hoxb4.S	Xetrov90018921m.L				mafb.L	Xelaev18004912m.g
fam219b.S	Xetrov90013204m.S	Xelaev18023191m.g	nat9.S							adam23.S	Xetrov90029757m.S				wipf1.L	Xelaev18012891m.g
not.L	Xelaev18034093m.g	sbspon-like.S	Xelaev18016487m.g							Xelaev18000908m.g	ccnf.L				ankrd55.L	Xelaev18027367m.g
add2.S	usp25.S	ikzf3.L	Xelaev18044247m.g							Xelaev18030171m.g	Xelaev18002256m.g				plcd3.S	Xelaev18032449m.g
sgk3.S	loc100497751.L	glrx5.S	samd7.L							Xelaev18013747m.g	Xelaev18000693m.g				loc100498318-like.L	loc100494211.S
gadl1.L	sel1l3.L	fbxo32.S	Xelaev18028825m.g							slc43a2.L	galnt9.L				trim29.S	tiparp.S
syne1.S	Xelaev18001853m.g	Xelaev18003240m.g	Xelaev18040462m.g								smoc1.L				cdh15.L	fosl1.L
fam20c.S	hck.L	Xelaev18007896m.g	ap1s2.L								pmpca.S				Xelaev18003943m.g	Xelaev1800029.1
Xelaev18013374m.g	slc45a1.S	loc397775.L	esr2.L								syt3.L				xenf.L	tnfrsf1a.L
fkbp11.S	Xelaev18041873m.g	Xelaev18031480m.g	loc495244								rbm39.S				insl5.L	klhl23.L
Xelaev18033898m.g	myh11.L	Xelaev18022490m.g	hmgn3.L								loc100488276.S				nol4.L	Xelaev18013568m.g
grin2b.L	itln1.S	Xelaev18046359m.g	thsd7b.L								rbm45.L				ttc9b.S	Xelaev18042605m.g
slc32a1.S	arg2.L	tmem26.S	nrg3.S								sh3d19.L				pcnxl2.L	Xelaev18036624m.g
Xelaev18040261m.g	mybl1.S	srd5a2.S	loc100491539.S								adgrb2.S				msra.2.L	dcc.L
loc100485432.S	tgfb2.S	Xelaev18021267m.g	parp12.L								hgs.L				slc5a7-like.2.L	Xelaev18040912m.g
asb2.S	Xelaev18045555m.g	MGC107851.S	Xelaev18035042m.g								epha7.S				pstpip2.S	Xelaev18026293m.g
fkbp11.L	Xelaev18034079m.g	Xelaev18026240m.g	ngb.S								Xelaev18001491m.g				plscr2.S	esrrg.L
ccl28.L	il1rapl2.L	Xelaev18016548m.g	Xelaev18016628m.g								kissr1b.L				Xelaev18019689m.g	Xelaev18032748m.g
Xelaev18037839m.g	dner.L	nrxn1.L	Xetrov90016928m.L								tmem204.S				Xelaev18028361m.g	krt16.S
loc100494753.S	Xelaev18011213m.g	loc100495307.L	Xelaev18035145m.g								Xetrov90002034m.S				cmpk2.S	tiparp.L
loc100036671.S	sntb2.L	MGC89221.L	loc100486393-like.1.L								slc38a10.L				loc100498463.S	lpar2.S
stat1.S	Xelaev18006327m.g	nkx2-4.L	c3orf70.S								eln1.L				atp1b4-like.S	mix1.S
Xelaev18038337m.g	Xelaev18014390m.g	Xelaev18020183m.g	scg2.S								MGC86526.S				bsn.S	p2ry2.L
loc100491805.1.L	Xelaev18021636m.g	Xelaev18040570m.g	stxbp5.S								trpa1.L				prnp.S	efemp2.L
unc5a.L	sh3bp2.L	Xelaev18000159m.g	Xelaev18012131m.g								loc100487156.S				pecam1.L	thop1.L
hrsp12.S	loc100486035.L	Xelaev18040486m.g	Xelaev18042733m.g								loc101732347.L				Xelaev18044556m.g	pcdhac2.S
	serpinb1.L	pfkfb3.S	hnrnpa2b1.L								twsg2.S				emx1.L	Xelaev18044372m.g
	ankdd1a.L	Xetrov90020511m.S	Xelaev18005977m.g								Xelaev18029302m.g				Xelaev18012248m.g	lrig3.L
	Xelaev18019698m.g	Xelaev18005945m.g	loc100495683.S								vgll1.L				camta1.S	ebi3.S
	loc100495347.L	vsx2.S	Xelaev18043001m.g								ccdc96.L				adgrl4.S	plcd4.L
	loc100487668.S	mllt1.S	loc101731580.L								mapkapk5.L				foxn4.S	atf4.S
	smad7.L	Xelaev18012972m.g	loc100485697.S								slc35b2.L				slc38a5.L	nuak1.L
	Xelaev18043100m.g	Xelaev18032527m.g	Xelaev18027023m.g								ecm1.S				loc100488200.S	fam19a4.S
	Xelaev18012881m.g	Xelaev18026949m.g	Xelaev18000561m.g								kdm7a.L				htra3.S	Xelaev18011385m.g
	Xelaev18002618m.g	prss23.1	cdca4.S								Xelaev18016784m.g				Xelaev18031338m.g	psma3.S
	loc100492690.L	rcn3.S	tsga10.L								armc5.L				Xelaev18003127m.g	farp2.L
	dclk2.L	plin1.L	loc100494977.L								Xelaev18016582m.g				ski.L	Xelaev18034426m.g
	Xelaev18019960m.g	Xelaev18027992m.g	vmp1.L								susd2.L				nodal2.S	Xelaev18035103m.g
	Xetrov90001989m.S	Xelaev18039783m.g	kynu.L								loc100486520.L				arhgap36.L	ston1.S
	Xelaev18003424m.g	Xelaev18007278m.g	hnrnpa2b1.S								efna2.S				cnn2.L	glis2.L
	Xelaev18002601m.g	itga8.L	ntn1.S								Xelaev18044059m.g				Xelaev18024766m.g	Xelaev18003355m.g
	loc101731505.S	zfr.S	megf11.L								fam92b.S				Xelaev18030470m.g	dusp7.S
	c3orf38.L	thoc6.L	ttc34.L								hgs.S				sh3bp4.S	Xelaev18001525m.g
	nalcn.S	Xetrov90013958m.L	irak2.S								vil1.S				Xelaev18046734m.g	prdm5.S
	adck5.L	uts2.L	cyp2d6.L								matn4.S				wnt16.L	Xelaev18002440m.g
	Xetrov90026057m.L	Xelaev18012456m.g	Xelaev18000423m.g								inpp5d.S				Xelaev18011200m.g	zswim5.S
	rnf144a.S	Xetrov90015710m.L	unc79.L								onecut1.2.S				march4.L	rbms3.L
	kazald1.L	Xelaev18002972m.g	ppp1r32.L								aldh1b1.L				Xelaev18036253m.g	polg2-like.S
	ube3b.S	Xelaev18007564m.g	Xelaev18033966m.g								nt5c3a.L				lsp1.L	Xelaev18002212m.g
	Xelaev18024602m.g	cxcl8.S	Xelaev18002290m.g								srrt.S				evx1.L	Xelaev18023725m.g
	creb3l1.L	Xelaev18043354m.g	gpr162.L								rras2.L				ccdc68.L	loc100498211-like.L
	cryba1.S	foxq1.L	loc101733619.S								MGC69416.L				Xelaev18037271m.g	Xelaev18003069m.g
	Xelaev18040569m.g		ilf3.S								noxred1.L				foxn4.L	trhr2.L
	Xelaev18017524m.g		Xelaev18010999m.g								cltc.L				mrc2.S	atp1a3.L
	loc100486462.L		tenm1.L								Xelaev18006889m.g				fam43a.S	Xelaev18015739m.g
	sia1.L		cdh3.L								stox1.L				lamb4.L	cd274.L
	c1qtnf2.L		Xelaev18009873m.g								Xelaev18001986m.g				pde8b-like.S	cnnm1.L
	parp6.L		Xelaev18006389m.g								fzd6.S				rbl1.S	loc100497729.S
	Xelaev18012392m.g		sh3bgrl2.S								Xelaev18011585m.g				dlg3-like.2.L	nodal2.L
	grpel2.L		stk32b.S								Xelaev18002740m.g				cdx2.S	syt3.S
	Xelaev18037142m.g		hephl1.L								pvrl4.S				Xelaev18037948m.g	rasl10a.L
	loc100487262.S		stx8.S								arrdc2.L				gadd45a.S	ptger4.L
	runx2.L		Xelaev18021276m.g								Xelaev18032862m.g				mx2.L	Xelaev18035068m.g
	chrnb1.L		pfn4.S								eva1c-like.L				Xelaev18013325m.g	epas1.S
	Xelaev18006329m.g		loc100493425.L								dido1.L				Xelaev18021795m.g	ablim1.L
	tubb3.L		dusp6.L								greb1.L				cntfr.L	ttc33.L
	Xelaev18021831m.g		Xelaev18038040m.g								herc6.L				MGC84460.L	loc100497729.L
	rasl12.L		loc100491937.L								ilf3.L				Xetrov90026331m.L	foxg1.L
	gng8.L		loc100498590.S								Xelaev18002861m.g				ppp1r8.L	Xelaev18033393m.g
	Xelaev18032576m.g		Xelaev18011242m.g								Xelaev18035335m.g				hoxc8.S	loc100487103.S
	loc100495760.L		slc39a5.L								nphs1.S				ugcg.S	camta1.L
	rab3c.S		Xetrov90024887m.S								rph3al.S				ddah1.L	frem2.S
	irf7.L		Xelaev18001701m.g								cpz.S				loc100497129.1.L	hoxc5.S
	Xelaev18026014m.g		unnamed.L_13								Xelaev18030748m.g				lphn1-like.L	loc100488066.L
	nxph3.S		znf185.L								loc101730890-like.L				Xelaev18047286m.g	snca.S
	Xelaev18002249m.g		loc100497505-like.S								xkr5.L				xkr8.S	nlrc4.L
	Xelaev18035950m.g		loc100486910.S								tdrkh.S				p2rx1.L	loc100487455.S
	rasgrp1.S		Xelaev18009183m.g								hnrnpa1.L				plekhf1.S	fstl5.S
	cacng4.S		Xetrov90017311m.S								opn5.2.S				loc100492396.S	Xelaev18037931m.g
	prkaa2.S		myf6.S								sytl1.S				Xelaev18022178m.g	Xelaev18027090m.g
	chrne.L		mboat4.S								kcnk13.L				unc13c.S	loc549413.L
	loc105946676.S		nt5c1a.L								map1lc3a.S				dnah6.S	Xelaev18003957m.g
	myo7b.L		kiaa1549.S								pacrg.S				Xelaev18040975m.g	npy2r-like.1.L
	Xelaev18029778m.g		slc10a1.L								nadk2.S				pkdcc.1.S	tmprss9.S
	Xelaev18006780m.g		Xelaev18031455m.g								linc00371.L				lgals4.S	sim2.L
	Xelaev18003746m.g		slitrk6.L								Xelaev18000694m.g				mvp.S	loc100490855.L
	Xetrov90022668m.L		Xelaev18036002m.g								Xelaev18046340m.g				fat4.S	pex5l.S
			Xelaev18011841m.g								agxt.S				zfyve28-like.2.S	xk.L
			acvrl1.S								tmem98.S				rgs1.L	zmcm3.L
			bpgm.L								c15orf59.L				loc100490490.S	loc101733854.S
			Xetrov90003673m.S								impa1.S				adh1c.L	thsd1.L
			ctrb2.L								dpp6.L				gda.S	nwd2.L
			nedd4.S								micu3.L				Xelaev18008343m.g	spry2.L
			pvrl4.L								sf3b6.S				loc100145345.L	trim29.L
			socs3-like.1.S								Xelaev18018986m.g				Xelaev18036903m.g	Xelaev18018959m.g
			p2ry4.L								pcsk4.L				Xelaev18038696m.g	khk.S
			sncaip.S								pdk3.L				adap2.S	lin28a.S
			copa.S								Xelaev18009876m.g				tectb.S	zswim5.L
			gtdc1.S								prr18.L				loc101732807.L	Xelaev18037933m.g
			Xelaev18047588m.g								spry4.L				Xelaev18024705m.g	loc100487055-like.S
			Xelaev18004293m.g								rbm42.S				fa2h.L	gpld1.L
			chd2.L								Xelaev18043705m.g				evl.S	Xelaev18015096m.g
			palmd.L								rnf222.L				loc101733680.L	Xelaev18029668m.g
			myh13.L								slc2a13.S				Xelaev18024026m.g	loc100487225.S
			acvrl1.L								Xelaev18015277m.g				loc100490018.L	Xelaev18008610m.g
			Xelaev18042794m.g								capn10-like.L				msra.1.L	Xelaev18034261m.g
			Xelaev18039024m.g								loc100485641.L				prelid1.S	dlx6.S
			Xelaev18046876m.g								loc100489530-like.L				slc38a5.S	hoxb7.L
			loc101733347.L								gcnt7.L				polm.L	c1orf194.S
			Xetrov90030765m.S								arc3.L				mig30.S	rerg.L
			bnipl.S								Xelaev18014703m.g				Xelaev18037213m.g	mapre2.S
			nr4a3.L								Xetrov90012125m.S				parp8.S	farp2.S
			loc100489346.S								ncl.L				frmd3.S	myo15a-like.1.L
			loc100496989.L								Xelaev18006067m.g				loc100490410.S	cdx2.L
			loc100498396.L								Xelaev18009367m.g				figf.L	pthlh.L
			tcp11l2.S								marcksl1.S				ell3.L	Xelaev18032212m.g
			zfpm2.S								fmnl1.S				loc100498221.L	arhgap4.L
			stk25.S								pcgf6.L				loc100127750.S	sds.S
			scube1.L								Xelaev18027791m.g				loc100124812.S	Xelaev18004321m.g
			Xelaev18037805m.g								med10.L				rspo3.L	plxnd1.S
			pzp-like.2.L								ca7.L				snai2.L	ca9.L
			cdh18.S								march8.S				Xelaev18017910m.g	sst.S
			ccdc3-like.2.S								luc7l2.S				Xelaev18043367m.g	elf1.L
			Xelaev18000716m.g								loc100127779.L				tph1.L	c9orf172.L
			Xelaev18008683m.g								Xelaev18025666m.g				efhb.L	Xelaev18018914m.g
			Xelaev18019196m.g								vill.S				Xelaev18004518m.g	Xelaev18021679m.g
			rhobtb2.L								Xelaev18041292m.g				slc2a5.L	rab39b.S
			slco2a1.L								dmbx1.S				loc100490356.L	top2b-like.L
			adamts10.L								tlx2.S				cd72.L	tll1-like.1.S
			tgfb1.L								fam83h.S				plcl1.S	Xelaev18015467m.g
			Xelaev18022466m.g								otog.L				clic3.L	scnn1a.L
			klf7.L								Xelaev18003252m.g				gal.2.S	Xelaev18032628m.g
			loc100486548.L								midn.S				loc100216133.S	mplkip.S
			grin2c.S								loc105945417.L				epor.L	prex1.L
			tmc1.L								Xelaev18004003m.g				Xelaev18042095m.g	mat1a.S
			a2ml1.L								loc733379.S				Xelaev18019873m.g	Xelaev18013173m.g
			slc34a2.S								mrps10.L				Xelaev18044793m.g	loc100497528.S
			arhgap30.L								efna1.L				socs4.L	prickle3-like.S
			Xetrov90013630m.S								loc100495411-like.S				aif1l.S	rnf223.S
			Xetrov90020087m.L								Xelaev18027380m.g				naalad2.S	wwtr1.S
			fam3b.L								wwc3.S				vwa5a-like.S	gpr4.S
			Xelaev18004084m.g								npy2r-like.1.S				Xelaev18022179m.g	gata5.S
			ntn4.S								Xelaev18027166m.g				maob.L	ficd.S
			Xelaev18007508m.g								Xelaev18011147m.g				loc101732045.S	ptpn6.S
			rfx3.L								st6gal2.L				march9.L	Xelaev18016696m.g
			Xetrov90022297m.S								slc25a4.L				ppp1r1a.L	admp.S
			lrrfip1.S								rab11fip4l.S				grin2c.L	Xelaev18016893m.g
			ano4-like.2.L								bank1.L				sez6l.S	loc100487404-like.S
			c8orf4.S								mgmt.L				Xelaev18046287m.g	loc100496651.L
			rgl2.L								ribc2.L				Xelaev18043767m.g	pdk4.L
			Xelaev18038601m.g								casp10.L				loc101731668.L	elavl3.S
			upf3a.S								Xelaev18001243m.g				arrdc4.S	rtn4rl2.L
			pdlim5.L								gng7.L				Xelaev18016033m.g	c1orf173.L
			psmc5.L								prdm14.L				mst1.S	eya1.L
			aifm2.L								Xetrov90030528m.L				plec.L	Xelaev18044298m.g
			arnt2.S								c1qtnf7.L				Xelaev18021674m.g	ptch2.L
			Xelaev18030155m.g								itgb3.L				Xelaev18040268m.g	Xelaev18030356m.g
			loc100127850.L								Xelaev18002168m.g				bmpr2.L	Xelaev18002068m.g
			lekr1.L								Xelaev18014978m.g				hdac9.S	Xelaev18035759m.g
			loc101733830.L								loc100487262.L				Xelaev18017350m.g	tacc2.S
			ros1.L								cpt1a.L				Xelaev18003954m.g	elavl3.L
			Xelaev18009143m.g								rbm4b.L				cdh11.L	zeb2.L
			Xelaev18032759m.g								anp32e.L				Xelaev18044349m.g	atp13a-like.S
			sult2b1.L								mmp23b.L				fgd1.S	Xelaev18004463m.g
			cenpc.L								mnx1.S				smpd3-like.S	kcnk12.S
			Xelaev18028064m.g								rapsn.S				loc100486979-like.L	eno4.L
			wiz.S								Xelaev18015273m.g				MGC145330.L	rps21.L
			gdf15.S								susd6.S				syngr4.S	napb.S
			sf3b2.S								sphk2.L				slc7a3.L	fam83c.S
			znf827.L								ube2n.S				socs3-like.1.L	dnah14.L
			ostm1.S								loc100488619.L				ralb.S	loc101731538-like.S
			Xetrov90028158m.L								sphk2.S				loc100498622.L	slc6a2.S
			Xelaev18015027m.g								col5a2.S				loc100487252.L	Xelaev18006360m.g
			aarsd1.L								rasip1.L				tpt1.S	pitx3.S
			gmip.L								mmp17.L				fhit.L	slc23a1.L
			Xelaev18008216m.g								Xelaev18027412m.g				Xelaev18019749m.g	hunk.L
			slc17a5.S								vim.S				e2f7.S	dnai2.S
			rps17.L								theg-like.S				znf740.S	neurl1b.L
			loc101734792.1								cdc42ep4.S				Xelaev18037469m.g	srrm4.S
			hnrnpl.S								ttyh1.S				rnd3.S	gcnt4.L
			nr6a1.L								Xelaev18011437m.g				Xelaev18046881m.g	ascl2.L
			fbxo2.S								Xetrov90023254m.S				loc100496505.S	adssl1.S
			loc100493211.L								Xelaev18030353m.g				Xelaev18004581m.g	menf.1-like.1.1
			wfs1.S								dst.S				loc100498328.L	Xelaev18023481m.g
			galnt5.S								srrd.L				Xelaev18000056m.g	Xelaev18004208m.g
			akr1d1.S								plcd3.L				pigz.L	arl8a.S
			gab3.S								zfand2b.S				loc101734287.S	Xelaev18039141m.g
			spint1.L								foxn1.S				loc100486333-like.L	tnfsf15.S
			kndc1.S								ankrd55.S				loc100494211.L	Xetrov90027339m.S
			Xetrov90020447m.S								Xelaev18003600m.g				Xelaev18035104m.g	colca2.L
			zbtb46.L								p2ry2.S				Xelaev18040190m.g	dbx1.L
			Xelaev18005903m.g								Xelaev18000011m.g				Xelaev18043147m.g	lif.S
			Xelaev18001953m.g								Xelaev18004568m.g				nlgn4x.S	loc100496911.L
			rsl24d1.L								smug1.L				batf3.L	meis2.L
			c3.S								noc4l.S				loc100494743.L	tgfa.S
			loc101735222.S								opcml.S				btbd11.S	Xelaev18046622m.g
			loc548390-like.S								Xelaev18047370m.g				clec10a.L	f3.S
			Xelaev18038116m.g								or2t27.L				siglec1.S	Xelaev18032693m.g
			srek1.L								mcc.L				Xelaev18019677m.g	gap43.L
			dkk2.S								stard5.S				Xelaev18001489m.g	lpar2.L
			loc100493512.1								mpdu1.L				loc100492852.L	Xelaev18024628m.g
			hdgfrp3.S								Xelaev18044714m.g				ccng1.L	slc4a1.S
			Xelaev18000299m.g								rnf38.L				Xelaev18007108m.g	admp2.L
			Xelaev18040233m.g								itga4.L				Xelaev18040848m.g	arhgef25.S
			ssc4d.S								adamts7.L				slc6a13.L	Xelaev18043641m.g
			rtn3.S								shank3.S				map3k14.L	pou3f4.S
			galnt7.S								dhrs3.L				Xelaev18003187m.g	Xelaev18044182m.g
			kcnj6.S								ythdf2.L				Xelaev18020222m.g	admp2.S
			blk.L								gpr132.S				drd1.S	fos.S
			kcnk4.L								Xelaev18003134m.g				Xelaev18021689m.g	Xelaev18029564m.g
			kcnk18.L								slc3a1.L				dpp10.L	il10rb.L
			Xelaev18030809m.g								Xelaev18043812m.g				faxdc2.L	mdga2.L
			Xelaev18035109m.g								kcnip3.L				Xetrov90013771m.L	hes3.1.S
			Xelaev18028237m.g								Xelaev18000222m.g				cxxc4.L	mix1.L
			loc101731964-like.L								plcb4.L				lhx1.S	npdc1.2.L
			ppp1r3e.L								Xetrov90012951m.S				klf10.S	dgka.L
			htr4.S								serinc5.S				dnhd1.L	camk2d.L
			Xelaev18044110m.g								tubb.S				Xelaev18032651m.g	Xelaev18044351m.g
			Xelaev18012906m.g								Xelaev18047771m.g				Xelaev18029679m.g	loc100486631.S
			unnamed.L_26								msgn1.L				mamdc2.S	lrrc4b.L
			ak9.L								cdc42se2-like.1.L				Xelaev18038732m.g	pde8a.L
			atp6v1g2.L								fam19a3.L				ncoa1.L	slc38a2.L
			col28a1.L								nrk.S				trpm8b.L	nfkbia.S
			loc100494762.L								plxnd1.L				dennd2a.L	Xelaev18038697m.g
			celf1.S								pdss2.L				krt2l.L	lhx3.S
			loc100497703.L								Xelaev18038262m.g				Xetrov90014406m.L	Xelaev18042923m.g
			zbtb14.S								zbtb8a.1.L				loc100497111.L	gsc.S
			prdm5.L								Xetrov90017250m.L				rbl1.L	plekhg2.S
			upk1b.L								Xetrov90022670m.L				mrgbp.S	Xelaev18002226m.g
			Xelaev18022122m.g								myef2.L				Xelaev18021690m.g	Xelaev18046811m.g
			loc100490937.S								Xetrov90021662m.L				c11orf53.S	loc100491290.L
			Xelaev18008576m.g								pygm.L				Xelaev18008628m.g	loc100492393-like.L
			vwa1.S								gltscr1l.S				megf6.L	Xelaev18026879m.g
			Xelaev18020295m.g								qki.S				sept12.S	fst.L
			Xelaev18023996m.g								flt1.S				pdgfra.L	cngb3.L
			Xelaev18027135m.g								pde8b-like.L				Xelaev18002101m.g	ihh.L
			serpinb5.S								loc100490274.S				Xelaev18041402m.g	gsc.L
			tmprss9.L								frmpd3.L				crb2.L	gas2.S
			Xelaev18022728m.g								grk7.L				comt.L	slc9a3r2.S
			dkk2.L								lamb3.S				Xetrov90016282m.S	Xelaev18002160m.g
			Xelaev18035644m.g								Xelaev18038348m.g				vit.L	ano5.S
			loc101735145.S								kiaa1217.S				loc100489081.L	sfrp2.L
			loc100145536.L								Xelaev18005375m.g				Xetrov90021170m.L	cdkn1a.L
			htr6.L								Xelaev18007840m.g				Xelaev18003350m.g	Xelaev18004450m.g
			loc101730712.L								loc100488097.L				pigl.L	eomes.S
			gja7.S								Xelaev18029462m.g				atp2b3.S	kitlg.L
			cldn1.L								Xelaev18037961m.g				plcb2.L	mxi1.L
			spata5.L								Xelaev18001103m.g				nfia.L	adap2.L
			Xelaev18011292m.g								Xelaev18031137m.g				Xelaev18021894m.g	junb.S
			b4galt1.2.L								Xelaev18042879m.g				lias.L	Xetrov90030655m.S
			sox14.L								r3hdm2.L				kcng4.L	shisa2.S
			kirrel3.S								Xelaev18011228m.g				Xetrov90019524m.L_1	Xelaev18038389m.g
			mapre1.S								Xelaev18007660m.g				pttg1ip.1.L	Xelaev18009885m.g
			Xelaev18038827m.g								znf180.S				Xelaev18006048m.g	celsr1.L
			Xetrov90004148m.L								loc100492437.L				crocc.L	loc100498590.L
			loc101731644.L								fam163b.S				map3k14.S	pax3.L
			Xelaev18045872m.g								tmcc1.S				Xelaev18005275m.g	Xelaev18036547m.g
			traf1.L								Xelaev18036623m.g				ehbp1l1.S	loc100498066.L
			tp73.S								Xelaev18009016m.g				cdh7.L	fgfr2.S
			htr1d.S								enoph1.S				Xelaev18002122m.g	Xelaev18024199m.g
			nrxn1.S								ssu72.S				itga6.S	pcbp2.S
			c9orf117.L								slitrk3.S				ahnak-like.S	lrrc4b.S
			nodal5.1.L								b3gnt2.S				fkbp8.S	loc101733668.S
			rpl26.L								uqcr11.L				ppp1r16b.S	esrrg.S
			prkci.S								Xelaev18016214m.g				loc100485518.L	Xelaev18046406m.g
			lrrc63-like.L								Xelaev18005736m.g				slc45a3.L	loc101732045.L
			Xelaev18026835m.g								p4htm.L				plxna2.L	Xelaev18033596m.g
			epha3.S								Xelaev18003558m.g				tmem72.L	fam198b.L
			sel1l3.S								ppp1cb.S				slc16a14.S	loc101730472.L
			loc100498290.S								Xelaev18046692m.g				cmtm5.S	lpar6.L
			bai3.L								loc100493399.S				Xelaev18032542m.g	cxcl10.L
			klb.L								Xelaev18041951m.g				chd5-like.2.S	hoxc11.L
			cux2.S								sesn2.L				synm.L	irf8.S
			mesp2.L								loc100170420.S				oprl1.L	Xelaev18029997m.g
			Xetrov90001666m.S								matn2.S				Xetrov90000859m.L	abcd2.S
			Xelaev18044145m.g								slc30a10.S				Xelaev18002983m.g	alk.L
			Xelaev18025069m.g								fam177b.L				rusc2.L	chl1.L
			Xelaev18018962m.g								loc100489897.L				Xetrov90005801m.S	Xelaev18003991m.g
			loc105947521.L								Xetrov90002989m.S				flrt2.S	krt5.7.S
			kank4.S								c6orf165.L				robo2-like.L	metrnl.S
			Xelaev18031357m.g								Xelaev18041735m.g				ntn3.L	Xelaev18036178m.g
			Xelaev18032864m.g								pde1c.L				Xelaev18009028m.g	cdk15.L
			ina.L								mgst1.L				evi5l.S	scara5.S
			loc101734101.S								krt8.S				inpp5a.2.L	npdc1.1.S
			Xelaev18022594m.g								aurka.L				loc100487746.1.L	Xelaev18018970m.g
			Xelaev18029574m.g								cdk19.L				tcp11l1.L	Xelaev18033932m.g
			Xelaev18003774m.g								loc100492825.L				Xelaev18023478m.g	cacnb1.L
			Xelaev18003453m.g								gdap1.L				hoxc10.L	xkr6.S
			c11orf1.L								slit2.S				nefm.S	trabd2a.L
			tinagl1-like.L								mmel1.S				nr5a1.S	glo1.S
			loc100485164.L								loc101734873.S				loc100490816.L	Xelaev18036546m.g
			twist1.S								loc101731882-like.L				cldn19.S	grhl3.L
			pde3a.S								gldc.S				Xelaev18002611m.g	Xelaev18006838m.g
			loc100493713.L								Xelaev18015899m.g				adam11.S	Xelaev18005482m.g
			Xelaev18029160m.g								Xelaev18009052m.g				dlgap2.S	dlx3.S
			hoxa2.S								Xelaev18023825m.g				plk1s1-like.L	gdf3.S
			loc100496167.L								dcn.L				hoxc10.S	Xelaev18016751m.g
			dbh.S								irx3.S				cacna1s.S	atoh8.S
			c15orf26.L								xkr7.L				loc100487796-like.S	cd40.L
			ebf3.L								emilin3.S				agmo.L	cdc14a.L
			vn2r1p.L								ldlrad2.L				popdc2.S	sfrp2.S
			paqr4-like.L								Xelaev18028576m.g				atf4.L	crb2.S
			syp.L								alad.S				loc100495255.L	crebzf.S
			c2orf50.S								Xelaev18000487m.g				ventx3.1.S	stag2.S
			dhrs7.S								nox4.S				Xelaev18044205m.g	rasgrf2.S
			syt7.S								frzb.L				lrrc16b.S	eppk1.L
			rnf40.L								fkbp9.L				smpdl3b.S	pkdcc.L
			loc100491943.L								plp1.L				kremen2.S	Xelaev18026869m.g
			emx1.2.S								hnf1b.S				cyp2w1.L	loc101734229.1.S
			selp.S								Xelaev18014051m.g				cckar.L_1	Xelaev18011388m.g
			stc2.L								wfdc1.L				Xelaev18016830m.g	krt.S
			Xelaev18000376m.g								Xelaev18030376m.g				Xelaev18004901m.g	tusc5.L
			cd3e.L								Xelaev18043607m.g				loc100496061-like.L	osr2.S
			tex9.L								klhdc9-like.L				cpe.L	mnx1.L
			Xelaev18005969m.g								Xelaev18028181m.g				loc100490164.L	loxl1.L
			arsk.L								kcnn1.S				edn2.S	Xelaev18002981m.g
			Xelaev18001632m.g								Xelaev18021251m.g				loc398470.L	Xelaev18034083m.g
			Xelaev18037355m.g								Xelaev18017398m.g				gngt2.1.L	slitrk1.S
			loc100488471.L								Xelaev18034380m.g				cfp.L	Xelaev18011929m.g
			Xelaev18022831m.g								wscd2.L				Xelaev18014486m.g	loc100192369.S
			gadd45b.L								luc7l3.S				pou5f3.2.L	grhl3.S
			vstm2l.S								fam135b.S				Xelaev18031305m.g	loc100496678.S
			pou1f1.L								ndufa8.S				gckr.L	trappc3l.S
			loc734071.L								phf12.L				Xelaev18016330m.g	loc100487264.1
			dlec1.L								vstm2b.L				ush1c.S	col9a2.L
			Xelaev18002448m.g								Xelaev18012200m.g				Xetrov90028029m.S	ca14.S
			pzp.S								loc101731737.1.S				ildr2.L	prss36.L
			Xelaev18000537m.g								riok3.S				dram1.S	nhs.L
			mal-like.2.S								fam92b.L				Xelaev18017103m.g	Xetrov90015394m.S
			Xelaev18006755m.g								nrarp.S				vps16.L	robo3.L
			loc100497356.L								Xelaev18000957m.g				Xelaev18045938m.g	pax2.S
			jam3.L								gprc5b.S				litaf.L	Xelaev18029444m.g
			thap2.S								kif26a.L				Xelaev18004899m.g	Xelaev18038702m.g
			ptk2b.L								Xelaev18030841m.g				Xelaev18036119m.g	Xelaev18028055m.g
			itga2b.1-like.S								adarb2.L				Xelaev18002215m.g	Xelaev18002596m.g
			rela.S								gypc.L				aqp3.S	nr1i3.L
			loc100488530-like.1.L								shc3.S				loc101731768.S	pcdh15.S
			otop1.S								tiprl.S				bcar1.L	rxfp1.S
			loc101734605.L								tac1.L				Xelaev18019726m.g	Xelaev18042706m.g
			enoph1.L								lrit2.S				pcsk9.L	Xelaev18045649m.g
			Xelaev18047982m.g								Xelaev18033418m.g				rbm20.S	tmem200c.S
			amy2b.S								loc100135136.L				fam193a.L	map2.S
			arnt2.L								srsf12.S				cacna1c.L	txn2.L
			eps8l3.L								Xelaev18010316m.g				Xelaev18009756m.g	tacc2.L
			Xelaev18015201m.g								rbm45.S				ppp2r4-like.S	Xelaev18005859m.g
			msn.S								loc100491837.L				csmd1.L	krt5.7.L
			smim3.S								Xelaev18004001m.g				rgs2.L	cdc14a.S
			odf3l2.L								bet1l.S				loc101733813.1	Xelaev18031254m.g
			krt8.2.S								ptprz1.S				rreb1.S	fam120b.S
			stk32a.L								Xelaev18004144m.g				loc100492825.S	unnamed.S_12
			capn2.2.L								cyp1b1.L				loc101730899-like.L	Xelaev18038470m.g
			loc101732042-like.S								Xetrov90014302m.S				Xelaev18020385m.g	slc30a8.L
			pbx2.L								loc100271753.S				twsg2.L	epha2.S
			Xelaev18044763m.g								use1.S				mafb.S	sema6a.S
			igsf9b.S								net1.S				loc100488647	ldb3.S
			prr16.S								kcnq4.S				scx.S	kif26a.S
			opn5.2.L								Xelaev18026838m.g				rcan2.L	Xelaev18039076m.g
			elmo1.S								ccnb3.L				Xelaev18039139m.g	Xelaev18045832m.g
			pdlim2.L								loc101735213.L				gprc5b.L	Xelaev18000483m.g
			btbd19.L								Xelaev18013203m.g				chrne.S	nrip3.S
			pou4f1.2.S								tmem229a.L				agr2.S	sall3.L
			loc100494424-like.L								Xelaev18040631m.g				ubxn8.L	srpx2.L
			avpr1b.S								Xelaev18021789m.g				e2f7.L	il13ra2.S
			loc100496630.S								loc100485201-like.S				Xelaev18037467m.g	chrd.S
			loc101733572.S								loc101733625.L				dedd2.L	Xelaev18039930m.g
			nos1.S								sema3f-like.1.L				ank3.L	Xelaev18008625m.g
			loc100496331.L								fam69b.S				Xetrov90028231m.L	tmem56.2.L
			Xelaev18013331m.g								loc100495360.L				lgi4.L	ago2.S
			sell.L								Xelaev18046638m.g				loc100492639-like.L	dio2.L
			oprm1.L								Xelaev18044299m.g				notch2.L	Xelaev18039920m.g
			loc100492996.L								egr4.S				dach1.L	pgs1.L
			Xelaev18004457m.g								Xelaev18040921m.g				Xelaev18003417m.g	vegt.L
			loc101732179.S								scg3.L				gramd1a.S	afap1l1.L
			loc100496720.L								ovch2.S				ddx54.S	Xelaev18041869m.g
			duoxa1.L								sfpq.S				slc25a29.S	Xetrov90008930m.S
			loc101732869-like.L								loc100487727.L				c8g.S	tnnc1.L
			Xelaev18044229m.g								ube2n.L				Xelaev18040516m.g	zic3.S
			Xelaev18006566m.g								Xelaev18046343m.g				rgs9bp.S	cldn5.S
			loc100485201-like.L								pfn2.S				loc100487093-like.L	vangl1.L
			Xelaev18041935m.g								gdpd3.L				thbs3.L	f2r.S
			tmem163.L								blvrb.L				Xelaev18015000m.g	Xelaev18043074m.g
			Xelaev18012491m.g								arhgap28.S				Xelaev18001596m.g	lhx6.L
			Xetrov90030233m.L								Xelaev18013739m.g				gcm1.L	post.L
			Xelaev18032183m.g								loc100485462.L				Xelaev18015010m.g	loc394967.L
			cryba4.L								vtn.L				prrt1.L	hes3.1.L
			Xetrov90010371m.S								tcn2.S				kcnh4.S	loc101731252.S
			Xelaev18018483m.g								Xelaev18000315m.g				loc100498368-like.S	Xelaev18016639m.g
			chsy3.L								cd82.S				aplnr.L	Xelaev18000040m.g
			fblim1.S								rps6ka2.S				Xelaev18010822m.g	Xelaev18016589m.g
			rhoa.2.S								rufy2.S				Xelaev18001821m.g	dram1.L
			Xetrov90028461m.S								Xelaev18040996m.g				loc100496462.S	large.S
			plekha2.L								cxcr4.S				Xelaev18026517m.g	Xelaev18045771m.g
			Xelaev18004391m.g								spag6.L				Xelaev18032498m.g	Xelaev18037792m.g
			Xelaev18003357m.g								c22orf39.L				Xelaev18013340m.g	Xetrov90027276m.1
			Xelaev18041810m.g								Xelaev18009872m.g				Xelaev18015118m.g	Xelaev18034008m.g
			gdpd3.S								slc37a1.S				muc1.L	loc100488554.L
			foxo3.S								clec3b.L				Xelaev18016063m.g	Xelaev18019738m.g
			Xelaev18041481m.g								Xelaev18010418m.g				chrnb2.S	Xelaev18002683m.g
			loc734042.L								Xelaev18030545m.g				cspg5.S	bmp4.L
			tpr.L								Xelaev18001093m.g				Xelaev18032093m.g	Xelaev18024603m.g
			loc105945482.S								Xelaev18015235m.g				Xelaev18044648m.g	loc100493516.S
			elovl2.S								Xelaev18002185m.g				Xelaev18005943m.g	agap2.S
			Xelaev18014641m.g								qrich2.S				popdc2.L	ctsg.S
			Xelaev18046502m.g								gnrh2.L				tbata.L	zswim4.S
			loc105948127.L								Xelaev18002426m.g				tnr.S	ncam1.L
			hdlbp.S								Xelaev18006054m.g				tkfc.S	cldn23.L
			loc101730584								il34.S				klf10.L	Xelaev18018615m.g
			elf3.S								loc100489532.S				apobec2.S	Xelaev18018912m.g
			cdh6.S								kcnip1-like.S				rs1.L	tmem265.L
			pih1d3.L								Xelaev18022965m.g				oit3.L	fbn3.L
			penk.S								cecr1.S				dusp11.2.L	Xelaev18027394m.g
			rax.L								Xelaev18002032m.g				loc100494676.L	npas2.L
			fdft1.S								loc100492908.L				Xetrov90005801m.L	loc100488577.L
			wdr88.L								metrnl.L				loc101732576.S	Xelaev18041019m.g
			zswim6.L								pdia4.L				wnt8b.L	szl.L
			hmx1.S								Xelaev18006489m.g				mn1.L	gpr135.L
			Xelaev18041624m.g								loc101732938.S				loc100494491.L	proser1.S
			fam13b.L								loc100488353.L				Xelaev18047430m.g	eps8l2.S
			Xelaev18000419m.g								loc100486548.S				fam83f.S	Xelaev18038703m.g
			ccl21.S								Xelaev18030847m.g				loc100489839-like.L	Xelaev18029191m.g
			Xelaev18003734m.g								ttc12.L				prrt3-like.S	ndnf.L
			c6.2.L								Xelaev18045052m.g				Xelaev18043583m.g	col4a5.S
			loc100489067.L								phldb1.S				Xelaev18037212m.g	cpn1.L
			tespa1.S								Xelaev18024674m.g				skil.S	Xelaev18043772m.g
			tshb.S								cobll1.S				kctd15.L	pax6.S
			cpxm2.S								sgk1.S				tpd52l2.S	Xelaev18043771m.g
			edf1.S								Xelaev18001956m.g				Xetrov90018342m.L	Xelaev18032627m.g
			pou6f2.L								cd34.S				loc100491629.L	wnt7a.L
			gabbr1.S								loc101734315.1				stard5.L	Xelaev18046883m.g
			Xelaev18018774m.g								apex1.S				naaladl1.L	Xelaev18002904m.g
			Xelaev18008629m.g								ccnt2.L				meox2.L	rcsd1.L
			loc100487159-like.L								fgf13.L				ptprt.L	tmem52b.L
			Xelaev18001765m.g								rbm5.L				olfm2.S	Xelaev18039183m.g
			dpm3.L								brsk2.L				best4.L	creb5.S
			ywhae.S								Xelaev18002297m.g				f2r.L	klf9.L
			loc101733145.S								Xelaev18009066m.g				loc100486436-like.L	gas1.L
			Xelaev18015485m.g								tra2a.S				hmx3.L	foxd4l1.2.L
			osmr.L								ywhab.L				sft2d2.S	mid1ip1.L
			Xelaev18012292m.g								Xelaev18012554m.g				Xelaev18021227m.g	Xelaev18003995m.g
			Xetrov90008421m.S								loc100490587.S				Xelaev18000010m.g	Xelaev18037308m.g
			btbd11.L								Xelaev18002544m.g				syt13-like.L	cers1.L
			Xelaev18015704m.g								slc15a5.L				Xelaev18032723m.g	bbip1.S
			gjb2.S								Xelaev18038236m.g				Xelaev18001755m.g	Xelaev18021892m.g
			Xelaev18004326m.g								Xelaev18037527m.g				msh4.L	Xelaev18038704m.g
			Xetrov90006631m.L								s1pr4.S				loc101730930.L	carns1.L
			sf3a1.L								loc100490316.L				wnt8a.S	nodal.L
			twf1.L								Xelaev18010114m.g				fgf20.L	Xelaev18014419m.g
			mxra8.S								Xelaev18001092m.g				loc100497371-like.L	moxd1.S
			rasal1.L								Xelaev18041958m.g				Xelaev18009838m.g	gli3.S
			tcp11l1.S								yeats4.S				Xelaev18032295m.g	ccser1.S
			Xelaev18003560m.g								pik3r6.S				Xelaev18043775m.g	loc100486344.S
			Xelaev18008703m.g								ptprr.S				Xelaev18003251m.g	tmem119.S
			Xelaev18003504m.g								gne.L				loc100493614.L	ngfr.S
			c2orf42.L								Xelaev18013318m.g				otogl.L	loc100498193-like.L
			kremen1.S								loc100497608.S				Xelaev18025696m.g	kcna1.L
			loc100492396.L								btk.L				hoxc13.L	fbxl7.S
			Xetrov90001024m.L								slc16a10.S				samd9l-like.2.L	pcdha13.L
			Xelaev18029467m.g								loc100492768.L				ptprs.L	fgf14.L
			Xetrov90012156m.S								loc101734608.L				Xelaev18044342m.g	itprip.S
			Xelaev18002495m.g								loc100492075.L				ccdc181.S	Xelaev18001444m.g
			plod2.S								rgs14.L				loc100487902.L	Xelaev18001992m.g
			Xelaev18029012m.g								Xelaev18026959m.g				prune2.S	fjx1.L
			ralgds.L								Xelaev18001715m.g				Xelaev18040499m.g	Xelaev18046451m.g
			rab11b.2.S								pelo.S				nek5.L	col1a2.L
			loc100496673.L								Xelaev18041739m.g				Xelaev18019340m.g	Xelaev18042883m.g
			rps5.L								Xelaev18042590m.g				Xelaev18016832m.g	Xelaev18002990m.g
			dsp.L								krt5.1-like.2.S				mtmr11.S	Xelaev18024133m.g
			loc733474.L								Xelaev18001682m.g				loc100129924.L	tmem158.S
			Xelaev18032463m.g								Xelaev18001720m.g				Xelaev18042455m.g	Xelaev18028469m.g
			loc100488885-like.L								mapk8ip3.S				Xelaev18024308m.g	tspan18.L
			Xelaev18038622m.g								loc100496858.L				Xelaev18029352m.g	kcnab1.S
			flt3.S								loc100492744.L				Xelaev18018282m.g	ralgps1.L
			ywhae.L								Xelaev18036232m.g				Xelaev18032096m.g	kiaa1324l.L
			Xetrov90014132m.L								slco1b3.L				apela.S	loc100487782.S
			galnt13.L								loc100489017.L				dmpk.L	itprip.L
			ddr1.S								pik3r5.S				Xelaev18001971m.g	Xelaev18002248m.g
			znf704.L								cacna1h.S				Xelaev18004064m.g	Xelaev18028472m.g
			Xelaev18010621m.g								clk3.S				rara.L	Xelaev18024251m.g
			srrt.L								loc101733633.L				dusp6.S	Xelaev18037854m.g
			hspb8.L								lama3.L				mxra7.L	tlx3.L
			Xelaev18018985m.g								Xelaev18041368m.g				Xelaev18043635m.g	Xelaev18044557m.g
			Xelaev18032811m.g								ccdc63.L				Xelaev18026042m.g	Xelaev18000337m.g
			elfn1.S								tmem265.S				Xelaev18038240m.g	unnamed.L_10
			Xelaev18041392m.g								sh2d6.L				Xelaev18032447m.g	lct.L
			Xelaev18039972m.g								Xelaev18011230m.g				vash2.S	Xelaev18016785m.g
			Xelaev18013309m.g								Xelaev18040617m.g				Xelaev18008677m.g	Xelaev18016640m.g
			Xelaev18021984m.g								avpr1a.S				spns2.S	loc100493992.S
			rgs3.L								Xelaev18047022m.g				Xelaev18003346m.g	Xelaev18032701m.g
			nodal5.2.L								Xelaev18024858m.g				hoxc9.L	arhgef25.L
			rtp3.S								Xelaev18013317m.g				Xelaev18030175m.g	wnt5a.L
			clk2.L								styk1.L				Xelaev18042044m.g	azin2.S
			prcc.L								Xelaev18010636m.g				Xelaev18032448m.g	stard10.L
			Xelaev18006753m.g								loc100490020.L				loc100486596-like.2.1.S	Xelaev18006625m.g
			Xelaev18035993m.g								loc733876.L				Xelaev18029649m.g	sox21.S
			fads2.S								cyp1a1.L				tceb3.S	fat1.S
			cerkl.L								Xelaev18026605m.g				Xelaev18029662m.g	gpr65.S
			loc779521-like.L								coro1a.S				loc100496966.S	tusc5.S
			Xelaev18011236m.g								adamts5.S				loc101735121-like.L	pkdcc.1.L
			sipa1.L								p2rx2.S				fbxw10.L	ces2.L
			Xelaev18033186m.g								cer1.S				Xelaev18012280m.g	alcam.S
			Xelaev18000046m.g								ddx17.L				vdr.L	cd19.L
			lpin2.S								mmp13l.S				sema3f.S	lhx1.L
			ror1.L								lamc1.S				samd11.S	cass4.L
			ntn1.L								glul-like.1.L				caps.S	erich6.L
			kcnk10.L								znf850.L				ankrd50.L	ppp1r14c.L
			ptgr1.1.L								Xelaev18032692m.g				pcdhac2.L	Xelaev18001618m.g
			prrx1.S								elof1.L				loc100497460.S	osr2.L
			Xelaev18040326m.g								il13ra1.L				Xelaev18022785m.g	ltk.L
			Xelaev18004126m.g								znf534.S				prpf39.1.S	ttc22.L
			wdr63.L								mn1.S				Xelaev18042973m.g	Xelaev18016875m.g
			agbl2.L								kcnk6.S				Xelaev18004319m.g	Xelaev18026295m.g
			Xelaev18002625m.g								loc100485009.L				loc100494547.L	scgn.S
			Xelaev18029071m.g								arl4a.S				has1.S	ldb3-like.1.L
			hoga1.L								art5.L				timm23.S	chrm4.L
			Xelaev18046190m.g								tmc5.S				rab6a.L	Xelaev18038145m.g
			Xelaev18030604m.g								ptger4.S				loc100485017.S	dusp5.S
			Xelaev18004056m.g								adamts18.L				Xelaev18011664m.g	MGC147314.S
			foxl1.L								yipf2.L				Xelaev18029142m.g	tsc22d3.L
			nostrin.L								scn3b.S				hhex.L	loc100489843-like.L
			kif21b.L								Xelaev18007665m.g				loc105947855.L	h2afx.L
			loc100497753.L								arhgap27.S				rbbp8nl.S	gli1.L
			Xelaev18047225m.g								Xelaev18021764m.g				fam179a.S	cttnbp2.S
			rsph10b.S								Xelaev18009648m.g				aim1l.S	zic1.L
			loc100497652-like.L								ahr.L				scrg1.S	ventx1.1.S
			MGC69466.L								Xelaev18037392m.g				Xelaev18032989m.g	Xelaev18005002m.g
			ccng1.S								isl1.S				erbb3.L	rgs10.S
			fbxw7-like.L								loc733876.S				nrbp2.L	tnfsf10l.L
			cebpd.S								rps7.L				lrp10.L	Xelaev18027369m.g
			loc105945418.S								mctp1.S				Xelaev18003702m.g	ebf2.S
			Xelaev18015513m.g								loc100126630.L				kremen2.L	fam124b.L
			Xelaev18007522m.g								Xelaev18042655m.g				Xelaev18044341m.g	rnd1.L
			dapp1.L								b4galt1.2.S				Xetrov90015709m.S	nfkbia.L
			pbx1.S								slc7a15.L				h2afv.L	cks1b.L
			Xelaev18001270m.g								Xelaev18046436m.g				Xelaev18038699m.g	Xelaev18014680m.g
			trpc6.L								Xelaev18020878m.g				krt12.S	epn1.S
			loc100496766.L								Xelaev18013641m.g				Xelaev18011723m.g	akap2.S
			tgfa.L								tm7sf2.L				fgf16.L	Xelaev18003544m.g
			smad3.L								pnp.L				mzt1.L	Xelaev18046289m.g
			klhl10-like.1.L								arrdc2.S				loc105945708.S	Xelaev18001287m.g
			unc5c.L								Xelaev18016828m.g				Xelaev18046850m.g	plxdc1.S
			stmn3.S								cspg5.L				b3gnt7.L	Xelaev18034155m.g
			glra1-like.L								sstr2.S				adamts20.L	ag1.S
			traf1.S								ccdc87.L				loc100491563.L	MGC64389.L
			galr3.L								trim63.S				loc101734025.L	dlx3.L
			p4hb.L								grin3b.L				Xelaev18036649m.g	s100a11.S
			mchr2.L								Xelaev18003525m.g				plekho1.S	Xelaev18003910m.g
			Xelaev18001458m.g								ralyl.L				aim1l.L	Xelaev18003524m.g
			mrpl44.L								nkx2-5.S				Xelaev18004716m.g	trpm5-like.S
			cyp2c8.2.S								foxa2.S				efs.S	lpar4.L
			loc100490187-like.L								atp2c2.L				ngfr.L	Xelaev18019724m.g
			Xelaev18038730m.g								epha3.L				mmd.L	cks1b.S
			Xelaev18021704m.g								srsf4.L				st6gal2.S	hhip.S
			loc100497256-like.L								Xetrov90009687m.S				abca5.L	rarg-like.1.L
			Xelaev18043921m.g								Xelaev18012289m.g				Xelaev18032710m.g	Xetrov90003193m.L_2
			loc105947871.L								Xelaev18006499m.g				Xelaev18029130m.g	Xelaev18015421m.g
			sephs1.S								cpsf6.S				adora2a.S	Xelaev18039921m.g
			en1.L								srsf6.L				csmd1.S	Xelaev18017809m.g
			Xelaev18009634m.g								loc100495335.L				Xetrov90014037m.L	Xelaev18037540m.g
			Xelaev18010935m.g								il1rap.S				rusc2.1	Xelaev18035471m.g
			pde4c-like.L								vopp1.L				Xelaev18043697m.g	bc014685.S
			parp10.S								cabp4.L				loc100491983.1.L	Xelaev18004580m.g
			atp4b.L								ddit3.L				chrna2.S	plxna2.S
			bmp6.L								tmem159.L				Xelaev18017691m.g	hk1.L
			loc100495652-like.L								loc100490391-like.S				cfb.L	Xelaev18024458m.g
			Xelaev18028703m.g								Xelaev18005335m.g				dpp10.S	reln.L
			Xelaev18026441m.g								loc100492274-like.L				Xelaev18026289m.g	otx2.L
			loc101735270.L								sf3b5.S				efna3.L	Xelaev18030006m.g
			map1lc3b.L								srsf6.S				Xelaev18030606m.g	loc101731079.L
			Xelaev18029855m.g								fam227a.L				loc101732215.L	egr3.S
			Xelaev18014572m.g								Xetrov90021734m.S				Xelaev18043637m.g	mdk.S
			adamts5.L								Xetrov90020058m.L				Xelaev18032484m.g	kmo.L
			iqub.L								Xelaev18047666m.g				loc100494774.L	Xelaev18034944m.g
			Xelaev18000331m.g								arhgap17.S				Xelaev18046691m.g	Xelaev18005644m.g
			loc101733890.L								Xelaev18044611m.g				slc26a9.S	slit1.S
			loc100492237-like.L								znf534.L				tuba1b.S	stx3.S
			ehbp1l1.L								Xelaev18026854m.g				cdkl1.S	Xelaev18004951m.g
			eif4b.S								slc19a2.L				Xetrov90014421m.L	lnx2.S
			fras1.L								grik5.S				tril.S	lrrc9.L
			shisa6.S								ednra.L				tmem121.S	pax5.L
			ddx23.L								efcab2.L				dtx4.L	loc100497061.L
			Xelaev18032578m.g								Xelaev18047280m.g				adam33.S	sp7.L
			tnfrsf17.L								Xelaev18008633m.g				fgf16.S	Xelaev18013483m.g
			trpc6.S								nwd1.L				hgd.L	ccnd1.S
			gpx1.L								dhx15.L				gal3st4-like.2.S	Xelaev18032583m.g
			Xelaev18043591m.g								ccdc74b-like.L				paqr5.L	Xelaev18032543m.g
			Xelaev18006557m.g								Xelaev18040052m.g				ppm1j.L	itga6.L
			csmd3.S								pskh2.S				prss8.L	Xelaev18007952m.g
			rab3il1.L								Xelaev18028464m.g				asic2-like.2.L	ecel1.L
			dusp27.L								rxrb.S				Xelaev18019700m.g	pdxk.S
			Xelaev18001078m.g								myh7.S				cpsf1.L	slc35f3.L
			Xelaev18030276m.g								gabra1.S				mb21d1.L	tmem47.L
			csf3.L								mmrn2.S				shh.L	Xelaev18016700m.g
			Xelaev18038031m.g								loc101734175.L				Xelaev18032450m.g	Xelaev18003378m.g
			rsg1.L								Xelaev18032632m.g				klf11.L	pxdc1.L
			Xelaev18036431m.g								Xelaev18040662m.g				Xelaev18043719m.g	loc101730320.L
			wnk4.S								slc35f3.S				Xelaev18001370m.g	ago2.L
			Xelaev18004589m.g								erp29.S				Xelaev18012648m.g	ttll1.S
			c7orf72.L								dennd1c.L				lrrn1-like.1.L	cdknx.L
			prg4.L								Xelaev18018593m.g				Xelaev18007687m.g	gipc2.L
			loc105948211.L								Xelaev18012293m.g				loc100494033.L	Xelaev18044610m.g
			hes3.3.S								amotl2.S				ventx1.1.L	Xelaev18043700m.g
			ca7.S								apcdd1l.L				tbx3.L	scube2.S
			Xelaev18042086m.g								Xelaev18029742m.g				cops5.L	caprin2.S
			ccdc78.S								cirbp.S				Xelaev18012793m.g	Xelaev18001646m.g
			serpine2.S								atp6v0d2.L				Xelaev18044137m.g	Xelaev18014049m.g
			hmx3.S								cables2.L				cox4i2.L	pkdcc.S
			ripply2.L								ebf2.L				Xelaev18023152m.g	Xelaev18041404m.g
			rala.S								Xelaev18001892m.g				loc101732034.L	dok6.S
			fbln2.L								exoc1.L				abca4.L	sftpb.S
			six1.S								Xelaev18033125m.g				esco2.L	lhx3.L
			rps17.S								fjx1.S				rs1.S	foxj1.L
			amigo1.S								jam3.S				dab2ip-like.L	loc100498452.L
			zmynd10.L								tdgf1.2.L				sema5b.S	isoc2.L
			loc100491349.L								m6pr.L				Xelaev18030254m.g	Xelaev18001991m.g
			Xelaev18001106m.g								loc101733715.S				foxa2.L	cdh2.L
			Xelaev18043562m.g								id4.L				vtcn1.L	foxj1.S
			Xelaev18045402m.g								awat1.L				Xetrov90022686m.L	Xetrov90017730m.L
			Xetrov90030464m.L								Xelaev18000166m.g				zdhhc2.L	loc100488885-like.S
			Xetrov90021077m.L								loc100494945.S				stx1a.L	chgb.L
			Xelaev18041606m.g								pqlc1.2.L				c1s.L	Xelaev18036457m.g
			Xelaev18029309m.g								Xelaev18030421m.g				Xelaev18034617m.g	fgf20.S
			Xelaev18003621m.g								klhdc7a.S				kcnj8.S	Xetrov90028448m.L
			gpr88.S								Xelaev18033384m.g				snai2.S	thbs3.S
			urad.S								gcm1.S				ctgf.S	speg.S
			Xetrov90024317m.L								mvp.L				rhebl1.S	itgb8.L
			loc100495163.L								atp6v0d2.S				Xelaev18015119m.g	sgcd.L
			Xelaev18008255m.g								Xetrov90029963m.L				purg.L	usp43.S
			loc100486734-like.L								cntnap5.S				slc24a2.L	nceh1.S
			plcb1.L								e2f3.L				gpr45.S	ror2.L
			lman2l.S								prr18.S				mid1.S	atp6v1c2.L
			Xelaev18001764m.g								umodl1.L				Xelaev18044644m.g	loc100494180.L
			Xelaev18036731m.g								Xetrov90018953m.S				Xetrov90022711m.L	hes1.S
			efhc2.L								trim71.S				capzb.S	sema3f.L
			adcy9.L								rab31.L				loc100485040.S	rab31.S
			adamdec1.L								avp.L				ca6.L	tmem163.S
			cnnm3.L								bcr.S				loc100492420.L	Xelaev18045650m.g
			loc100487836.L								leng8.S				entpd2.S	fam212a.L
			polr2h.L								myh11.S				loc105945771.L	Xelaev18030463m.g
			nostrin.S								loc100493652-like.L				arl4c.L	myo15a.S
			loc100492795.L								hoxa1.S				Xelaev18029321m.g	Xelaev18041374m.g
			Xelaev18033386m.g								loc100487575.L				frzb.S	loc100488048.S
			maml3-like.1.S								hp1bp3.L				chrm5.S	Xelaev18029353m.g
			sorcs2.L								Xelaev18037892m.g				rbms1.S	fbn2.S
			casp6.L								wdr78.S				gbp7.S	st6gal1.L
			cnn2.S								stx6.S				slc7a8.L	loc100497171.L
			MGC75753.L								cfap70.L				loc100135371.L	ror2.S
			tp53.L								socs4.S				Xelaev18044512m.g	stard10.S
			Xelaev18027859m.g								Xelaev18034047m.g				thbs1.L	slc35d2.S
			loc100492897-like.L								Xelaev18006019m.g				rasgef1a.L	Xelaev18022285m.g
			slx4.L								loc100497284-like.L				col9a3.S	apln.L
			baz2b.S								gmpr.S				loc101733073.L	Xelaev18026894m.g
			yjefn3.L								ccdc85c.L				Xelaev18045389m.g	rapgefl1.S
			psmd14.L								gja8.S				b4galnt1.S	ankrd24.L
			Xelaev18043462m.g								rnf24.L				mmp14.L	clca3p-like.L
			polr3c.S								Xelaev18044103m.g				Xelaev18030382m.g	loc100496969.L
			c3orf70.L								cbx1.S				Xelaev18010202m.g	apold1.L
			lrrc36.S								Xetrov90026331m.S				loc100492069.L	loc101732704.S
			tk2.S								smad6.2.L				arhgap25.S	Xelaev18045833m.g
			Xetrov90013902m.S								Xelaev18004199m.g				loc100486881-like.S	ttc34.S
			ankar.L								tjp2.L				vsig8.L	loc101731768.L
			ggt7.L								znf804b.L				loc549366.L	spo11.L
			tmc5.L								fus.S				kalrn.L	col1a2.S
			Xelaev18011339m.g								Xelaev18041113m.g				Xelaev18029882m.g	nipal2.S
			rpl34.S								rfng.L				hs6st1.S	dlk2.S
			Xelaev18044735m.g								lrrn4cl.L				hn1l.S	loc100145165.S
			dnah2.L								cdx1.L				loc100496053.L	wbscr17.L
			Xelaev18039143m.g								Xelaev18022244m.g				bmp7.1.S	Xetrov90015445m.L
			Xelaev18010637m.g								fndc3b.L				il15ra.S	myo1d.S
			arhgap22.L								loc100492777.S				cldn4.L	maoa.S
			Xelaev18003654m.g								actn3.S				siglec1.L	Xelaev18032619m.g
			emx1.S								ddx43.L				selplg.S	cpn1.S
			actc1.L								loc100489305.L				slc24a3.S	emb.S
			Xelaev18007266m.g								birc2.S				Xelaev18012953m.g	nrdc.L
			tmod2.L								cdkn2b.L				st6galnac1.S	Xelaev18038693m.g
			loc100495198.L								Xelaev18005944m.g				xkr6.L	loc100495470.S
			Xelaev18046449m.g								loc100490770-like.L				rras2.S	Xelaev18012806m.g
			Xelaev18031226m.g								tekt3.S				Xelaev18000415m.g	adam19.S
			c1orf173.S								Xelaev18005544m.g				Xelaev18024436m.g	col8a1.L
			MGC145260.L								emg1.L				Xelaev18030308m.g	efnb2.L
			robo2-like.S								Xelaev18037790m.g				dennd2c.S	gli3.L
			Xetrov90008753m.L								Xelaev18002255m.g				Xelaev18022844m.g	ttc9b.L
			tcf7l2.S								iglon5.L				drp2.L	wnt4.L
			znf668.L								Xelaev18011810m.g				Xelaev18028180m.g	Xelaev18037612m.g
			Xelaev18027010m.g								Xelaev18041936m.g				lmna.L	Xelaev18006408m.g
			Xelaev18047635m.g								Xelaev18038435m.g				bcl3.S	ptprn2.S
			Xelaev18013479m.g								atp12a-like.S				Xelaev18021675m.g	slc25a29.L
			Xelaev18005012m.g								tmprss4.L				hprt1.S	Xelaev18032411m.g
			loc101735270.S								il2rg.L				hoxc6.S	abcb9.L
			tgm3.1.S								sertad3.S				egfl6.L	Xelaev18043967m.g
			Xelaev18020578m.g								mzt1.S				hrh1.S	tesc.L
			c6orf62.S								ralgds.S				scg5.L	dach1.S
			Xelaev18041027m.g								stap1.L				mertk.L	afap1l2.L
			lgals9c.S								il6r.L				Xelaev18008618m.g	st6galnac2.S
			loc101735197-like.S								hsh2d.S				Xelaev18043219m.g	socs3.S
			Xelaev18016674m.g								stx6.L				loc100490338.S	Xelaev18003855m.g
			fkbp2.L								clvs1.L				nr1i3.S	Xetrov90000563m.L
			ccdc37.L								Xelaev18003356m.g				slc26a6.S	igsf9b.L
			Xelaev18038642m.g								Xelaev18040937m.g				rab11fip3.S	atp6v1g3.L
			wnt7b.L								dnajc6.L				Xelaev18000712m.g	Xelaev18002950m.g
			Xelaev18042612m.g								cnn3.L				hsf2bp.L	hao1.L
			tefm.L								sertad3.L				Xelaev18039034m.g	slc29a3.L
			Xetrov90012787m.L								loc101734700.L				slfn13.L	col4a6-like.L
			chmp1b.L								topaz1.S				loc100490338.L	loc100487225.L
			loc100489908.L								ndufb6.L				npr1.S	kcnn3.L
			loc100486532.S								loc101730219.L				pcdh9.L	iqca1.L
			Xelaev18032474m.g								gjb2.L				Xelaev18037927m.g	ttyh2.S
			son.S								prickle1.S				hoxb9.S	vav3.L
			loc100489483-like.L								myod1.S				Xelaev18047071m.g	Xelaev18024704m.g
			atp2a1.L								cdh22.L				Xelaev18002606m.g	kif3c-like.L
			fam167b.L								elk3.L				Xelaev18043142m.g	agap2.L
			Xelaev18003442m.g								h2afy2.L				proc.L	slc34a2.L
			Xetrov90002666m.L								Xelaev18035097m.g				Xelaev18030478m.g	ndst4.L
			hp1bp3.S								Xelaev18029461m.g				pou3f1.S	vav3.S
			loc100485437.L								Xelaev18030377m.g				pdlim1.L	hsbp1l1.S
			ttll13.S								Xelaev18032990m.g				Xelaev18033620m.g	rabgap1l.L
			sft2d1.S								tmem8b.L				artn.S	Xelaev18043947m.g
			pspc1.L								Xelaev18046305m.g				pgm5.S	loc398404.L
			st8sia2.L								f13b-like.L				sgk2.L	loc100485512.L
			loc100490052.L								upk1a.S				Xelaev18046844m.g	arg1.L
			Xelaev18019557m.g								Xelaev18009887m.g				Xelaev18003186m.g	Xelaev18047362m.g
			atp1a2.L								fam69c.S				gatm.S	Xelaev18027742m.g
			wdr65.L								dkkx.L				loc100487259.S	kif1a.S
			ppp1r3c.L								tctex1d1.S				Xelaev18047973m.g	Xelaev18043617m.g
			fam5c.L								ppp1r9a.S				Xelaev18025987m.g	Xelaev18017876m.g
			klf9.S								ctsz.S				gzmh.L	adra2a.S
			capn1.L_2								tnni1.S				atp2c2.S	dlgap1.L
			asb18.L								tceb3.L				npnt.S	dusp5.L
			loc101732041.L								col13a1.L				hoxd8.L	ptpro.L
			lyrm2.L								spint2.L				Xelaev18001288m.g	Xelaev18042324m.g
			fkbp1b.S								srrm4.L				Xelaev18006239m.g	loc100491290.S
			tnk2.S								mid1ip1.S				Xelaev18038120m.g	Xelaev18031416m.g
			loc100497621.L								znf638.L				tuba4b.S	Xelaev18002446m.g
			pm20d1.L								arglu1.S				Xetrov90025864m.L	adcyap1.S
			Xelaev18011092m.g								cnga2.L				dll1.S	gpr146.S
			ak8.S								ptprb.L				syt17.S	plekhn1.L
			slc10a4.L								Xelaev18016253m.g				snai1.S	zeb2.S
			Xelaev18011199m.g								loc100158544.S				hspg2.L	cep19.L
			loc100486034.S								ankrd22.S				MGC147475.L	arhgef9.L
			Xelaev18027961m.g								rbl2.L				Xelaev18036379m.g	Xelaev18022784m.g
			ifitm3.L								Xetrov90011282m.L				Xelaev18000342m.g	ppap2b.L
			mettl7a-like.2.L								prkg1.S				loc101733512-like.S	dysf-like.L
			gdf1.S								Xelaev18042300m.g				Xelaev18019825m.g	loc101732639.L
			Xelaev18004546m.g								obscn.L				Xelaev18038643m.g	flt4.S
			gc.S								Xelaev18003486m.g				nrn1.L	npffr1.L
			Xelaev18037451m.g								mien1.S				fn3k.L	loc101730754.L
			Xelaev18012938m.g								ccdc85a.L				Xelaev18002374m.g	MGC76328.L
			mep1a.L								mespa.L				sspn.S	Xelaev18002949m.g
			gpr150.L								Xelaev18029059m.g				fsd1.L	gpx2.S
			loc100486501.L								Xelaev18043475m.g				rnf165.S	cxcl11.L
			safb.L								fam228b.S				cacna2d3.S	loc100487469.S
			brsk1-like.L								h2afy.L				lrrc7.S	bicd1.L
			jade1.L								Xelaev18037562m.g				fstl3.S	Xelaev18022082m.g
			Xelaev18029425m.g								Xelaev18024889m.g				fam189a2.S	loc100486181.S
			gal3st2.L								nodal.S				Xetrov90018408m.L	loc100498095-like.L
			serpinf1.L								sppl3.L				Xetrov90020467m.S	znf148.L
			mdfi.S								hhla2.L				itgb6.L	trpm5-like.L
			ablim3.S								loc100496882-like.L				kiaa0232.S	irf1.L
			Xelaev18001054m.g								zc3h10.S				fmnl2-like.L	Xetrov90027339m.L
			loc101731146.L								rab3d.L				foxd1.L	atp1b1.L
			Xelaev18017599m.g								snrnp200.S				adhfe1.S	rgs19.L
			Xetrov90016017m.L								lzts1.L				loc100498546.L	rltpr.L
			fut4.L								bhlhe41.S				atp8b3.L	Xetrov90024636m.1
			atp2b2-like.S								usf2.L				lsmem1.L	slc37a1.L
			itga2b-like.L								h2afz.L				sebox.L	hao2.L
			loc105947229.L								gtpbp4.L				klhl2.S	cyp2u1.L
			Xelaev18030459m.g								Xelaev18019047m.g				Xelaev18003368m.g	Xelaev18004316m.g
			Xelaev18014794m.g								bc014685.L				hoxc6.L	gata6.S
			Xelaev18024720m.g								Xelaev18010553m.g				Xelaev18046884m.g	Xelaev18032497m.g
			tgif1.S								gad1.1.L				Xelaev18016623m.g	Xelaev18006779m.g
			oprl1.S								prom1.L				txnrd1.L	aldh1l1.L
			dnali1.S								crabp2.S				axl.S	slc7a5.S
			myom1.S								mmp28.L				hipk2.S	Xelaev18032643m.g
			susd1.L								cyp4b1.2.L				Xetrov90015378m.S	traf4.S
			loc101731838.L								loc100494487.L				ccl19.L	acy3.L
			tox3.S								loc105946534.S				Xelaev18030544m.g	gfod1.S
			jakmip3.L								parp1.L				flt1.L	elovl3.L
			loc100495797-like.S								Xelaev18027335m.g				nptx1.L	prdm1.L
			Xelaev18038249m.g								loc101731452.L				epn1.L	hes1.L
			abcb5.L								fmnl2-like.S				mespa.S	mixer.L
			loc100490436.L								meox2.S				loc101732535.L	prdm1.S
			Xelaev18000402m.g								Xelaev18002313m.g				spag9-like.1.L	hsd11b1.S
			slc13a3.L								arhgap4.S				ccdc135.L	plekhn1.S
			anpep.L								phlda1.S				tex11.L	Xelaev18029207m.g
			lhx6.S								daw1.L				cacnb1.S	tmem206.L
			Xelaev18040412m.g								Xelaev18035564m.g				rgs20.L	Xelaev18027745m.g
			osbp.S								Xelaev18039359m.g				phex.S	gfod1.L
			Xelaev18013307m.g								Xetrov90003253m.L				lcmt2.L	kcnb1.L
			pdgfa.S								drd2.S				Xetrov90027281m.1	btg2.S
			il6r.S								Xelaev18002405m.g				Xelaev18004077m.g	Xelaev18031834m.g
			ip6k2.S								fzd4.L				Xelaev18007582m.g	efnb2.S
			Xelaev18016676m.g								lbr.S				kcnj4.S	dio3.L
			dpf1.L								sgk223.S				tmem132d.S	tmbim4.S
			plch1.L								tspan2.L				Xetrov90024169m.S	Xelaev18016121m.g
			Xelaev18045368m.g								peli2.L				tlx2.L	fbxo24.L
			wdr12.L								loc100036845.L				Xetrov90022686m.S	ier5.L
			spint2.S								arhgap9.L				loc100485192.S	Xelaev18031824m.g
			srp72.L								ppp1r9b.L				Xelaev18028802m.g	loc100498004.L
			Xelaev18037210m.g								h1fx.S				degs3.L	cyb561.L
			plvap.L								jam2.L				mespb.L	Xelaev18021890m.g
			kcnj4.L								gsc2.S				npr1.L	cldn10.L
			march9.S								hmgb3.L				cbln1.S	hes4.S
			c21orf33.L								en1.S				rarres2.L	spns2.L
			Xelaev18028750m.g								ndufa8.L				Xelaev18006376m.g	fgf9.S
			hars.L								enc1.L				rpl3l.S	igfbp4.L
			smim13.S								rad51.L				gata3.L	chst2.L
			Xetrov90011002m.L								Xelaev18041121m.g				syt7.L	nrcam.L
			nrk.L								fgf12.S				n4bp3.L	sh2d3c.S
			ppl.S								loc100489507.S				chrna10.S	pax7.S
			Xelaev18040384m.g								Xelaev18044614m.g				Xelaev18040396m.g	spry1.S
			svopl.S								Xelaev18003821m.g				Xetrov90025790m.S	bmp4.S
			klhdc8a.S								Xelaev18030929m.g				Xelaev18035472m.g	cdk5r1.S
			zfp36l1.L								srpx.S				bcorl1.L	Xelaev18010366m.g
			loc101733990.L								Xelaev18019838m.g				Xelaev18011486m.g	fgf8.S
			Xelaev18028758m.g								krt5.1-like.2.L				Xelaev18013570m.g	lefty.L
			loc101731414-like.1.S								Xelaev18046703m.g				Xelaev18028424m.g	opn1sw.L
			rps15a.S								loc100498004.S				cmtm5.L	Xelaev18014797m.g
			ltc4s.1.S								Xelaev18000414m.g				Xelaev18030796m.g	kcnb2.L
			Xelaev18023482m.g								scrt1.S				Xelaev18019531m.g	tbx2.S
			Xetrov90021593m.S								c5orf22.L				Xelaev18019666m.g	trpc3.L
			Xelaev18009903m.g								Xelaev18020893m.g				Xelaev18000482m.g	Xelaev18035105m.g
			myoz3.S								cer1.L				kdm2a.S	pdlim4.L
			grap.L								Xelaev18039307m.g				Xelaev18033837m.g	loc100498173.S
			avpr2.L								Xelaev18035338m.g				Xelaev18002673m.g	lrrc8c.S
			grm2.S								Xelaev18030326m.g				serpinf2.S	Xelaev18046128m.g
			loc100490302.L								tmem213.S				nrp2.L	Xelaev18040929m.g
			Xelaev18003992m.g								angpt4.S				pde5a.S	fzd8.S
			tfap2b.L								nhs.S				loc100489385.L	spry1.L
			nmu.L								lama3.S				myrf.S	Xelaev18039004m.g
			Xelaev18003986m.g								lrfn5.S				mmp1.S	apcdd1l.S
			loc101732106.S								dnajc18.S				Xelaev18043550m.g	fzd8.L
			hes5_X2.S								Xelaev18043013m.g				st6galnac1.L	cyp1c1.L
			kcnj6.L								casc1.L				loc100496797.L	zdhhc2.S
			ndufa12.L								atp1a1.S				bsn.L	gabra3-like.L
			sall4.L								diras3.L				kctd4.L	Xelaev18019534m.g
			loc100496476.L								gdf15.L				Xelaev18004582m.g	Xelaev18032001m.g
			Xetrov90028997m.L								otud1.L				Xelaev18034260m.g	des.1.S
			slc44a2.S								lpar3.S				gprc6a.L	rarres1.L
			fbxo34.L								Xelaev18004243m.g				itgb1bp2.L	col9a3.L
			ptbp2.L								Xelaev18007033m.g				Xetrov90025254m.L	mrc1.S
			loc100493197.1.L								hdgf.L				Xelaev18015291m.g	Xelaev18012758m.g
			rassf5.S								ptgs1.S				antxr2.S	prdm15.S
			loc101735028.L								prpf39.1.L				bcorl1.S	gatm.L
			loc101731778.L								sox10.L				scrg1.L	loc100485621.L
			Xelaev18031008m.g								Xelaev18003953m.g				chst1.S	Xelaev18047398m.g
			loc100490284-like.S								stpg1.S				prss8	Xelaev18036592m.g
			kcnk2.S								rbm14.L				tmem230.S	arhgef40.S
			Xelaev18032195m.g								rbfox3.L				Xelaev18000160m.g	socs3.L
			shisa9.S								nova2.S				Xelaev18020050m.g	cenpv.L
			tcp11l2.L								arhgap33.L				utp4.S	rnf135.L
			scai.S								purb.S				slitrk5.S	dner.S
			plekhm3.S								loc100491594.L				Xelaev18015058m.g	Xelaev18008592m.g
			hoxa1.L								bsnd.L				loc100487011.L	tubb2b.L
			nodal6.L								zc3h10.L				utp15.L	Xelaev18024883m.g
			tti1.S								hes6.1.S				gon4l.L	Xelaev18006490m.g
			tmem37.L								vax2.L				pars2.L	mst1.L
			Xelaev18047884m.g								wrb.S				loc100492877.L	gtsf1.L
			wwc1.L								kcnq3.L				chrna2.L	gpr143.L
			Xelaev18036684m.g								ctc1.S				slc47a2.S	tox2.S
			trpv2.L								tmcc1.L				shank2.S	bmp7.1.L
			Xelaev18003280m.g								phf6.S				t.S	ssbp4.L
			tacc1.S								ndufa11.L				snta1.S	Xelaev18004547m.g
			timp2.L								Xelaev18003488m.g				loc100498108-like.L	fbxo36.S
			Xelaev18011219m.g								Xelaev18030081m.g				loc100488229.L	hoxd8.S
			pirt.S								Xelaev18041937m.g				lrfn2.S	Xelaev18008720m.g
			Xelaev18011469m.g								Xelaev18032528m.g				loc101730807.L	loc100485898-like.S
			Xelaev18027922m.g								loc100488523.L				loc101734868.L	pros1.L
			usp42.S								Xelaev18038684m.g				pgm1.S	b4galt1.1.S
			npy5r.S								Xelaev18021128m.g				loc101731603.S	mtus2.L
			Xelaev18045760m.g								loc100490436.S				loc100495010.S	chga.S
			pebp4.S								ankrd34b.L				Xelaev18041993m.g	ptgfrn.L
			Xelaev18027589m.g								tnr.L				plekha7.S	cd53.S
			Xetrov90010888m.L								adarb2.S				Xelaev18036258m.g	map3k12.S
			Xelaev18025523m.g								sell.S				scube2.L	dnajb4.L
			prune2.L								prdm15.L				ltbp3.L	kif5a.L
			Xelaev18047575m.g								loc733753.L				cacna1a-like.L	c2cd2.S
			Xelaev18031660m.g								hepacam.L				bcl2.L	dpy19l4.L
			loc100488540.L								gne.S				loc100493940.L	dpep2.L
			kcnn4.S								loc100487423.L				Xelaev18024706m.g	loc100497588.L
			chrnd.L								chst11.S				Xelaev18008712m.g	Xelaev18030350m.g
			loc100490088.L								gpr153.L				polr2k.S	tmigd1.S
			sdc2.L								nipal2.L				nop56.S	foxa4.S
			loc101734275.L								Xelaev18016199m.g				lrp10.S	Xelaev18046653m.g
			loc100492639-like.S								zbtb40.L				bspry.S	Xelaev18019323m.g
			tp73.L								ptma.S				txnip.S	cdh1.S
			Xelaev18016519m.g								Xelaev18020101m.g				Xelaev18004190m.g	Xelaev18026162m.g
			bccip.L								itgb1.S				nexn-like.S	Xelaev18003796m.g
			Xelaev18038901m.g								med17.L				Xelaev18026504m.g	Xelaev18024456m.g
			Xelaev18015382m.g								Xelaev18031974m.g				prrt2.L	Xelaev18028630m.g
			itih5.L								plk2.S				serpinb10.L	parp2.L
			mxra8.L								col5a1-like.S				gdf10.L	efcc1.S
			loc734122.S								gps2.L				tmem150c.L	pcsk9.S
			loc496795.L								add1.S				celsr2.S	cfap58.L
			ap4e1.L								loc100490037.L				ndufv2.S	sox21-like.S
			foxf1.L								loc100489379.L				emilin1.S	mmp28.S
			col3a1.S								znf644.L				luc7l2.L	zmiz2.L
			loc101733189.S								g2e3.L				prickle1.L	loc101731920-like.L
			enc1.S								best2.L				Xelaev18022613m.g	bspry.L
			Xelaev18040166m.g								lgals1.L				Xelaev18002116m.g	glipr2.S
			Xelaev18017336m.g								Xelaev18036061m.g				Xetrov90025030m.S	Xelaev18008008m.g
			ip6k2.L								abcc5.S				loc101732252.S	st3gal5.S
			Xelaev18025759m.g								loc100496215.L				shb.S	loc100493268.S
			ripk2.S								Xetrov90001134m.S				Xelaev18016663m.g	cldn4.S
			ildr2.S								Xelaev18038969m.g				Xelaev18003622m.g	prph.S
			Xelaev18036111m.g								c6orf62.L				notch1.L	Xelaev18040986m.g
			sgtb.S								rbfox3.S				Xelaev18046221m.g	pear1.L
			Xelaev18041514m.g								hnrnpl.L				loc100496529.S	Xelaev18024762m.g
			Xelaev18018311m.g								mmrn2.L				ncmap.S	loc100486229.L
			Xelaev18042179m.g								ovol2.S				vax1.S	loc101732954.L
			epb41l1.S								wdr86.S				Xelaev18046309m.g	ar.L
			ctxn1.S								apobec2.L				sdk2.L	rdh10.L
			rnpep.L								Xelaev18003997m.g				lyrm7.S	kcnc4.S
			ldlrad4.L								loc100487326.L				ppl.L	slc43a1.L
			noxa1.S								Xelaev18027652m.g				sytl5.L	pros1.S
			loc100498424.S								slc16a7.L				ets2.L	plk3.L
			myo1h.S								loc100487395.L				colec11.L	sox2.S
			loc100496462.L								loc100498117.L				Xelaev18000237m.g	Xelaev18023754m.g
			Xelaev18002973m.g								march8.L				sgsm2.S	Xelaev18000152m.g
			wnk4.L								creb5.L				Xelaev18003185m.g	stk40.L
			Xelaev18022351m.g								otop3.L				sst.L	Xelaev18036449m.g
			slc45a3.S								nkd1.L				loc548655.L	loc100492708
			elf5.S								Xelaev18038061m.g				Xelaev18016829m.g	Xelaev18002723m.g
			loc100497103.L								rnf165.L				Xelaev18008965m.g	rbbp8nl.L
			rps6.L								Xelaev18021850m.g				fam167a.S	lrrc2.L
			mettl7a.S								klhl4.S				clcn4.S	trpv6.L
			Xelaev18012746m.g								lamc1.L				Xelaev18020102m.g	kiaa1324l.S
			lck.L								ccdc106.L				otop2.L	cyfip2.L
			nedd4.L								inpp5k.L				Xelaev18028663m.g	hoxc13.S
			gpatch8.S								trim25.L				lrrn3.L	prph.L
			slc7a11.L								npy4r.L				adck1.L	lrrn3.S
			amhr2.S								sox17a.S				zbtb18.S	wnt5b.L
			muc4.S								loc100145002.L				cblb.S	ackr3.S
			Xetrov90000114m.S								Xelaev18001846m.g				Xelaev18012792m.g	rai14.L
			arglu1.L								scn8a.L				fhl3.L	Xelaev18036160m.g
			pak6.L								tbl1x.L				eln2.S	loc101731603.L
			cysltr1.L								arfip2.L				eln2.L	hoxb6.S
			Xelaev18003909m.g								fkbp10.S				Xelaev18034938m.g	irx2.S
			sept6.L								tmem79.S				zfand5.S	loc100496989.S
			loc101733706-like.L								Xelaev18002192m.g				zfp36l2.S	loc101732240-like.L
			Xelaev18030273m.g								loc100489305.S				slc16a6.L	loc100494945.L
			mbnl3.S								vstm2b.S				gmeb1.L	Xetrov90029512m.L
			Xelaev18004291m.g								pgp.L				cobl.L	il1rapl2.S
			Xelaev18024186m.g								herpud1.S				loc100497282.L	sds.L
			Xelaev18044433m.g								Xetrov90010340m.L				Xelaev18003348m.g	irx4.L
			Xelaev18020146m.g								sall3.S				Xelaev18004481m.g	clcf1.L
			brinp1.S								ssh2.L				Xelaev18043058m.g	msr1.L
			kiaa1549.L								Xelaev18026896m.g				fbxl22.S	pcdh7.L
			hmgcl.S								Xelaev18022059m.g				loc100486893.S	wdr93.L
			tymp.L								Xelaev18032659m.g				agt.S	jag1.L
			svop.L								tbx1.S				Xelaev18036021m.g	dock10.S
			mboat7.S								nceh1.L				inpp5e-like.S	hoxc12.S
			Xelaev18005160m.g								Xelaev18033218m.g				ano2.L	tmem127.S
			adam12.S								slc7a7.S				osr1.L	loc105945479
			med11.S								Xelaev18046647m.g				glra2-like.S	macrod2.S
			alg2.L								Xelaev18005159m.g				Xelaev18013625m.g	fam83b.L
			Xelaev18033430m.g								loc100489685.L				cldn15.1.L	cmtm8.L
			ptprs.S								Xelaev18043900m.g				wnt11.L	atp12a-like.1.L
			Xelaev18002694m.g								h2afv.S				Xelaev18004041m.g	obfc1.L
			foxp2.S								Xetrov90028347m.S				Xetrov90026785m.L	kbtbd11.L
			map2k6.L								sf3b1.L				nkx2-8.L	cdh12.L
			fbxo9.S								Xelaev18012532m.g				ep300.L	col4a5.L
			Xelaev18020066m.g								ncl.S				Xelaev18005287m.g	Xelaev18032637m.g
			ndufa11.S								Xelaev18026682m.g				hoxc8.L	anxa11.L
			lck.S								loc100145611.L				c4orf45.L	galnt18.L
			Xelaev18012742m.g								slc2a12.L				Xelaev18032610m.g	loc100493941-like.L
			loc100498032.L								Xelaev18042707m.g				npdc1.2.S	rasgef1b.L
			adora2b.L								khdrbs1.S				Xelaev18007821m.g	Xelaev18038707m.g
			slc35e4-like.S								emilin1.L				Xelaev18045388m.g	lingo2.L
			Xelaev18001857m.g								m6pr.S				tmem116.S	loc101734192.S
			mia.L								taf12.S				rem2.S	fam84b.S
			sdr42e2.L								nek6.L				star.L	tnfrsf11a.S
			Xelaev18007957m.g								Xelaev18022404m.g				tril.L	hcn1.S
			loc100488953.L								ano4-like.2.S				Xelaev18047972m.g	cdkn1a.S
			arhgap40.L								Xetrov90004519m.L				mcm6.2.L	loc494814.S
			adcyap1r1.S								fam167a.L				gsk3b.L	areg.S
			tbxa2r.L								Xelaev18017911m.g				scamp5.L	tmem132c.S
			hes5.1.L								wfikkn1.L				bcam.L	loc100486093-like.S
			grap2.L								trim71.L				Xelaev18002605m.g	sntg2.L
			mybpc2.S								nop16.L				hoxc11.S	Xelaev18002682m.g
			adra1a.S								uqcrq.S				Xelaev18019549m.g	loc101735153.L
			dhx32.L								Xelaev18046941m.g				Xelaev18021703m.g	kif3c-like.S
			tmem92.L								sema4a.S				myh1-2-1.L	loc100492428.S
			Xetrov90006865m.L								psmg3.L				loc100495462.L	ttbk1.S
			loc101730417.S								cldn15.2.L				wee1.S	loc101731405.L
			loc101730833.L								cdca3.L				mecom.S	loc100492579.S
			nrros.S								Xelaev18039750m.g				Xelaev18003221m.g	ifltd1.S
			darmin.L								Xelaev18016768m.g				best3.L	cdk5r1.L
			tmem182.L								nr2f5.L				Xelaev18040880m.g	Xelaev18033619m.g
			htr6.S								Xelaev18021866m.g				Xetrov90026898m.S	Xetrov90010139m.L
			stac2.S								loc100497395.S				Xelaev18036065m.g	Xelaev18003500m.g
			loc100145493.S								Xelaev18004073m.g				ccdc83.L	loc100485259.S
			Xelaev18010046m.g								pik3ip1.S				rassf1.S	dhh.S
			znf185.S								rhcg.L				Xelaev18044350m.g	loc100487224.L
			loc100486832.L								Xetrov90008083m.S				tns4.L	nudt22.L
			loc100496491.L								phox2b.L				Xelaev18003018m.g	nr2f1.S
			Xelaev18015835m.g								Xelaev18041543m.g				Xelaev18046524m.g	slco5a1.S
			slc16a14.L								b9d1.L				wnt4.S	pou5f3.1.L
			xpnpep2.S								loc100490391-like.L				guca1a.S	slc16a6.S
			ccdc142.S								vsx1.S				MGC147302.L	Xelaev18011187m.g
			Xelaev18011698m.g								Xelaev18000470m.g				Xelaev18000592m.g	pcdh7.S
			Xelaev18031844m.g								Xetrov90031005m.L				meis2.S	loc101732678.S
			Xelaev18040978m.g								Xelaev18044543m.g				tmeff2.L	ubald2.S
			Xetrov90028858m.L								myo1a.S				ablim1.S	csgalnact1.S
			cdh16.L								olfml2a.S				slc25a48.L	Xelaev18014751m.g
			Xelaev18020047m.g								kcnj3.S				rorb.L	hic1.L
			Xelaev18001281m.g								rhpn2.S				Xelaev18038624m.g	kcnc1.L
			Xelaev18003553m.g								Xelaev18035328m.g				Xelaev18003416m.g	3.S
			Xelaev18038826m.g								Xelaev18001584m.g				agrn.S	Xelaev18036901m.g
			dcn.S								stra8.S				rps6ka4.L	cdk18.S
			Xelaev18023529m.g								Xelaev18038829m.g				lrfn1.S	cmpk2.L
			slc38a6.L								gad1.1.S				f2.L	Xelaev18032224m.g
			lzic.S								samd15.L				srsf10.L	slc7a8.S
			Xelaev18038177m.g								kbtbd12.L				loc100486900.S	vav2.L
			loc100488626.L								sgsm2.L				loc100124962.L	tox2.L
			Xelaev18015475m.g								Xelaev18012545m.g				Xelaev18044282m.g	loc496814.L
			Xetrov90007847m.L								loc105948455.S				Xelaev18012692m.g	Xelaev18004226m.g
			pigp.L								loc101734664.S				trpm1.S	irf1.S
			trim16.L								dlk2.L				slc2a2.S	loc100495222.1.L
			Xelaev18040198m.g								polr3gl.L				aamdc.S	fign.L
			Xelaev18025105m.g								Xelaev18002989m.g				Xelaev18011201m.g	flt4.L
			stmn4.L								Xelaev18000517m.g				aplnr.S	lox.L
			c1orf127.L								rgma.S				kctd12.L	kl.S
			esr-5.L								dtx1.S				Xelaev18021772m.g	Xelaev18002554m.g
			elmo1.L								tmem79.L				Xelaev18000493m.g	wnt7a.S
			parm1.S								loc100494089.L				loc100487044.L	Xelaev18001784m.g
			Xelaev18027960m.g								lrrc15.S				loc101730341.L	arhgef3.2.L
			Xelaev18024719m.g								arrdc3.L				Xelaev18002386m.g	rell2.L
			loc101731794.L								Xelaev18010102m.g				dusp10.2.S	fgd5-like.L
			cnga1.S								rreb1.L				Xelaev18004284m.g	dok6.L
			ephx2.L								Xelaev18027949m.g				loc100189574.S	Xelaev18002982m.g
			ankrd6.L								Xelaev18035340m.g				vsig1.S	Xelaev18030394m.g
			sfxn5.S								slc35a2.L				loc100485797-like.L	mdga2.S
			cox16.L								mapk8ip2.S				fgf3.S	Xelaev18046327m.g
			znf532.L								slitrk5.L				Xetrov90000224m.L	Xelaev18032716m.g
			Xelaev18035110m.g								sptan1.L				Xelaev18014927m.g	cyp26c1.L
			c1ql4.S								mbnl3.L				kiaa1614.L	pcolce.L
			fam124a.L								gpc6.S				dclk1.S	kcnh7.L
			rpl23.S								ipo5.L				Xelaev18005288m.g	usp43.L
			top2a.L								Xelaev18038770m.g				rab34.S	loc100498539.1
			drd5.S								palm.L				Xelaev18011724m.g	Xelaev18001719m.g
			Xelaev18022108m.g								lif.L				eml5-like.L	calb2.S
			Xelaev18003625m.g								darmin.S				nek2.L	hap1.L
			Xetrov90007703m.S								ptx.S				loc100493155.L	sp6.L
			c17orf67.S								acta2.L				tuba8.S	htr1a.S
			rmi1.S								Xelaev18033723m.g				Xelaev18038471m.g	fgd5-like.S
			Xelaev18023621m.g								slc25a24.L				mrc2.L	sgk1.L
			tssc1.L								sptan1.S				pzp.L	ipo8.S
			Xelaev18047878m.g								Xelaev18047725m.g				ccdc129.L	id3.S
			arid5b-like.2.L								vwa5b1.L				Xelaev18021989m.g	mmp25.L
			obsl1.L								Xelaev18026756m.g				mcm6.2.S	Xelaev18038149m.g
			Xelaev18034771m.g								grik4-like.L				loc105947324	kif5c.L
			kif3b-like.L								dlgap4.L				Xelaev18032050m.g	ptger3.S
			loc101732125.S								il11ra.L				phox2a.S	Xelaev18001619m.g
			Xelaev18001939m.g								klf11.S				cacnb4.L	Xelaev18027363m.g
			amer2.L								wscd1.L				slc25a34.L	id3.L
			gramd1a.L								Xelaev18025405m.g				ptgs2.L	Xelaev18033681m.g
			kiaa0408.L								Xelaev18034438m.g				parp12.S	Xelaev18012757m.g
			Xelaev18029872m.g								Xelaev18041209m.g				Xelaev18012157m.g	ssbp4.S
			rab25.S								Xelaev18043665m.g				fam150b.S	Xelaev18036077m.g
			ccdc39.L								sostdc1.S				glp1r.S	cd99l2.L
			Xelaev18025934m.g								paqr5.S				loc100497319-like.S	Xelaev18038148m.g
			angptl4.S								Xelaev18003599m.g				wwtr1.L	akap12.S
			Xelaev18019728m.g								cpa6.S				tmprss13.L	amotl1.L
			myt1l.S								blvra.L				Xelaev18011349m.g	cldn6.S
			grap2.S								fut9.S				Xelaev18004508m.g	sag.S
			gucy2d.L								gosr2.L				six6.S	kcnk1.S
			Xelaev18038720m.g								ndufaf2.L				MGC84183.S	nrp2.S
			Xelaev18046818m.g								ccdc65.S				Xelaev18026908m.g	dgki.L
			sh3d21.S								Xelaev18036388m.g				loc101731877.L	Xelaev18034052m.g
			snap25.S								diras2.S				znf740.L	znf385a.L
			cdh13.S								loc100145110.S				Xelaev18033647m.g	Xelaev18001687m.g
			Xelaev18042656m.g								neurl1.L				Xelaev18003310m.g	ndst3.S
			loc101731554.S								lama1.L				mybpc2.L	Xelaev18032645m.g
			mtx1.S								loc100496148.L				loc100490646.S	chd5-like.2.L
			fam160a2.L								Xelaev18045603m.g				ncmap.L	ehd2.S
			Xelaev18033292m.g								pde4b.S				Xelaev18035232m.g	Xelaev18040899m.g
			pdlim5.S								loc100498474.S				adamtsl5.S	Xelaev18000095m.g
			dtx1.L								Xelaev18021239m.g				khdrbs3.L	lrig1.L
			Xetrov90021162m.S								lsm7.L				Xelaev18001283m.g	Xelaev18036058m.g
			dixdc1.L								Xetrov90018779m.L				Xelaev18004538m.g	val
			fgf4.L								nr0b1.S				mapk8ip1.L	heg1.L
			sfrp5.S								Xelaev18003655m.g				ptbp1.L	cd99l2.S
			neb.L								riok3.L				mettl24.L	ubash3b.S
			tnnt3.S								fundc1.L				pdgfra.S	zfp36l2.L
			Xelaev18041807m.g								fbln2.S				scn2b.L	nfkbiz.L
			ldhd.L								Xelaev18019033m.g				ldlrad3.L	Xelaev18027368m.g
			mycbpap.L								pcnp.L				xylt1.L	pcdh9.S
			c2orf82-like.L								cpe.S				Xelaev18026288m.g	akap12.L
			pgq.L								kif20a.S				Xelaev18001760m.g	Xelaev18032655m.g
			Xelaev18023782m.g								exoc3l2.L				Xelaev18003758m.g	hacd1.S
			Xelaev18041808m.g								e2f8.L				cplx2.L	frem2.1.L
			Xelaev18042074m.g								loc100492113.L				Xelaev18022260m.g	nrip3.L
			ppia.L								auts2.S				scaf4.L	sh2d3c.L
			loc100493526-like.L								hfe2.S				Xelaev18020378m.g	erbb3.S
			prkar2b-like.L								fas.L				fcrl5.S	nlgn3.L
			plekha6.S								Xelaev18017365m.g				mespb.S	prr5l.L
			ccl25.L								lmo4.2.S				Xelaev18017960m.g	six1.L
			mgmt.S								Xelaev18026760m.g				Xelaev18014495m.g	Xelaev18019575m.g
			fras1.S								cplx3.L				myo5c.L	cerk.L
			loc100498469-like.L								Xelaev18014425m.g				loc105945818	Xelaev18002942m.g
			loc101732146.L								loc733735.L				pcgf1.S	Xetrov90027705m.L
			cybb.L								dennd2a.S				arhgef6.S	pth1r.L
			Xelaev18033320m.g								Xelaev18018987m.g				gng10.S	ggt1.L
			loc100490819.L								znf474.S				glipr1l1.L	gas2l1.L
			loc100489718.S								gabrb3.S				Xelaev18012290m.g	loc100485898-like.L
			myl1.L								tmem132d.L				tnni3k.S	hapln3.S
			loc101734375.L								Xetrov90024048m.L				loc100498230.S	Xelaev18042236m.g
			Xetrov90014452m.L								st8sia1.S				Xelaev18043427m.g	nktr.L
			ddc.L								Xelaev18020511m.g				efnb3.L	ppap2b.S
			fam155a.S								ankrd53.L				znf414.L	ush1c.L
			gatsl1.S								bhlhe22.S				slc38a4.L	Xetrov90014299m.L
			sncg.S								synpo.S				Xelaev18017771m.g	slc8a2.L
			lhcgr.S								Xelaev18024617m.g				Xelaev18027828m.g	cerk.S
			ap3b2.L								dyrk2.L				rin2.S	Xelaev18046339m.g
			Xelaev18006182m.g								bmp8.S				fam213a.1.S	sbspon-like.L
			Xelaev18000236m.g								cd302.S				loc101733102.L	Xelaev18024778m.g
			Xelaev18020204m.g								esco2.S				Xelaev18004072m.g	hes7.2.S
			tgm1.S								Xelaev18034843m.g				spats1.S	Xelaev18001880m.g
			loc100493184.L								kcnk6.L				tmem233.L	drd2.L
			omd.S								cebpa.L				unnamed.S_13	chrd.2.L
			Xelaev18015115m.g								angpt1.L				cbln2.S	Xetrov90025790m.L
			Xelaev18041426m.g								hnrnpdl.S				kcnd1.S	prom2.L
			kiaa1217.L								znf581.S				dnah12.L	loc101731311.L
			loc100493381.S								Xelaev18026480m.g				loc100494123-like.S	Xelaev18042154m.g
			Xetrov90000030m.L								melk.L				fgf11.S	loc733553.L
			Xelaev18030797m.g								anos1.L				Xelaev18014007m.g	robo1.L
			loc100485164.S								prx.L				Xelaev18015705m.g	acer1.L
			sycp1.L								Xelaev18038469m.g				egln3.L	il16.L
			Xelaev18018250m.g								mlec.S				Xelaev18023501m.g	rbm47.S
			loc733726.L								tmem150b.L				Xelaev18041894m.g	myo10.L
			kif1a.L								tmem138.L				ubxn11.S	atp8a2.L
			rapgef5.S								dnajc24.S				vwc2l.2.L	Xelaev18045358m.g
			dgkd-like.L								pcdh12.S				Xelaev18036563m.g	c15orf39.S
			Xelaev18003317m.g								dscaml1.L				rab11fip4.L	Xelaev18026939m.g
			myo10.S								Xelaev18047852m.g				mob2.2.L	junb.L
			Xelaev18021246m.g								pidd1.L				cttn-like.1.S	atp6v0e1.L
			Xelaev18045810m.g								hnrnpdl.L				fam3b.S	Xelaev18025772m.g
			rassf5.L								col11a1-like.L				chmp5.L	pax2.L
			kazn.S								loc100144976.L				adam33.L	gfra1.S
			adamts3.S								capzb.L				Xelaev18001499m.g	cdh2.S
			pomt1.S								hcar3.S				gdi1.S	Xelaev18004736m.g
			amh.L								msto1.L				loc101731280.S	col21a1.L
			gchfr.S								Xelaev18010970m.g				vsx2.L	Xelaev18036091m.g
			hes9-2.L								Xelaev18032699m.g				Xelaev18009757m.g	Xelaev18041660m.g
			kcnk10.S								plp2.L				auts2.L	Xelaev18010194m.g
			cdc42bpa.L								Xelaev18001105m.g				rhpn2.L	nodal1.S
			ugt3a2.S								Xelaev18018268m.g				Xelaev18031973m.g	cdcp2.S
			Xelaev18036966m.g								Xelaev18002612m.g				map3k1.S	nfib.L
			morn1.L								Xelaev18039114m.g				Xelaev18042884m.g	Xelaev18041815m.g
			zc3h12a.L								gata5.L				Xelaev18025511m.g	ventx3.2.L
			ttll10.L								chrna10.L				tctex1d2.S	loc100135382.L
			Xelaev18025480m.g								Xelaev18034081m.g				loc101733715.L	pou2f3.S
			impdh1.S								Xelaev18002700m.g				cpz.L	Xelaev18032931m.g
			loc100496796.L								ccdc85b.S				Xelaev18004009m.g	Xelaev18036955m.g
			Xelaev18016904m.g								myom3.L				MGC89906.S	Xelaev18003400m.g
			abcg4.S								ttr.S				gpx3.S	cadps.S
			wasf3.S								tmem150b.S				Xetrov90016939m.L	kcnk17.L
			Xelaev18024157m.g								urah.L				lppr3.S	gria1-like.1.S
			ctdsp2.S								rnf208.L				ccdc141.L	emid1.L
			s100a1.S								pde6g.L				Xelaev18043584m.g	arg2.S
			cish.L								Xelaev18005939m.g				loc101733761.S	Xelaev18036450m.g
			adamts18.S								ptk6.L				myb.S	ankrd13b.S
			sppl2a.S								prr35.L				cxorf21.S	homer3.L
			rps8.L								sfrpx.L				fam19a4.L	Xelaev18043774m.g
			toe1.S								Xelaev18024228m.g				Xelaev18031096m.g	fzd3.S
			Xelaev18005134m.g								cpsf1.S				slc4a9.L	loc100492966.L
			cfap45.S								hcrtr2.L				Xelaev18031697m.g	foxc1.S
			znf668								myo1f.S				fam83e.S	ventx3.2.S
			Xelaev18036189m.g								klhl32.S				rhebl1.L	Xelaev18028335m.g
			Xelaev18029580m.g								Xelaev18034419m.g				znf438.L	rarg-like.1.S
			Xelaev18040603m.g								Xelaev18016466m.g				spon1.S	sowahc.L
			Xelaev18013288m.g								ece2.L				lgals4.L	lox.S
			loc100494786.S								aldh1a3.S				loc100487740.L	loc100497279-like.L
			chst15.L								Xelaev18027214m.g				loc101734090.S	Xelaev18007551m.g
			slc35f4.S								glp2r.S				kansl2.S	a2m.S
			Xetrov90019624m.L								Xelaev18012903m.g				Xelaev18030513m.g	arl13a.L
			Xelaev18026581m.g								Xelaev18011642m.g				Xetrov90001852m.S	cdc25b.S
			Xelaev18004057m.g								fbn3.S				adamtsl4.L	loc100489607.1
			noxo1.1.S								lpar1.L				hoxd10.S	hapln3.L
			Xetrov90030349m.L								Xelaev18027128m.g				fam198a.L	plekhg5.S
			Xelaev18015383m.g								Xelaev18001311m.g				klhl25.L	pdgfa.L
			vtcn1.S								etnppl.L				Xelaev18017837m.g	Xelaev18037073m.g
			lamp3.L								spcs1.S				Xelaev18034972m.g	Xelaev18035569m.g
			Xelaev18031878m.g								znrf3.S				Xelaev18030349m.g	tlx3.S
			Xelaev18041957m.g								phka2-like.S				sh3bgrl3.L	sorcs1.S
			Xelaev18004320m.g								loc100497740.L				scnn1a.S	Xelaev18044082m.g
			mat1a.L								Xelaev18035345m.g				pou3f1.L	foxa1.S
			Xelaev18000430m.g								gjc2.S				abhd1.S	pappa.L
			dnm3.L								camk2a.S				glra1-like.S	Xelaev18040122m.g
			gatsl1.L								serpinb10.S				nefm.L	loc398404.S
			fbxl16.L								ctnnb1.S				loc100490626.L	stxbp5l.L
			slurp1l.S								dmrta2.S				gabarapl1-like.S	pappa.S
			loc100488683.L								pabpc4.L				pik3r5.L	aacs.L
			rpl9.L								Xelaev18014929m.g				lrrn4.S	cadps.L
			Xelaev18012195m.g								slit2.L				Xetrov90026452m.S	crebl2.L
			loc101735189-like.1								loc101731956.L				loc100496047-like.L	sec14l3.L
			loc100487253.S								Xelaev18036495m.g				slc35f1.S	styk1.S
			Xetrov90027025m.L								gdpd2-like.1.L				cubn.L	clip3.S
			ctnna1.S								Xelaev18038017m.g				sfpq.L	orai1.S
			loc100496882-like.S								loc100491292-like.S				ccne2.L	galnt18.S
			loc100485784-like.S								Xetrov90019575m.L				Xelaev18031148m.g	egr1.L
			epha10.S								Xelaev18033293m.g				sh3glb2.L	hoxc12.L
			Xelaev18005033m.g								Xelaev18041994m.g				sox17b.1.S	ttc24.L
			gdap1l1.L								Xelaev18006134m.g				fam110c.S	Xelaev18044308m.g
			cdc42.L								Xelaev18015602m.g				Xelaev18039846m.g	cpne5.S
			cpt2.L								slc3a2.S				Xelaev18030218m.g	loc100489157-like.S
			Xelaev18006312m.g								rab25.L				loc100496642-like.L	large.L
			dlgap1.S								gsto1.S				loc100488276.L	xepsin.L
			sec61a1.L								ckmt1b.S				Xelaev18009587m.g	Xelaev18026131m.g
			Xelaev18000619m.g								nyx.S				gcnt2.S	sema6c.S
			mxd1.S								Xelaev18006057m.g				wee1.L	flrt3.S
			loc100486093-like.L								Xelaev18002231m.g				malt1.L	Xelaev18020513m.g
			arsi.S								Xelaev18032721m.g				loc100145155.L	tprg1l-like.1.S
			arhgap24-like.1.S								tmem218.L				ntrk2.S	Xelaev18030552m.g
			Xelaev18014583m.g								Xelaev18003864m.g				tbkbp1.S	flrt3.L
			slc26a10.L								Xelaev18002202m.g				Xelaev18013504m.g	akna.S
			laptm5.L								Xelaev18036693m.g				Xelaev18002540m.g	arl4c.S
			Xelaev18033437m.g								qpct.L				loc100490258.L	loc100494743.S
			parp14.4.L								loc101735011.L				loc100492858.L	syn2.S
			Xelaev18036725m.g								b4galt4.L				loc100485322.S	Xelaev18003895m.g
			anos1.S								kcnq2.L				pi4k2a.L	Xelaev18044833m.g
			igf3.L								hgfac.L				Xelaev18008596m.g	Xetrov90015528m.L
			sp8.L								Xetrov90021079m.L				runx1t1.S	eomes.L
			fetub.L								Xelaev18014879m.g				Xelaev18013503m.g	sntb1.S
			loc101731405.S								ecm2.1.S				irak2.L	tp53inp1.L
			Xelaev18044166m.g								loc100487769-like.L				gpc1.L	nme7.S
			wtip.L								lrrn1-like.1.S				Xelaev18044340m.g	Xelaev18000915m.g
			ccdc80.L								loc100486900.L				c3ar1.L	Xelaev18029200m.g
			gng2.L								Xetrov90030779m.L				nphs2.S	Xelaev18046797m.g
			arhgap25.L								ckap4.L				Xelaev18037819m.g	robo4.S
			Xetrov90002103m.L								hexim1.S				Xelaev18027161m.g	Xelaev18004329m.g
			ankrd10.S								Xelaev18016641m.g				clhc1.L	loc100487855.S
			loc100145533.S								t2.S				Xelaev18003340m.g	gata3.S
			ripply2.S								lamb3.L				slc8a1-like.S	hpgd.L
			Xelaev18000389m.g								Xelaev18015929m.g				rflb.L	Xelaev18044228m.g
			Xelaev18034138m.g								Xelaev18041400m.g				Xelaev18017221m.g	Xelaev18047976m.g
			spred3.L								vhl.L				ptger2.L	pitx2.L
			oxtr.L								draxin.S				loc100492789-like.L	rpe65.S
			olfml2a.L								Xelaev18022293m.g				Xetrov90024478m.S	pitx2.S
			smim24.L								ccdc33.L				c14orf93.S	samd8.S
			loc101732317-like.S								Xelaev18021951m.g				grin3a-like.L	loc100487311-like.L
			gss.L								vhl.S				slc1a7.S	etv7.S
			loc100493251.L								Xelaev18034918m.g				Xelaev18036602m.g	efnb3.S
			fscn2.L								cldn6.1.S				ush2a.S	upk3b.L
			Xetrov90019105m.S								Xelaev18040939m.g				fgf5.L	skap2.S
			Xetrov90022467m.L								c1orf158.L				gcnt2.L	asna1.L
			loc101730314.L								chmp4c.L				Xelaev18002864m.g	ventx1.2.L
			eya2.L								Xelaev18015722m.g				otx2.S	zfp36.S
			pdilt.L								Xelaev18030471m.g				Xelaev18030561m.g	st3gal1.S
			nxph4.S								Xelaev18033630m.g				olfml3.L	pnhd.S
			slc26a5.S								Xelaev18004930m.g				relt.S	Xetrov90002329m.S
			loc100497863.L								gmps.L				loc100497305.S	nfib.S
			Xelaev18021299m.g								fbxo6.S				hif1a.S	cnn1.L
			Xelaev18015877m.g								slc26a11.L				sytl3.L	plac9.S
			ccdc178.L								mmp19.L				itgb4.S	nog.S
			plppr5.S								krt18.S				pole3.S	Xelaev18024763m.g
			zmiz2.S								march7.S				loc100494123-like.L	st3gal1.L
			trim50.S								pcolce.S				eml6-like.L	Xelaev18012936m.g
			mrpl10.S								acvr1.L				Xelaev18032428m.g	tnfrsf25.S
			Xelaev18033309m.g								Xelaev18004296m.g				psmg1.L	Xelaev18012294m.g
			ninj1.S								epo.S				cdkl2.L	Xelaev18028629m.g
			nova1.L								loc100489217-like.L				Xelaev18008543m.g	Xelaev18038602m.g
			loc100494943.L								dnase1l3.L				loc101730961.L	kdm5a-like.1.L
			apln.S								fabp7.L				otof.S	fam65b.S
			krt12.L								loc101734469.L				Xelaev18002829m.g	clstn1.S
			gucy1a2.S								Xelaev18025971m.g				rdh7.L	syt14.S
			nr2f6.L								trpc5.S				syt5.S	smarca1.L
			znf326.S								ctnna2.S				ampd3.S	pnck.L
			Xelaev18012572m.g								Xelaev18028548m.g				gla.S	znf268.L
			march6.L								Xetrov90030142m.S				nefl.S	Xetrov90022586m.1
			Xelaev18047278m.g								loc100491991-like.L				loc100488554.S	kctd1.L
			fam198a.S								marcksl1.L				Xelaev18032641m.g	Xelaev18024765m.g
			lrfn5.L								Xelaev18045525m.g				clic3.S	sox7.S
			cfb.S								lrat.L				dlx5.L	Xelaev18011071m.g
			kat5.L								Xelaev18037526m.g				Xelaev18030422m.g	shox2.S
			kcnn1.L								t.L				myl10.S	sall1.L
			tgfbr2.L								lyst.L				Xelaev18044510m.g	tbcd.S
			c2orf70.S								crabp2.L				dab2.S	prr5l.S
			Xelaev18008309m.g								st6gal1.S				glis3.L	Xelaev18014011m.g
			hnrnpul2.S								upk1a.L				dazl.L	pcdh8.L
			Xelaev18005962m.g								Xelaev18046726m.g				rsu1.L	npr2-like.S
			rpl30.L								slc12a3.2.S				zfp36.L	mical2.S
			stag1-like.S								Xelaev18009592m.g				pax3.S	cracr2a.S
			obp.S								Xetrov90001134m.L				glis3.S	slc2a2.L
			cib3.L								atp7b.L				ccnb3.S	chn1.L
			Xelaev18000711m.g								pip5k1b.L				eps8l2.L	fzd2.S
			tcerg1l.L								fn1.S				Xelaev18009053m.g	loc100488689.S
			wbp1l.L								loc101734599.L				loc100488102.L	urad.L
			col11a1-like.S								kiaa1147.S				ggt7.S	gpr158.L
			hcrtr2.S								ephb3.L				syne3.L	pou5f3.1.S
			hgfac.S								Xelaev18019304m.g				jph3.S	wdr16.L
			hmha1.L								cdc42bpa.S				spire1.L	loc101734133.L
			plekha7.L								uba1.L				celf4.S	wnt8a.L
			loc100170590.L								wiz-like.S				Xelaev18021016m.g	p2ry11.S
			Xelaev18038468m.g								emilin2.S				rspo1.L	Xelaev18000217m.g
			crtap.L								Xelaev18004847m.g				egfl6.S	Xelaev18002984m.g
			loc101732318-like.L								sult1a1				nuak1.S	slc16a9.L
			Xelaev18040820m.g								loc101733039.1.S				kcnj15.L	six2.S
			tnni2.L								ccl20b.L				mypop.S	rap1gap2.S
			plxdc1.L								ltbp3.S				znf608.S	loc100488828.L
			rab44.L								Xelaev18035047m.g				creb3l1.S	rom1.S
			c11orf87.L								Xelaev18031398m.g				lef1.S	pcdh8.2.S
			purb.L								msx1.S				Xelaev18005960m.g	sall1.S
			rassf6.S								Xelaev18014971m.g				loc496814.S	loc733459.S
			dyrk3.L								Xelaev18004285m.g				tor4a.S	Xelaev18043332m.g
			Xelaev18033867m.g								pip5k1c.L				iqch.L	adap1.L
			Xelaev18038532m.g								Xelaev18002873m.g				igf1r.S	loc100486640-like.L
			cadm2.L								lamb1.L				celf2.S	dgki.S
			kcnj16.S								pip5kl1-like.L				grb7.S	tmem255a.L
			Xelaev18031667m.g								arhgef2.S				vgll3.L	efna4.L
			txk.L								cln3.L				Xelaev18036372m.g	loc100497030-like.S
			Xelaev18042992m.g								calb1.L				trim45.L	pax5.S
			Xelaev18001723m.g								nppb.S				Xelaev18016748m.g	fstl1.L
			tnfrsf9.S								loc101734908.S					golm1.L
			lipc.L								Xelaev18044535m.g					epha4.S
			cited4.L								lsm7.S					ckap4.S
			phlda2.S								Xelaev18041981m.g					loc100497556.S
			herpud1.L								mapk8ip1.S					epha4.L
			uts2r-like.L								ncf1.L					ventx1.2.S
			Xelaev18014767m.g								ttll13.L					runx1.L
			Xelaev18001348m.g								hmgn2.S					fstl1.S
			ywhah.S								Xetrov90027705m.S					fgf8.L
			fgfr1op.L								p2ry10.L					nfkbiz.S
			fam134b.L								Xelaev18044970m.g					pcdh8.2.L
			Xelaev18039917m.g								gjb1.L					Xelaev18030464m.g
			tspan2.S								hnrnpk.L					pou6f1.L
			iffo1.S								Xelaev18005858m.g					mixer.S
			Xelaev18003627m.g								Xelaev18020073m.g					loc100497513-like.S
			loc100496142.L								stra8.L					stom-like.L
			ccdc3-like.2.L								atg4b.S					adamts15.S
			unc93b1.L								mapk10.L					cdon.L
			Xelaev18044831m.g								jade2.S					Xelaev18026269m.g
			kcnj3.L								arhgef38.S					Xelaev18028307m.g
			brinp1.L								astn1.S					pax6.L
			Xelaev18025822m.g								Xelaev18027364m.g					Xelaev18000697m.g
			loc100498550-like.L								mob3c.L					Xelaev18005946m.g
			cav3.1.L								lcat.L					lmx1b.1.S
			itm2b.L								evx1.S					onecut2.L
			gbp6.1								loc101731874-like.L					kcnc3.L
			hes8.L								sowahd.L					foxc2.S
			Xelaev18046437m.g								fam83a.S					hmg20a.S
			Xelaev18030712m.g								fes.L					cnr2.S
			hspb8.S								nfkb1.L					loc100498594.S
			slc23a3.S								loc100485996.S					grm7.L
			hnrnpa3.L								degs3.S					snx22.L
			dhh.L								Xelaev18044839m.g					emp2.S
			slc4a4.S								c7orf55.L					Xelaev18040862m.g
			smarce1.S								litaf.S					Xelaev18003474m.g
			Xelaev18002879m.g								Xelaev18022564m.g					loc101733496-like.L
			elovl7.L								znf462.S					zic4.S
			mfap5.L								loc100497622-like.S					alcam.L
			Xelaev18047223m.g								atf6.L					onecut2.S
			Xetrov90030685m.S								arfgap3.S					kcnab3.S
			Xelaev18043640m.g								thbs4.S					mapre2.L
			trpm6.L								loc100498474.L					creb3l4.S
			sv2c.L								ramp1.S					loc101731680.S
			egflam.S								cav3.2.S					elovl6.L
			fndc3a.2.L								Xelaev18019574m.g					Xelaev18036490m.g
			srl-like.L								c8orf46.S					rasl11b.S
			tnxb.L								Xelaev18002860m.g					foxc1.L
			Xelaev18000339m.g								sostdc1.L					Xelaev18040897m.g
			ctbp2-like.1.S								Xelaev18035430m.g					xbp1.S
			hnrnpk.S								Xelaev18043972m.g					myoz2.L
			tmem69.L								Xelaev18002826m.g					numbl.L
			Xelaev18047780m.g								loc100496394.L					krt.L
			otop3.S								ap1m2.L					Xetrov90022596m.L
			cnr1.L								Xelaev18026623m.g					naaladl2.L
			sv2a.S								fsbp-like.S					Xelaev18038168m.g
			loc101733127.S								mlec.L					foxd1.S
			frk.S								loc100491616-like.L					Xetrov90027248m.L
			ikzf1.L								gnb3.S					Xetrov90017773m.L
			Xelaev18000732m.g								rin1.S					bmp3.S
			slc40a1.S								Xelaev18024816m.g					loc100493927.S
			mtcl1.S								Xelaev18035997m.g					cmya5.L
			Xetrov90017417m.S								klhl17-like.S					tuft1.S
			lrrc34.L								loc100489435.L					rgs2.S
			tmem59.S								myh1-1-5.L					fgd1.L
			Xelaev18042073m.g								loc100135389.S					mast1.L
			gal.2.L								scrn1.L					Xelaev18038708m.g
			klf3.L								Xelaev18005157m.g					loc100486125.L
			ch25h.L								rap2b.S					prkcg.L
			rsph14.L								loc101733706-like.S					Xelaev18035898m.g
			sphkap.L								Xelaev18021736m.g					Xelaev18027229m.g
			loc101734049.S								f2.S					mctp1.L
			creb3l2.L								Xelaev18026372m.g					doc2a.S
			ckm.S								tbx6.S					tgm4.L
			sdc3.S								Xelaev18047469m.g					Xelaev18000714m.g
			kiaa1755-like.S								Xelaev18018742m.g					foxa4.L
			loc105946211.S								Xelaev18019195m.g					gnb3.L
			Xelaev18042759m.g								shox.S					otx1.S
			krt8.L								Xelaev18020594m.g					myl3.L
			Xelaev18046348m.g								ppp1r1b.L					dlc1.L
			Xetrov90007552m.L								loc101730883.S					Xelaev18004347m.g
			Xelaev18012222m.g								capns1-like.L					Xelaev18021140m.g
			tspan12.S								mrpl40.L					Xelaev18037875m.g
			Xetrov90024828m.L								pld3.S					Xelaev18004346m.g
			tsr3.S								Xelaev18021728m.g					calb1.S
			tox.S								Xelaev18013375m.g					hoxc4.L
			loc101733718-like.S								Xelaev18044445m.g					trim67.S
			mcam.L								pfas.S					loc101730828.L
			Xelaev18012306m.g								Xelaev18001387m.g					Xelaev18017526m.g
			serpinb1.S								fbxo5.L					was.S
			Xelaev18007877m.g								Xelaev18032254m.g					dhx58.L
			Xelaev18005738m.g								gadd45a.L					fam211b.L
			crhr2.L								lmo2.S					Xelaev18002771m.g
			b4galt3-like.2.S								Xelaev18010303m.g					pde1b.S
			Xetrov90026994m.L								Xelaev18044224m.g					Xelaev18021808m.g
			mrps15.S								Xelaev18031703m.g					dbx1.S
			ubr7.L								pcdh18.S					foxc2.L
			loc100498032.S								Xelaev18035274m.g					c10orf67.L
			Xelaev18010085m.g								loc100488271.L					Xelaev18040842m.g
			Xelaev18044405m.g								rab15.L					lef1.L
			nos1ap.S								spsb4-like.S					loc100036893.L
			lepr.L								Xelaev18004081m.g					tbx22.S
			mc1r.L								Xelaev18035694m.g					apcdd1.S
			Xetrov90007321m.L								tacc3.L					foxb1.L
			Xelaev18031898m.g								myo3b.L					alpl.L
			loc100493944-like.S								znf385b.L					Xelaev18006496m.g
			Xelaev18005161m.g								kdrl.L					gyg2.L
			mettl5.L								Xelaev18022167m.g					sp5l.L
			loc101731126.S								Xelaev18002025m.g					spred1.L
			egflam.L								prr7.L					srsf7.L
			npas4.L								cdk1.L					upk2.S
			misp.L								Xelaev18030176m.g					lypd2.L
			Xelaev18012037m.g								utp15.S					Xelaev18030474m.g
			cfap61.L								iqca1.S					ptprn2.L
			Xelaev18028681m.g								cdk5rap3.L					Xelaev18019512m.g
			loc100490857.L								Xetrov90015306m.L					hal.1.L
			gngt2.1.S								psd3.L					prkg1.L
			Xelaev18031431m.g								Xelaev18003403m.g					skida1.S
			gramd1b.L								arhgap17.L					gata6.L
			podxl2.S								dmbx1.L					c3.L
			slc6a14.2.L								Xelaev18008733m.g					loc101734468.S
			hk1.S								odf3.S					top2b-like.S
			epha6.L								akap6.L					foxd4l1.L
			Xelaev18002162m.g								fam174b.L					Xelaev18008692m.g
			Xelaev18043696m.g								Xelaev18024519m.g					loc100490023.L
			Xelaev18013459m.g								Xelaev18032584m.g					znf608.L
			hoxc3.L								Xelaev18003999m.g					Xelaev18029313m.g
			znf385d.S								atcay.S					xbp1.L
			pla2g16.L								Xelaev18039138m.g					megf11.S
			Xelaev18002481m.g								trh.L					fosl1.S
			grpr.L								Xelaev18001829m.g					Xelaev18045854m.g
			cry1.S								myh6.S					serhl.L
			ust.S								wdr86.L					cd79a.S
			cgn.L								Xelaev18011083m.g					tnfsf10.S
			Xelaev18016584m.g								pstpip1.S					armc4.S
			nsmf.L								gpr12.L					Xelaev18024299m.g
			capn13.L								cdh12.1.S					rgn.L
			Xelaev18013346m.g								slc7a2-like.L					gnai3.S
			lnx1.S								Xetrov90019116m.L					cyp27c1.L
			nt5c2.L								Xelaev18005973m.g					smad4.1.L
			hes9-1.L								dll1.L					Xetrov90010614m.S
			uba1.S								Xelaev18000037m.g					pax9.L
			sptbn4.L								Xelaev18000360m.g					Xetrov90016939m.S
			loc100489221.S								gpr61.S					hoxd9.S
			stag1-like.L								Xelaev18001114m.g					Xelaev18013770m.g
			tnxb.S								stab2.1.L					smc4.S
			pnoc.L								Xelaev18014876m.g					Xelaev18006326m.g
			loc101735148.L								adcy1.S					osr1.S
			loc101732280-like.L								ap3b2.S					Xelaev18031374m.g
			Xetrov90021856m.1								phtf2.S					gata2.S
			slc38a3.S								Xelaev18040914m.g					Xelaev18046782m.g
			ndst4.S								Xelaev18036492m.g					Xelaev18037841m.g
			Xelaev18004035m.g								fgf3.L					rhob.L
			akap14-like.S								c14orf37.L					Xelaev18024764m.g
			Xelaev18022322m.g								tp53inp1.S					loc101733058.L
			loc100486867-like.L								sp5.S					slc9a5.L
			znf703.S								mypn.S					loc100127323.S
			Xelaev18025931m.g								rnf220.2.S					Xelaev18042098m.g
			ctgf.L								etv2.L					kirrel2.L
			Xelaev18045816m.g								Xelaev18015511m.g					prkx.L
			cnfn.1.L								tmem54.L					cdh9.S
			dopey1.S								cxcr6.L					pnhd.L
			tox.L								Xelaev18007761m.g					fgfrl1.S
			fgr.L								loc100490729.L					Xelaev18010638m.g
			Xelaev18001616m.g								dtwd1.L					syndig1.L
			morn3.S								agtpbp1.S					Xelaev18029885m.g
			atp13a4.L								Xelaev18010788m.g					foxi4.1.S
			Xelaev18002409m.g								c1orf198.L					sox17a.L
			snrpa1.L								Xelaev18044541m.g					olfm4.L
			loc100497732.L								lrp2.L					Xelaev18002254m.g
			Xelaev18032185m.g								mmp14.S					efr3b.L
			fgr.S								Xelaev18032485m.g					cox18.L
			Xelaev18039201m.g								Xelaev18033624m.g					Xelaev18000695m.g
			pde5a.L								fyb.S					Xetrov90028350m.L
			Xelaev18025184m.g								ergic2.L					Xelaev18022168m.g
			Xelaev18000369m.g								Xelaev18031776m.g					cnn1.S
			loc100498015.S								atp1b3.S					kirrel2.S
			fam64a.L								st8sia6.L					kiaa1462-like.S
			kat8.S								loc100496618.L					meis3.S
			aipl1.L								rnf125.S					pvrl1-like.2.S
			htra4.L								aldh1a2.S					umod.2.L
			cav3.2.L								Xelaev18005924m.g					loc100486901.L
			Xelaev18016872m.g								Xelaev18043971m.g					Xelaev18040126m.g
			sycp3.L								epha5.S					zic3.L
			ntm.S								Xelaev18002522m.g					pitx3.L
			Xelaev18009886m.g								Xetrov90014351m.L					Xelaev18030359m.g
			tbr1.S								sephs1.L					gabbr1.L
			pou2af1.L								crtap.S					Xelaev18042944m.g
			dok5.S								rasl12.S					myoc.L
			rbm25.L								tn3.L					loc100492804.L
			Xelaev18026291m.g								loc100496796.S					pvrl1-like.2.L
			cpxm2.L								Xelaev18003162m.g					egr4.L
			c21orf33.S								loc101735112.L					loc101733265.L
			loc100497746.L								s1pr1.S					fndc3b.S
			Xelaev18041485m.g								loc100487642.L					ngef.S
			dcdc2.S								Xelaev18001333m.g					apoc1-like.L
			loc100487860.1								loc105947790.L					pou5f3.2.S
			sall2.L								heg1.S					pycard.S
			loc733709.S								nme9.L					Xelaev18037251m.g
			ppapdc3.1								fbxl20.S					sox1.L
			sept12.L								Xelaev18042054m.g					kiaa1324.S
			slco1a2.L								kansl3.L					cpne3.L
			arap2.S								rrp8.S					Xelaev18011648m.g
			Xelaev18035832m.g								sf3b3.S					gria3.L
			ckap2.S								g6pc-like.1.L					dlgap3.L
			Xelaev18028582m.g								Xelaev18004625m.g					fam46a.L
			fam57a.L								MGC89906.L					Xelaev18002572m.g
			bard1.S								itga3.L					loc100485432.L
			bean1.L								ramp3.S					sdc4.L
			nek11.L								nrarp.L					bmf.L
			rasa3.L								msx2.S					hoxb8.S
			arhgef26.S								abca1.S					nodal1.L
			mkrn2.L								nudt8.L					Xelaev18032598m.g
			Xetrov90017159m.S								col18a1.L					has2.L
			Xelaev18029552m.g								Xelaev18028301m.g					meis1.L
			acsm3.L								hmgb2.L					fzd2.L
			smim22.L								atp1a1.L					arhgef3.2.S
			Xetrov90028682m.L								trim16.S					pax7.L
			tcf21.L								cdh10.S					sp8.S
			Xelaev18006989m.g								fam212a.S					klhl14.L
			rdh11.S								rpl39.L					btn1a1.L
			Xetrov90005752m.L								tm9sf3.S					Xelaev18011259m.g
			Xelaev18030798m.g								dgkb.L					Xelaev18047400m.g
			stk40.S								Xelaev18003518m.g					elovl3.S
			loc101733096.L								Xelaev18028803m.g					has2.S
			exoc3l1.L								misp.S					c17orf58.L
			Xelaev18002811m.g								hes5_X1.L					eif4a2.L
			ift43.L								mcrs1.S					cpne4.S
			Xelaev18004292m.g								zfr.L					rbbp8.S
			myl1.S								ociad2.S					Xelaev18003872m.g
			pcsk6.S								Xelaev18035123m.g					rab15.S
			efhc2.S								Xelaev18029198m.g					plxdc2.L
			loc100486063.S								ttc21b.S					cacnb4.S
			slc46a2.L								ddit4.S					trabd2b.L
			loc100497344-like.L								ntn3.S					foxb1.S
			loc733563-like.1								Xetrov90010969m.L					gfpt1.S
			Xelaev18037325m.g								casc5.L					Xelaev18019725m.g
			Xelaev18046863m.g								Xelaev18010240m.g					col4a2.S
			Xelaev18021298m.g								prima1-like.S					Xelaev18019163m.g
			Xelaev18012142m.g								upk3a.L					rasl11b.L
			loxl2.L								ccl20b.S					Xelaev18032640m.g
			hvcn1.L								cnga3.S					phldb3.S
			grik5.L								tdg.S					tubb2b.S
			apoe.S								Xelaev18038698m.g					scamp2.S
			agr2.L								fosp1a.L					Xelaev18016667m.g
			Xelaev18024498m.g								Xelaev18003434m.g					Xetrov90027622m.L
			best2.S								Xelaev18004911m.g					rasa4.L
			Xelaev18002886m.g								atp6ap1l.L					Xelaev18026951m.g
			Xelaev18024718m.g								elf3.L					tbx6.L
			loc100489842-like.L								vezf1.S					nptx2.S
			dmrta2.L								lmcd1.L					grik2.L
			mmrn1.L								npnt.L					Xelaev18013453m.g
			maoa.L								anp32c.S					Xelaev18003284m.g
			Xelaev18046363m.g								Xelaev18025887m.g					tspan9.L
			hcn1.L								Xelaev18032635m.g					kcna4.L
			Xetrov90024091m.L								slc39a8.L					Xelaev18026880m.g
			Xelaev18042885m.g								exosc5.L					Xetrov90030974m.S
			Xelaev18008538m.g								nt5m.S					lect1.S
			rtn4rl1.S								ddx28.L					loc101734237.L
			lhfpl2.L								Xelaev18010530m.g					lrrc56.L
			ntng1.L								loc100493594.L					mmel1.L
			gdf6.L								hmgn1.L					Xelaev18030248m.g
			loc101732256-like.L								aadacl4.S					crx.L
			synpo.L								MGC147419.S					map1a.L
			angptl7.S								rwdd2a.L					hoxd10.L
			clcn2.L								entpd2.L					usp54.S
			Xelaev18030396m.g								ogg1.L					vax1.L
			pxdn.S								gjc2.L					Xelaev18025345m.g
			larp6.S								wdr96.L					plekhg5.L
			hfe2.L								gpc6.L					egr1.S
			tekt1.L								pgpep1.S					s1pr5.L
			Xelaev18013457m.g								anxa6.L					lgals3.S
			psma6.S								kiaa0907.S					Xetrov90027017m.S
			Xelaev18025863m.g								runx1t1.L					acss1.S
			Xelaev18000375m.g								vti1b.L					Xelaev18030361m.g
			Xelaev18036210m.g								Xelaev18021098m.g					tbx15.S
			Xetrov90003056m.L								Xelaev18003439m.g					drgx.L
			p2rx7.L								Xelaev18046291m.g					vps37d.S
			Xelaev18036656m.g								fhl3.S					slc16a12.S
			Xelaev18024176m.g								loc100170576.S					akap2.L
			tshz3.L								Xetrov90025030m.L					Xelaev18036451m.g
			snrpd1.L								lmod1.S					foxd4l1.1.S
			Xelaev18000774m.g								epha6.S					sorcs3.S
			angpt1.S								bean1.S					Xelaev18043585m.g
			slc16a9.S								Xelaev18001274m.g					scn5a.S
			phip.L								Xelaev18012751m.g					fam129b.L
			Xelaev18010455m.g								jup.L					bcl3.L
			rbm34.L								tnfsf14.S					loc100125044.L
			ppp1r42.L								hoxa9.L					Xelaev18009605m.g
			anln.L								Xelaev18028289m.g					prss1-like.2.S
			Xelaev18003937m.g								slc18a3.S					Xetrov90026110m.S
			kcnc4.L								kcnip2-like.S					loc100492951-like.S
			loc100498106-like.L								muc1.S					st3gal5.L
			Xetrov90018123m.L								loc101732543.S					tll1-like.1.L
			tex2.1.L								Xelaev18003396m.g					Xelaev18023639m.g
			pin4.L								loc100497319-like.L					tfcp2l1.L
			maats1.L								tuba3c.S					xdh.S
			ppp1r9b.S								loc100493381.L					chst3.S
			pkp1.S								Xetrov90030532m.L					sox18.L
			foxn3.L								arhgef33.S					egfr.L
			zbtb44.L								Xelaev18014009m.g					Xelaev18024672m.g
			Xelaev18023781m.g								il16.S					itgb7.L
			col2a1.S								adamtsl2.L					Xelaev18012386m.g
			fzd4.S								Xelaev18046294m.g					zcwpw1.L
			Xelaev18027872m.g								Xelaev18021075m.g					cpm.L
			fam150a.L								Xelaev18021644m.g					slc9a3r2.L
			actc1.S								zc3h12c.S					slc35a2.S
			Xelaev18031415m.g								foxi1.L					irx2.L
			col6a2.S								esam.S					cgref1.S
			ccdc24.L								map1lc3b.S					cyp26b1.L
			znf703.L								sh2d2a.L					tuft1.L
			gck.L								cyfip2.S					Xelaev18038710m.g
			adh6.S								bloc1s2.L					Xelaev18020494m.g
			grik1.L								tmem213.L					hunk.S
			c5ar1.S								Xelaev18006368m.g					lrig2.L
			Xelaev18028089m.g								h3f3b.L					sox18.S
			mfsd7.L								loc101733164.L					kcnq4.L
			sorcs2.S								loc100497031.S					phldb3.L
			Xelaev18037291m.g								Xelaev18005585m.g					Xelaev18010301m.g
			kcnc2.L								hnrnpa1.S					loc100494753.L
			frk.L								mcl1.L					Xelaev18030999m.g
			sec31a.L								loc100491922-like.S					otof.L
			rem2.L								cdh5.L					mab21l3.S
			loc101731508-like.L								Xelaev18043047m.g					il10rb.S
			hopx.L								ccdc84.S					Xelaev18046312m.g
			ccdc88b.L								Xelaev18022284m.g					relt.L
			loc100170560.L								cdx4.L					Xelaev18008679m.g
			Xelaev18041953m.g								loc100489423.L					Xelaev18037815m.g
			rhno1.L								aurkb.L					Xelaev18026940m.g
			hat1.S								chat.S					ubl3.L
			dusp10.S								loc100485552-like.L					Xetrov90003468m.S
			vstm4.L								Xetrov90026746m.L					bcl2l11.S
			Xetrov90019105m.L								ttn.S					ackr3.L
			loc100487259.L								Xelaev18024586m.g					map1a-like.L
			itga2.L								Xelaev18002435m.g					ca14.L
			tmlhe.S								Xelaev18032601m.g					sp5l.S
			loc101730430.L								cdkal1.L					lyl1.S
			Xelaev18032877m.g								mbtd1.L					cyp27b1.L
			cramp1.S								Xelaev18006369m.g					Xelaev18024376m.g
			loc100489151.L								cdx4.S					Xelaev18030458m.g
			loc105946661.L								Xelaev18041744m.g					sema3e.S
			Xelaev18003994m.g								hmgn2.L					Xelaev18030363m.g
			cib3.S								tfcp2.L					chst3.L
			traf4.L								cdk9.L					Xelaev18041511m.g
			syne1.L								limd2.L					hamp2.L
			aicda.S								Xelaev18002732m.g					pacrg.L
			rnaseh2c.L								Xelaev18023707m.g					myt1.S
			pde6c.L								cmtm8.S					nkx2-6.L
			Xelaev18030732m.g								Xelaev18007062m.g					Xelaev18001617m.g
			slc4a10-like.S								loc101734276.S					Xelaev18016409m.g
			nrxn2-like.2.L								Xelaev18003982m.g					loc100489460-like.L
			Xelaev18019113m.g								nell2.L					ccnd1.L
			dpysl3.L								foxe3.S					Xelaev18034615m.g
			barhl2.S								Xelaev18011583m.g					bcl2l10.S
			Xelaev18032018m.g								rab39b.L					Xelaev18031465m.g
			rfesd.L								ppap2c.L					hoxd9.L
			lrrc23.S								mmp2.S					spred1.S
			ampd1.S								cyfip1.L					hap1.S
			hpcal4.L								rbm4b.S					itga4.S
			loc100137715.S								prodh2.1.L					MGC146454.L
			galr3.S								loc100493581.L					fam107a.S
			lrrc3b.L								mapk12-like.1.S					pnpla2.L
			MGC147117.L								Xelaev18041208m.g					Xelaev18030716m.g
			il10ra.L								dpysl3.S					ptgs2.S
			cd44.S								gadl1.S					wnt2.L
			tnfrsf11b.S								loc100492804.S					Xelaev18002905m.g
			nav2.S								loc105946344.L					l3mbtl1.S
			vegfc.S								cd74.L					tnc-like.S
			ptgds.S								Xelaev18020643m.g					gal3st4-like.2.L
			Xelaev18027162m.g								Xelaev18039003m.g					Xelaev18038694m.g
			mstn.1.L								krt222.S					Xetrov90027649m.L
			loc101733452.S								rtkn.S					jph3.L
			map2k6.S								Xelaev18026049m.g					loc100486709.1.L
			il20rb-like.L								mpv17l2.S					fbxo41.L
			Xelaev18003027m.g								ylpm1.L					cacng4.L
			cdc42ep1.S								capn8.S					shh.S
			eva1a.S								tbx20.L					txnip.L
			stmnd1.L								Xelaev18043025m.g					nexn-like.L
			asic2-like.2.S								gsk3a.S					adra2a.L
			Xelaev18000251m.g								tmem132c.L					Xetrov90026472m.S
			grhl2.S								Xelaev18005543m.g					loc100486385.S
			foxf2.S								slc25a17.L					post.S
			Xelaev18000330m.g								rbfox1.L					pisd-like.2.L
			Xelaev18040715m.g								esyt2.L					mospd1.L
			card9.L								rbpms.L					Xelaev18034023m.g
			slc6a14.1.L								Xelaev18035502m.g					ctse.L
			bcl2l14.L								noxo1.1.L					Xelaev18032939m.g
			spag9-like.1.S								dgka.S
			slc26a5.L								dnah10.L
			sema7a.L								ccdc28b.L
			fam102a.L								rfx3.S
			ctse.S								Xelaev18002940m.g
			loc100492884.S								arhgef4.L
			plekhg2.L								serpini1.S
			loc100491855-like.L								cidea.L
			Xelaev18014623m.g								Xelaev18044432m.g
			rps3a.L								ambp.S
			Xelaev18012018m.g								Xelaev18022948m.g
			Xelaev18011582m.g								chst2.S
			loc100494570.L								tacr1.L
			mdk.L								Xelaev18001275m.g
			abcc3.L								isg20l2.S
			slc38a2.S								loc100490274.L
			serpinh1.S								cyhr1-like.S
			mier1.S								arhgap30.S
			Xelaev18042894m.g								rps4x.L
			Xelaev18032232m.g								Xelaev18038154m.g
			loc100490079.L								st8sia6.S
			kiaa0907.L								dfna5.L
			mttp.2.S								exosc7.L
			bglap2.S								jakmip2.S
			plec.S								slc44a5.S
			Xelaev18006370m.g								Xelaev18045351m.g
			rtcb.L								irf3.L
			MGC147226.S								rpf1.S
			mrc1.L								vstm5.L
			Xelaev18042516m.g								mfge8.S
			nt5e.L								Xelaev18043677m.g
			ctbp2-like.1.L								il12rb2.L
			trappc1.L								layn.L
			Xelaev18003607m.g								fam69c.L
			enc1.2.S								gfpt1.L
			Xelaev18013712m.g								pla2g10.S
			sdc2.S								loc100497889-like.L
			loc100489670.L								arl6ip1.S
			proser1.L								nrl.L
			Xelaev18026810m.g								aasdh.L
			slc38a4.S								asb12.2.L
			Xelaev18038516m.g								glyr1.S
			Xetrov90028831m.L								Xelaev18002312m.g
			loc101733314.L								emp3.L
			hao2.S								ryr1-like.L
			loc100158581.L								msi1.S
			psenen.S								tie1.L
			loc100492862.S								Xelaev18044613m.g
			kcnc4-like.L								cracr2a.L
			trmt61a.S								Xelaev18001691m.g
			Xelaev18025094m.g								robo1.S
			foxj1.2.L								isg20l2.L
			rasgef1a.S								myef2.S
			dynll1.S								Xelaev18047180m.g
			Xelaev18026364m.g								loc100487499.S
			Xelaev18031765m.g								Xelaev18017158m.g
			Xelaev18024692m.g								Xelaev18046940m.g
			Xelaev18031523m.g								Xelaev18035563m.g
			unnamed.L_27								chchd6.L
			Xelaev18024890m.g								axin2.L
			ahcyl1.S								ano5.L
			slc6a20.L								Xelaev18017333m.g
			loc101735255-like.L								loc100496229.L
			Xelaev18042861m.g								tnfrsf6b.L
			prr16.L								Xelaev18047363m.g
			loc100488775-like.L								Xelaev18026130m.g
			klhl31.L								ctsf.L
			Xelaev18029639m.g								Xetrov90008222m.S
			dynll1.L								Xelaev18020254m.g
			Xelaev18043966m.g								Xelaev18031409m.g
			ccar1.S								Xelaev18003482m.g
			Xelaev18023773m.g								slc9a8.L
			ahrr.L								Xelaev18006061m.g
			itga3.S								srsf2.S
			Xetrov90002011m.L								Xelaev18046388m.g
			timp2.S								pnck.S
			fn1.L								slc40a1.L
			Xetrov90020492m.L								gcnt4.S
			rab3d.S								Xelaev18003120m.g
			efna2.L								selm.L
			Xelaev18020357m.g								etaa1.S
			Xelaev18007413m.g								lin52.L
			odc1.L								grhl2.L
			Xelaev18021315m.g								Xelaev18043204m.g
			Xetrov90003721m.L								c16orf45.L
			Xelaev18002102m.g								Xelaev18043992m.g
			loc100491454.L								fst.S
			Xelaev18000699m.g								rhbg.S
			casz1.S								arl6ip1.L
			Xelaev18016150m.g								il22ra1.S
			layn.S								scarf2.S
			klf13.L								wif1.S
			loc101732704.L								clrn2.S
			pdlim1.S								fkbp9.S
			reps2.L								hoxd1.S
			alox5ap.S								Xelaev18002965m.g
			ly6g6d.S								gpcpd1.L
			Xelaev18024782m.g								cckar.L_2
			loc101733921.L								ptpn14.S
			hes3.S								pycard.L
			vgf.L								rgs20.S
			loc100497464.S								Xelaev18036345m.g
			tcte1.L								cdkn1b.S
			Xelaev18003105m.g								Xetrov90009883m.L
			slc26a9.L								loc100494515-like.L
			st3gal2.1.S								hdlbp.L
			gpr20.S								bcl10.L
			mmp13.S								Xelaev18038705m.g
			cyp27c1.S								arsa.L
			Xelaev18031858m.g								nefl.L
			ppp1r1b.S								dennd2c.L
			Xelaev18014802m.g								nfu1.L
			dzip1.L								nt5dc4.L
			Xelaev18046293m.g								cnksr1.S
			ugt1a6.S								selk.S
			Xelaev18034799m.g								Xelaev18016629m.g
			tbr1.L								Xelaev18006681m.g
			sned1.L								nebl-like.2.L
			Xelaev18013598m.g								sfswap.S
			Xelaev18045794m.g								Xelaev18027133m.g
			rai2.S								polr3k.S
			Xelaev18027094m.g								tenm3.S
			shb.L								tpm2.L
			chrm1.L								Xelaev18024691m.g
			prlh.L								slc17a6.L
			cited1.L								ell3.S
			tekt2.S								Xelaev18038716m.g
			Xelaev18017454m.g								rps6kb1.S
			slc18a3.L								rhbdd2.S
			Xelaev18043718m.g								Xelaev18004931m.g
			atp13a5.L								abca1.L
			Xelaev18011225m.g								ltbp1.S
			loc101731666.L								slc24a5.S
			lsm11.S								Xelaev18047968m.g
			itln1.L								hs3st5.S
			cplx1.L								ptgds.L
			sytl5.S								foxe3.L
[truncated: 650 more rows]

## Sheet: Downregulated DEGs
1h: 13 genes	3h: 147 genes	6h: 334 genes	9h: 1765 genes			1h and 3h: 6 genes	1h and 6h: 2 genes	1h and 9h: 2 genes	3h and 6h: 138 genes	3h and 9h: 26 genes	6h and 9h: 2643 genes	1h, 3h and 6h: 15 genes	1h, 3h and 9h: 0 gene	1h, 6h and 9h: 3 genes	3h, 6h and 9h: 1499 genes	1h, 3h, 6h and 9h: 70 genes
loc100487103.1	loc101731107.L	jmjd1c.S	akap9.L			tmem138.L	kiaa1211.S	lcmt1.L	c1orf43.L	wdfy2.L	arhgef7-like.S	Xelaev18046161m.g		Xelaev18006280m.g	polr3g.L	Xelaev18028849m.g
atp2b4-like.L	loc101731107.S	loc100491693-like.L	golga1.S			tmem222.L	Xelaev18008287m.g	ltk.S	Xelaev18043419m.g	foxi4.2.L	Xetrov90021413m.L	Xelaev18000888m.g		loc100491664.L	loc100487902.S	sdc1.L
slc38a3.S	cep152.S	gfi1.L	top1.2.S			loc100498489.S			atf6b.L	Xelaev18008814m.g	gfer.L	fam3a.S		card11.L	zfand2a.L	Xelaev18035624m.g
loc100489485-like.L	lfng.L	lhfpl2.S	c2orf44.L			g0s2.L			st5.L	Xetrov90007590m.S	lpar1.S	lig4.L			loc101732660.L	Xetrov90003601m.S
Xelaev18031179m.g	sall4.S	loc100494929-like.L	rnf121.L			fam72a.L			kif18a.L	tti2.L	sash1.S	snrk.S			rab11fip5.L	oat.1.S
Xelaev18012273m.g	areg.L	bicd1.S	ndufs6.L			Xelaev18015367m.g			slc15a4.L	Xelaev18031543m.g	Xelaev18036460m.g	pik3r3.S			loc779566.L	msmo1.L
Xelaev18000348m.g	sms.L	mxd1.L	acbd5.L						unnamed.L_14	Xelaev18006967m.g	med8.L	hn1.L			rcan3.L	trappc13-like.L
spef1.S	zc3h12a.S	Xelaev18029738m.g	Xetrov90009919m.L						pex11b.L	Xetrov90016684m.S	zmat3.L	cdh6.S			Xelaev18034523m.g	loc100486817-like.S
ndufb1.S	tsnare1.S	cux1.S	Xelaev18004273m.g						wbp1l.S	dtl.L	gnptab.L	Xelaev18010791m.g			plxnb3.L	Xelaev18023037m.g
Xelaev18024521m.g	klf6.S	itgax.L	nagk.L						fgfr4.L	cyp7a1.S	tcta.S	Xelaev18012451m.g			lrrc8d.S	loc100488444.L
plekhg7.L	Xelaev18004251m.g	inhbb.L	rft1.L						Xelaev18035577m.g	Xelaev18003065m.g	map4k5.S	ca7.S			atxn1l.L	tfpi2.L
Xelaev18005995m.g	szrd1.L	tardbp-like.S	tars2.L						Xelaev18037959m.g	pam16.S	aunip.L	mmp24.L			itgb5.S	dnmt1.L
pdp2.L	sesn1.S	akna.L	lin54.S						ldlrad4.S	nim1k.S	trpm7.S	Xelaev18003555m.g			arhgap20.S	tada2b.S
	tacc3.S	ttc21a.L	naa30.L						rfx5.L	pmepa1.S	atrip.L	gsta1.L			acot2.S	Xelaev18004163m.g
	Xelaev18010881m.g	numb.L	loc100490265.S						Xelaev18029977m.g	Xetrov90025913m.L	pdcd10.L	rfwd3.S			Xelaev18010901m.g	Xelaev18017174m.g
	loc101732514.S	ampd3.L	march3.L						spin1.S	loc100494383.L	tex2.2.S				spryd3.L	cyr61.L
	irf6.S	znf516.S	Xelaev18002053m.g						esrp1.L	tmprss12.L	fam210a.S				mael.L	stil.L
	Xelaev18009472m.g	tanc2.L	plppr5.L						vps33a.L	gphb5.L	hmgcs1.L				rell1.S	camkk2.L
	ckap2l-like.S	clasrp.L	ago3-like.S						mycn.L	Xelaev18042306m.g	Xelaev18043626m.g				ormdl1.S	atf6b.S
	casc4.S	pcdh8.S	jmjd7.S						rnf43.S	Xelaev18038046m.g	ago3-like.L				sertad2.L	fgfr1op2.L
	snrk.L	c12orf73.L	mocs1.L						gtf3c5.S	Xelaev18003893m.g	rab4b.S				h1foo.S	slc39a9-like.1.S
	mmp19-like.2.L	rffl.L	corin.L						mppe1-like.L	rhou.S	fam53a.S				irf2.S	Xelaev18016928m.g
	dcxr.L	tprkb.S	tango6.L						acap3.L	vimp.L	dennd5b.L				slc35a1.S	atf7ip.S
	rhbdf1.S	ccm2.L	Xelaev18009752m.g						galns.L	Xelaev18047076m.g	atg4c.L				6330408a02rik-like.2.S	Xelaev18039786m.g
	trub2.L	zfx.L	edrf1.S						pias1.L	arsj.S	loc100486607.L				errfi1.S	phyhipl.L
	gins1.S	bod1.S	ttc5.S						zswim3.L	cyb561d2.L	stt3b.S				mpped2.L	dnmt1.S
	Xelaev18018881m.g	nfix.L	lhx8.L						hes9-1.S		piezo1.L				nt5dc3.L	Xelaev18008393m.g
	tcf7.S	Xelaev18047032m.g	gng10.L						chp1.L		ctsd.S				sirt3.2.L	vsx1.L
	Xelaev18040894m.g	mgea5.S	exd2.S						Xelaev18025664m.g		brwd1.L				pex6.S	plbd2.L
	c14orf79.L	Xelaev18034662m.g	recql5.L						Xelaev18036951m.g		cep164.L				loc100494288.L	cpeb1.S
	march8.S	loc100487399.L	mrpl1.L						faim.S		Xelaev18042643m.g				cbx7.S	zbtb43.L
	traf3.S	irf9.S	ibtk.L						polk.L		tbc1d8.S				ppp1r12a-like.L	Xelaev18004162m.g
	fgfr4.S	elmsan1.L	lrrc58.S						zmiz1.L		Xelaev18007328m.g				pcyt1a.S	Xelaev18012765m.g
	ggt5.L	atp13a-like.L	ganab.S						Xelaev18026850m.g		mark4.L				map2k4.L	Xelaev18027888m.g
	loc100491791.L	slc11a2.L	Xetrov90018501m.S						Xelaev18037602m.g		katnb1.S				mbd4.L	Xelaev18038298m.g
	jade2.S	myo9b.L	phf3.L						kiaa1468.S		cacul1.S				arhgef7.L	mecr.S
	neurog2.L	Xelaev18036723m.g	elfn2.S						ppm1h.L		fam5c.S				plekha3.S	fbxo43-like.S
	sycn.L	pip5k1b.S	znhit3.L						traf3ip1.L		asphd2.S				march2.S	Xelaev18011521m.g
	tmem184c.S	loc100494113.L	ngly1.L						abhd14a.S		nr3c1.L				ubn1.L	ssx2ip.S
	kmt2a.S	Xetrov90026717m.L	Xelaev18003635m.g						loc101734746.S		dnajb14.S				Xelaev18001155m.g	fbxo43-like.L
	suv39h1.S	znf687.S	rnf166.L						mgat3.L		dgke.S				zcchc14.L	ret.L
	ldb1.S	col27a1.S	tmem87a.L						gfi1.S		smg7.L				nf1.L	Xelaev18014963m.g
	ilk.S	ripk1.S	epb41l4a.L						axin2.S		snx27.S				Xelaev18010193m.g	lrmp.L
	arl4a.L	zbtb8a.2.S	znf347.L						rab13.L		racgap1.2.L				mpp5.L	dnajc9.L
	gen1.L	mef2d.S	Xelaev18002280m.g						Xelaev18029292m.g		Xelaev18029053m.g				haus6.L	Xelaev18002792m.g
	dkk1.S	shroom4.L	plcxd2.S						fzr1.L		rgs18.L				Xetrov90003234m.L	Xelaev18045605m.g
	hs6st1.L	dchs1.L	bambi.L						Xelaev18002301m.g		capn15.S				tesk2.S	loc100488444.S
	ccdc103.L	uqcc2.L	spc24.L						nr1d2.S		Xelaev18012154m.g				tmem101.S	loc100494194.S
	lyn.S	Xelaev18038424m.g	tada3.L						nfe2l2.L		rgs14.S				tor3a.L	stmn1.S
	frs3.S	rab27a.S	alg9.L						klf6.L		nptx2.L				hs3st1.S	usp33.L
	fbxo32.L	bfsp1.L	gan.L						Xelaev18015828m.g		baz1a.L				Xelaev18043178m.g	sept9.L
	Xelaev18016660m.g	scn1b.L	syt4.L						tmem184b.L		tmem169.L				spopl-like.S	cxcl8e.S
	loc100485168.L	tmem125.L	Xelaev18034198m.g						myc.S		c16orf87.S				fbxo46.S	Xelaev18038799m.g
	tbx6r.L	rac3.L	ak3.S						rab12.S		Xelaev18033381m.g				ddx39b.L	loc100489883.S
	rybp.L	Xetrov90022561m.L	mettl6.L						olig2.S		stub1.L				Xelaev18013742m.g	ccnb5.L
	Xelaev18030446m.g	zer1.L	rae1.L						taf3.L		dbf4b.L				wars2.L	loc100489788-like.L
	nkx3-3.L	erf.L	calcoco2.S						zmynd8.S		znf646.L				eif5a.S	rdh13.L
	acvr1b.S	zmynd8.L	loc101732849.L						panx1.L		etfa.L				kdf1.S	loc733566.1.S
	enc1.2.S	kcnn3.S	bri3bp.S						scpep1.L		mtss1.1.L				snx13.L	loc100490651-like.L
	ypel1.L	rimbp2.L	slc45a4.S						dnmbp.L		loc100137672.S				hlf.S	loc100494194.L
	c5orf30.S	hapln1.S	ado.S						msantd3.S		ndufaf3.L				stx2.L	loc100489623.L
	enc1.2.L	fam124a.S	Xelaev18031971m.g						phlda2.L		ism1.L				otud3.L	phf24.S
	foxj1.2.L	pxk.S	atad1.L						zdhhc21.L		ptgfrn.S				map3k2.S	pcmtd2.S
	Xelaev18009614m.g	mecp2.S	cdipt.L						Xelaev18021928m.g		herc1.L				tmem55a.L	haus4.L
	arl14ep.S	odf3.L	Xelaev18021668m.g						Xelaev18017348m.g		mfsd6l.S				gid4.L	zfp36l2.1.L
	ppp1r3c.2.L	zfc3h1.S	tamm41.1.S						Xelaev18037130m.g		pop4.L				mpv17l2.L	c14orf1.L
	mta1.S	loc101731830.L	sepn1.S						Xelaev18008189m.g		mfsd4a.S				ralgapb.L	tfrc.L
	Xelaev18020804m.g	loc101733288-like.S	stx5.L						tet2.L		march7.L				lpar5.S	gtf3c2.L
	Xelaev18039820m.g	slc10a3.S	grin2b.S						masp2.S		helb.L				trak1.S	Xelaev18036268m.g
	Xelaev18007925m.g	cyth3.S	gramd1c.S						has3.S		Xelaev18029169m.g				mydgf.L	Xelaev18036153m.g
	Xelaev18038622m.g	znf469.L	gpr176.L						plk1.S		prox1.S				wnk3.L
	dcaf8.S	insr.S	nsd1.L						heca.L		zbtb7c.S				tpst2.L
	scd.S	amotl1.S	kcna5.S						Xelaev18024078m.g		dnajb14.L				zdbf2-like.L
	tmem141.L	usp32.L	trib1.L						Xelaev18038669m.g		klf12.S				Xelaev18014220m.g
	kif11.L	atp13a4.L	fbn2.L						Xelaev18047000m.g		Xelaev18046747m.g				hbp1.S
	tprg1l-like.1.L	kctd15.S	klhl20.L						loc100497391.L		map3k2.L				znf420.S
	ccng1.S	tmcc2.L	Xetrov90018982m.S						kmt2a.L		apaf1.L				ccnb1.2.S
	wsb1.L	znf280d.S	loc100485996.L						kif26b.S		spata2l.L				rgs3.S
	tada2b.L	myh1-3-1.S	loc100485426-like.S						mis18a.S		dpp3.L				Xelaev18023989m.g
	cdc7.L	ankdd1b.L	wdr24.L						fam212b.L		tox4.S				cdc42se1.S
	loc779549.S	diaph1.S	zbtb26.S						Xelaev18038404m.g		tmem164.L				lpar5.L
	cdca2-like.L	dlgap4.S	mst4.L						zfhx4.S		Xelaev18031960m.g				loc101734469.S
	neurl3.L	loc100490216.L	dnajc10.S						bbs9.L		rad52.S				iqcc-like.L
	pik3r1-like.L	Xelaev18037028m.g	usp25.L						znf143.L		loc100486348.L				loc101733690-like.L
	med4.L	Xelaev18003171m.g	fam124b.S						Xelaev18043506m.g		Xelaev18001448m.g				rfxank.S
	Xelaev18014611m.g	ttll11-like.1.S	fam234b.L						gtpbp2.L		pcyox1l.L				gcnt1.L
	mdm2.S	amph.L	mrpl1.S						disp1.S		loc100490733-like.S				rspry1.S
	ubtd1.S	helq.S	snrnp35.L						metap1d.L		arl10b.L				rcan1.L
	upf3b.S	flrt2.L	linc00116.S						upf3b.L		dkk3.L				tle4.L
	tcf7l2.S	Xelaev18023519m.g	clcn6.L						snx25.L		anapc5.L				tmem60.L
	ticrr.S	sfmbt1.L	slc30a2.S						Xelaev18007765m.g		dennd6a.L				dcun1d2.S
	loc100487499.L	Xelaev18019755m.g	gpr157.L						fam13a.S		loc100492299.L				dennd6b.L
	socs4.S	Xelaev18026776m.g	ube2r2.S						unnamed.L_21		pcyox1.L				trappc4.S
	Xelaev18009532m.g	dchs1.S	pam.S						ptchd4.L		bend7.L				fgf7.S
	ccnl2.S	kiaa2022.L	trmt6.S						ppp1r3c.S		vezt.S				loc100492325-like.1.L
	cks2.L	Xelaev18003723m.g	c3orf58.S						Xetrov90012012m.L		mcm3.L				cdc25a.S
	plch1.L	myocd.S	Xelaev18030438m.g						man2a2.S		elfn2.L				Xetrov90027305m.S
	dact1.S	slitrk2.L	dedd.S						Xelaev18016676m.g		loc100487334.L				ndrg4.S
	gjb2.L	traf7.L	ano8.L						prkd1.L		Xelaev18028850m.g				Xelaev18039764m.g
	c12orf10.L	Xelaev18044097m.g	bri3bp.L						incenp.L		rabif.S				arhgef12.S
	mis12.L	jund.S	mctp2.S						fam109b.S		slc15a4.S				alg6.S
	cdc42ep2.L	sbf2.L	fchsd1.S						rnf146.S		morc2.S				sft2d3.S
	ccdc25.S	frs3.L	elavl2.S						loc100497443.L		ccdc130.L				stk17a.S
	c7orf26.L	wtip.S	ppp4r4.S						gpr45.L		loc100487263.S				bzrap1.L
	uhrf2.L	cftr.S	ap2a1.S						Xelaev18023240m.g		pygo1.S				klhl13.L
	mgc69520.S	lvrn.L	birc5.2.L						hes5_X2.L		cyp1a1.S				stx11.S
	rassf1.L	tmem140.L	rnmtl1.S						fndc3a.L		gad1.2.S				avpr2.S
	dusp9.L	Xetrov90020936m.S	zfyve20.S						bcr.L		ndor1.L				nhsl1.L
	errfi1.L	micalcl.L	loc101730908.S						fes.S		wipf3-like.L				rnf138.S
	xarp-like.L	tmem187.S	loc100487878-like.L						Xelaev18002294m.g		Xelaev18031390m.g				ankrd37.S
	xarp-like.S	neurog3.L	scn4b.S						tanc1-like.L		ptp4a1.L				Xelaev18013965m.g
	neurog2.S	nbeal2.S	inpp5f.L						ncoa6.L		loc100490265.L				tmem234.L
	immp1l.S	gmnc-like.S	stard13.L						ppp2r3b.L		ncoa4.L				kbtbd3.L
	nr1h2.L	sbno2.S	scrn2.S						atf7ip.L		Xelaev18019664m.g				arid5b-like.1.S
	il20.S	tnrc6a.S	dtx2.L						Xelaev18000190m.g		suco.L				slc7a6os.L
	esr-5.S	fam179a.L	avpi1.S						Xelaev18030417m.g		nipa2.S				mpp5.S
	tmem52.L	Xelaev18006859m.g	zfhx2.S						epc1.S		triobp.L				mrps11.L
	Xelaev18038641m.g	zfc3h1.L	kiaa0930.S						Xelaev18010427m.g		fbxo46.L				sod2.S
	tubz1.L	tnk2.L	tmed9.L						rybp.S		arl10b.S				tshz3.S
	Xelaev18046998m.g	ypel5.L	drd4.S						Xelaev18003554m.g		Xelaev18014020m.g				baiap2l2.S
	gpatch4.S	snx25-like.S	ap3s1.S						tmem52.S		armc9.L				loc100036665.L
	esr-5.L	atp5sl.L	Xelaev18001452m.g						osmr.S		pwwp2b.L				fam195a.S
	Xelaev18027652m.g	lin9.S	unc13c.L						rgma.L		crem.L				loc100498327.L
	loc100489393.L	Xelaev18017101m.g	ptpn1.S						acap3.S		kifc3.S				pard6g.L
	glt1d1.L	Xelaev18001100m.g	ncan.S						gtpbp2.S		Xelaev18046968m.g				ncoa6.S
	cited4.S	insr.L	loc101732686.S						myd88.S		ttbk2.S				mgat3.S
	nr2f6.S	rab20.S	foxn2.L						ksr1.L		lysmd3.L				prr14l.S
	Xelaev18036639m.g	syne2.2.S	gpbar1.L						usp49.S		loc100493299.S				rsbn1.L
	Xelaev18045055m.g	zbtb21.S	c5orf28.S						slc4a1.L		spred3.S				Xelaev18046255m.g
	dlc1.S	ddx3x.S	mfsd1-like.L						lgalsl.L		c8orf34.S				gpbp1l1.L
	lrrc8b.L	sbk1.L	fam193b.L						aplp1.L		ganab.L				fam13c.L
	Xelaev18039270m.g	Xelaev18037976m.g	pon2.S						ect2.L		socs5.L				elk4.L
	c2orf82-like.L	hspa5.S	arfgap2.S						nek2.S_1		pwwp2b.S				Xelaev18001931m.g
	Xelaev18030675m.g	det1.L	qdpr.S						Xelaev18046999m.g		wdr81.L				pgam1.L
	nefh.S	Xelaev18047431m.g	eif1ad.L						arhgef26.L		nfkbie.L				loc100486672.S
	fen1.L	fgf14.S	ptk7.S						pik3r3.L		loc100486197-like.L				ect2.S
	Xelaev18035342m.g	cdh6.L	cdca7l.L						tmem259.S		abhd17b.L				fam134a.L
	ubxn2b.L	sfrpx.S	ccny-like.S						loc100493581.S		nab1.S				ttc28-like.L
	pmf1.L	hpcal1.S	dctpp1.L								grm4.S				chpf.L
	foxj1.2.S	loc100492496.S	loc101731441.L								trerf1.L				gpi.S
	Xelaev18020171m.g	znf644.S	dhcr24.L								nos2.L				pcnt.L
	dact1.L	p4htm.S	unnamed.S_10								Xelaev18033022m.g				iffo2.L
	szrd1.S	bcl2l12.L	tmem263.L								pex1.L				loc100491589.L
	Xetrov90028060m.S	plcg1.S	kiaa0513.L								hspbap1.L				mfsd11.S
	Xelaev18013302m.g	hsf1.L	gcnt3.S								suco.S				adamts6.L
	tubb3.S	usp54.L	znf821.S								calhm2.L				yrdc.L
	Xelaev18043580m.g	jun.L	ccdc149.L								pomgnt2.L				birc5.1.S
		cryl1.S	loc100497254-like.L								smg5.L				nadk.L
		dgkz.L	cacng3.L								rnf13.S				mras.S
		tdrp.S	pth2r.L								Xelaev18034701m.g				Xelaev18046170m.g
		Xelaev18001440m.g	brpf3.S								loc100486607.S				Xelaev18026187m.g
		upf2.S	pou3f2.S								Xelaev18021654m.g				tubgcp3.L
		gcnt1.S	igsf3.S								tert.L				btg4.S
		sptlc2.S	lamp1.S								tet3.L				rin3.L
		kpna2.L	Xelaev18008577m.g								stub1.S				fzd6.L
		gigyf2.L	tm9sf1.S								Xelaev18047006m.g				lrr1.L
		exoc3l2.S	flrt1.L								loc100496040-like.1.S				cry2.S
		Xelaev18036101m.g	Xetrov90011905m.S								loc101732022.L				ndc1.S
		tbk1.L	triap1.L								slc16a5.S				mtmr7-like.S
		loc101731305.L	Xelaev18041217m.g								tcp1.S				thap11.L
		Xetrov90010607m.L	Xetrov90013806m.L								znf329.S				h1f0.S
		tgfb1i1.L	kctd5.L								znf362.S				lfng.S
		ppp2r1a.L	fdxr.S								picalm.1.S				mpi.S
		Xelaev18039290m.g	cbfb.S								slc25a30.L				loc100487395.S
		pdzrn3.L	jak2.L								sytl4.S				ppp1r3b.L
		Xelaev18027514m.g	Xetrov90001129m.L								clic1.S				dock9.S
		loc100494782.L	loc101734110.S								coa5.S				Xetrov90010149m.L
		vps41.S	gpn3.L								slc35e2b.L				loc100486664.L
		gmeb2.S	pdgfrb.S								daglb.S				med13l.L
		arhgap31.S	Xelaev18002343m.g								slc7a1.L				Xelaev18013924m.g
		Xelaev18020683m.g	loc100485357.L								Xelaev18032815m.g				fam193b.S
		dab2ip.S	Xetrov90016629m.L								loc100497020.L				kdelc2.L
		rhof.L	ccdc82.L								cdca7-like.1.L				gramd3.S
		tmem200a.L	slco4c1.L								cog1.S				tbc1d9b.L
		Xelaev18025945m.g	Xelaev18044863m.g								wdr41.L				ndel1.L
		grina.S	zswim1.S								Xelaev18002277m.g				rnf103.L
		sun2.L	mblac2.L								Xelaev18019176m.g				smad9.S
		cmtm4.S	cog4.L								arhgap35.L				rpap1.S
		arhgap32.S	trappc2.S								apc.S				Xelaev18012815m.g
		Xelaev18033571m.g	ptpn11.L								dennd4b.L				txnl4b.S
		loc100485206.L	Xelaev18032525m.g								zbtb3.L				arhgap33.S
		znf423.L	klhl22.L								lhfp.L				Xetrov90010149m.S
		alkbh6.L	cep128.L								plekhh2.S				Xelaev18016533m.g
		Xelaev18033496m.g	angel1.L								sepsecs.L				pdgfb.S
		socs2.S	gpm6a.S								ttbk2.L				slc25a43.L
		srgap2.S	Xelaev18020771m.g								c10orf35.L				Xelaev18002490m.g
		ptges2.S	chst8.S								loc100496216.L				eif6.S
		mid1.L	hacl1.L								kif1b-like.L				adamts6.S
		bicc1.S	st8sia5.L								tpst2.S				skor2.L
		phf1.L	map2.L								chchd10.L				snx10.L
		vegfa.L	rep15.L								rag2.S				foxi2.S
		tmem221.S	loc100494506-like.S								adipor1.L				tpra1.S
		loc100489196.L	plk3.S								spire2.S				slc25a37.S
		Xelaev18002304m.g	efna5.S								picalm.1.L				myo19.S
		Xelaev18040766m.g	chst8.L								loc101734319.S				Xelaev18022175m.g
		gnb5.S	cnot6l.L								zdhhc17.S				rag1.L
		col5a1-like.L	Xelaev18044599m.g								loc100489276-like.L				evc2.L
		loc100489885.S	Xelaev18017878m.g								strada.L				fgfr3.S
		col6a6.S	dhx30.S								zbtb22.S				kiaa2026.L
		zfpm2.L	Xelaev18039729m.g								pik3r4.S				leprot.L
		loc101731149.L	usp45.L								lsm3.S				ebp.L
		prkcb.S	Xelaev18036390m.g								ppp1r12a.S				c1orf116.L
		prlr.S	fam175a.S								Xelaev18027889m.g				depdc7.S
		prdm13.S	hemk1.L								pard6g.S				loc733561.L
		znf229.L	c2orf43.L								tprkb.L				tnfrsf10b.S
		Xelaev18035998m.g	fam73b.L								Xelaev18043779m.g				wdr59.L
		dhdds.L	cd28.L								xpo4.L				loc100493797.L
		fut1.L	znf217.L								wdr45.S				abhd5.L
		apbb2.S	loc100497104.L								grk5.S				dock4.S
		cmip.S	zfyve20.L								Xelaev18036200m.g				zbtb43.S
		drd1c.L	grem1.L								tspan33.L				grinl1a.L
		ctbp2-like.2.S	ide.S								cnst.S				rnf149.S
		cdc42se2-like.1.S	itsn2.L								acaca.L				Xelaev18028029m.g
		zfhx4.L	znf830.S								Xelaev18010936m.g				insig1.L
		tmem132b.S	Xelaev18025005m.g								Xelaev18040187m.g				znf654.L
		fbxo21.L	fam214b.S								ttc17.S				kxd1.L
		loc100496613.L	enthd2.S								cc2d1b.L				Xelaev18033021m.g
		bbs7.L	rab23.S								siah1.L				limk1.L
		slc35d1.L	slc28a2.L								cry4.L				ip6k1.L
		gopc.L	timm23.L								btg3.L				Xelaev18034367m.g
		prkcd.S	spag16.S								pdgfrl.2.L				kiaa2026.S
		topaz1.L	MGC64368.L								slc25a30.S				klf15.2.L
		hps4.L	alg10.L								phospho1.L				tbc1d8.L
		Xetrov90025900m.L	drosha.S								adamts16.L				tmtc2.L
		pcdh17.L	loc101731999.L								dag1.L				sik2.L
		vps53.L	mff.L								zbtb37.L				MGC97820.L
		clcn3.L	abhd17a.S								mgat1.S				ssx2ip.L
		slc25a22.L	tapt1.L								vps13d.L				ints6.L
		lypd6.L	ptk2.L								dand5.L				Xelaev18021201m.g
		lonp2.L	lonrf2.L								ppp1r21-like.L				velo1.L
		fbxo8.L	Xelaev18016362m.g								ddx25.L				Xelaev18018158m.g
		pcdh1.L	Xelaev18002305m.g								cars2.L				btbd6.S
		clk2.S	loc100488382.L								dvl3.L				Xelaev18046186m.g
		jag2.L	zfand3.S								Xelaev18031832m.g				mfn2.L
		tns3.L	dynlt3.L								taf9b.L				fzd1.S
		adam9.S	wipi1.L								ccdc126.S				reep1.L
		ocrl.S	arntl.S								traf7.S				tnfrsf10b.L
		mllt10-like.S	avpi1.L								mgat1.L				ppard.S
		Xelaev18019831m.g	armc7.L								ddx3x.L				oaz2.L
		zbtb33.L	man1a2.S								ulk3.L				Xelaev18028291m.g
		sec14l1.L	snx31.L								c6orf57.L				senp7.L
		loc100489773-like.L	c9orf142.L								cep55-like.L				Xelaev18004308m.g
		cdc42ep4.L	smagp.S								loc100145136.S				fntb.L
		pcmtd1.S	tom1l2.L								loc549366.S				ino80d.S
		mst1r.L	smarcc2.S								capn15.L				pptc7.S
		loc100497532-like.L	Xelaev18007018m.g								snx10.S				Xelaev18001935m.g
		Xelaev18032631m.g	fam171a1.S								c5orf42.L				Xelaev18025534m.g
		zdhhc7.L	trove2.L								Xelaev18001454m.g				loc100145576.L
		tet2.S	mbtps2.L								parl.L				apitd1.L
		lnx1.L	ppfibp2-like.L								crebbp.L				dtl.S
		ppp3cc.S	ankrd9.L								klhl22.S				Xelaev18002287m.g
		cacnb2.S	srgap2.L								qrich1.1.L				Xelaev18033775m.g
		b3galt1.S	gpd2.S								ap4e1.S				orc1.L
		Xelaev18033461m.g	kdm2b.S								ophn1.L				klf15.2.S
		tmem72.S	vps9d1.L								atp7a.L				Xelaev18020591m.g
		cux2.L	Xelaev18044955m.g								slc9b2.S				tmem64.L
		magi2-like.1.L	Xelaev18028665m.g								rxra.S				fbxl15.L
		fign.S	foxh1.2.L								ift27.L				siva1.L
		tiam1.S	Xelaev18041216m.g								palb2.L				Xelaev18047371m.g
		tanc1-like.S	chchd7.L								e2f4.S				ppp4r1l.L
		slc19a1.L	epdr1.L								Xelaev18022988m.g				gemin2.S
		fzd9.L	mgat4b.L								ythdf3.S				Xelaev18046746m.g
		Xelaev18004102m.g	naalad2.L								Xelaev18012034m.g				snx16.L
		loc100497652-like.S	loc100488567.S								spry3.L				spata1.S
		brd8.S	nit2.S								cdkl5.S				Xelaev18038459m.g
		Xelaev18015259m.g	osbpl9.S								ctdspl-like.L				kiaa0922.S
		ptpn14.L	ccnl2.L								Xelaev18040774m.g				snx7.L
		ift81.S	loc100485288-like.S								insig1.S				usp44.S
		ttll7.S	papd4.S								cse1l.L				fam110d.L
		nkiras2.L	bcor.L								frmd6.L				Xelaev18000918m.g
		foxe1.L	mrps21.S								stoml3.S				prrx1.L
		loc100487459.L	Xelaev18002849m.g								snapin.L				pcdh20.S
		tanc2.S	bag5.L								gpi.L				mrps11.S
		psme1.L	hoxb2.L								Xelaev18002015m.g				tmtc2.S
		loc100496423.L	tbc1d23.L								glcci1.S				hdac4.L
		runx3.S	mtmr10.S								hes7.1.S				ppp1r14b.S
		mtap.L	igsf10.L								ctdnep1.S				akap13.S
		plekhg1.S	upp2.S								map3k9.L				tpcn2.L
		vps33a.S	Xelaev18043435m.g								Xelaev18036796m.g				klhl24.L
		rhbdf2.L	mcmdc2.L								peli2.S				Xelaev18010192m.g
		Xetrov90024828m.S	oxa1l.S								snx13.S				Xelaev18022354m.g
		kcmf1.L	snupn.L								hlcs.L				ets1.S
		Xelaev18011855m.g	loc100493491-like.L								reep4.S				agap1.L
		Xelaev18002341m.g	rfxap.L								Xetrov90020936m.L				Xelaev18010915m.g
		c9orf89.S	Xelaev18005341m.g								loc100488772.S				tfap4.L
		Xetrov90006696m.L	Xetrov90006695m.L								klhl15.L				morf4l1.L
		dvl1.L	scarb1.L								ccdc66.L				Xelaev18021145m.g
		cbarp.S	Xelaev18002161m.g								ung.L				soga1.S
		fgd6.S	Xelaev18013905m.g								c1galt1c1.S				Xelaev18008262m.g
		gabrg3.L	c1galt1.L								med18.S				Xelaev18025645m.g
		Xelaev18001208m.g	ube2r2.L								cnep1r1.S				adh5.L
		tspan1.L	pdcd7.L								ctdsp1.L				hdhd3.L
		mcf2l.2.L	sox3.L								mrpl13.S				slc46a1.L
		zfhx3.S	plekha1.S								sybu.S				sh2d4a.S
		tctn2.L	phlpp1.S								Xelaev18016809m.g				loc100487020.S
		Xelaev18041668m.g	Xelaev18041233m.g								nfat5.L				rpain.L
		dsel.L	loc100487071.L								git2.S				loc733728.L
		gopc.S	commd2.L								ftsj2.S				c19orf12.S
		Xelaev18021657m.g	dis3l2.L								slc8a3-like.S				zfyve28-like.2.L
		loc101732226-like.S	ttc7b.L								zdhhc7.S				rab8b.L
		phldb1.L	Xelaev18020662m.g								rnf139.S				hdac2.L
		galnt12.L	gclc.S								Xelaev18031984m.g				fam219b.L
		atp10d.S	Xetrov90007516m.S								tbc1d10a.L				katnbl1.L
		fgfr3.L	Xelaev18014311m.g								fbxo10.L				trit1.L
		tbc1d2b.L	yrdc.S								ppp3cc.L				Xelaev18044499m.g
		nebl-like.2.S	slc41a2.S								ppic.S				c11orf96.S
		kdm3a.S	adam10.L								med13l.S				fibp.L
		zfx.S	mns1.L								cmtr2.L				traf3.L
		trpm3.S	ipo13.L								prdx3.S				nfe2l2.S
		pde7b.L	shprh.S								c2orf69.S				rxrg.L
		b4galnt4.S	dclre1b.L								stard7.S				e2f1.L
		pde4c-like.S	dapk3.S								b3gnt7.S				fut11.L
		slc16a13	fem1b.L								dld.S				Xelaev18026877m.g
		znf628.S	pdcd2.S								fbxl17.L				itpk1.S
		Xelaev18002691m.g	trim3.L								trmt10c.L				Xelaev18046558m.g
		Xelaev18041754m.g	loc100486516-like.L								igdcc3.L				jkamp.L
		nckap5l.L	loc100486641.L								hiat1.L				hinfp.S
		map1b.L	chd8.S								lrsam1.S				akap13.L
		mamld1.L	cpd.S								man1b1.L				nadk.S
		Xetrov90028517m.S	gpatch2.L								kctd3.S				slc35c2.S
		Xelaev18014490m.g	gpr155.S								rdh9.L				klhl17-like.L
		lsm1.S	ebag9.S								e2f4.L				oxr1.S
		loc100487930.S	snx24.S								c14orf166.S				c4orf29.L
		cdcp1.L	bloc1s6.L								Xelaev18006443m.g				cdc45.L
		Xelaev18001359m.g	pak3.S								lrrc41.S				garem1.L
		slco4a1.L	Xelaev18046898m.g								uchl5.S				mfn2.S
		st3gal2.2.L	Xelaev18034763m.g								eif1.L				Xetrov90015432m.L
		arfip2.S	ctif.S								mfsd6l.L				rbm26.L
		Xetrov90027162m.S	cdc27.S								spdyc.S				cdkn2d.L
		gjb1.S	clcc1.S								ptpn23.L				rab7a.S
		Xelaev18046750m.g	Xelaev18008626m.g								zyg11b.S				josd1.S
		lgals8.S	tom1.L								mfsd6.S				zbtb14.L
		fam81b.L	Xelaev18005792m.g								dhx40.S				trim14.S
		slc37a4.L	Xelaev18031936m.g								pak1.L				Xelaev18019321m.g
			Xelaev18040057m.g								rnf19b.S				loc100497390.L
			Xelaev18029436m.g								samd4a.L				snph.L
			extl3.L								arhgef18.L				def8.L
			twsg1.L								znf646.S				Xelaev18042631m.g
			mia3-like.1.S								fam149b1.S				rnf185.L
			rnpepl1.L								Xelaev18032694m.g				evi5.S
			ankrd54.S								loc733928.L				mapre3.L
			ppip5k2.L								trmt13.L				tm2d3-like.L
			mkln1.S								gnb5.L				Xelaev18037589m.g
			rad1.L								adck2.S				bcl7b.L
			gxylt2.L								ets1.L				piezo1.S
			Xelaev18033159m.g								habp4.L				tmem181.L
			col4a3bp.S								kctd6.L				trps1.L
			loc101734831.S								sept8.S				unc119.L
			wnt16.S								parn.S				slc25a44.S
			plcl2.S								Xelaev18032680m.g				loc100491165.S
			Xelaev18001406m.g								taf4b.S				ppp1r13b.S
			bin3.S								kcnj5.L				wdr60.S
			per3.S								ncln.S				loc734032-like.L
			edil3.L								irf9.L				hdac2.S
			usp53.S								gnpnat1.L				Xelaev18003865m.g
			fkbpl.S								tysnd1.L				lsm14b.S
			Xelaev18030072m.g								parn.L				loc100487019.L
			lca5.L								mocs2.L				npm2.L
			atp13a4.S								ydjc.S				hic2.S
			loc100488374-like.S								alg5.S				park7.L
			tnfrsf1a.S								gtf3c1.L				tmem259.L
			rab14.S								c12orf66.L				mier3.S
			cops8.L								tspyl2.L				atmin.L
			brd3.L								lats2.L				cenpl.S
			dvl3.S								crtc1.L				stx11.L
			Xelaev18000528m.g								hipk3.S				tbx21.S
			pde6a.S								hsd17b7.S				chmp1a.S
			loc100496433.S								slc41a2.L				rnf149.L
			clec16a.L								loc101733994.S				spsb1.L
			usp38.L								vmac.L				rell1.L
			psip1.S								tmbim1.S				emilin2.L
			loc100494394.L								abl1.L				klhl42.S
			gbf1.L								tbc1d20.2.L				bahd1.S
			Xelaev18021921m.g								smad2.S				apmap-like.S
			slc9a7.S								ppfibp2-like.S				msantd3.L
			calhm2.S								loc100127794.L				Xelaev18013981m.g
			fbxw7.S								snx30.S				hivep1.S
			endog.L								fam13c.S				Xelaev18032705m.g
			pus3.L								itsn1.L				nhlrc3.S
			c1orf53.L								pank4.L				pygo1.L
			manba.L								brca2.L				Xelaev18028252m.g
			itih5.S								znf250.S				loc100487404-like.L
			enpp4.L								uaca.L				sos1.S
			vps35.L								loc100485437.S				loc100495263.L
			atp13a1.L								Xelaev18045468m.g				Xelaev18036927m.g
			Xelaev18042671m.g								pias2.S				ankrd37.L
			cdt1.L								atf7.L				cdkn1b.L
			trim24.L								dnajc13.S				lgr4.S
			dlst.S								hectd4.S				vldlr.S
			slc30a2.L								tnrc6a.L				rnf44.S
			Xelaev18033803m.g								smim8.S				sphk1.L
			mcoln3.L								macc1.S				loc101730247.L
			fitm2.L								ccdc64.L				Xelaev18017572m.g
			Xetrov90021279m.S								Xelaev18025418m.g				tesk2.L
			tmem37.S								Xetrov90015418m.L_2				slc30a7.L
			pdcd10.S								ankrd52.S				lamp2.L
			sin3b.L								poldip2.S				loc100493268.L
			Xelaev18013911m.g								Xelaev18003517m.g				coq10a.L
			ripk2.L								loc100487019.S				jakmip1.S
			dab1.L								rora.L				sp9.L
			napepld.L								il17rc.L				drd4.L
			pdcd6.L								march2.L				Xelaev18022133m.g
			senp5.S								msl2.L				cdc37l1.L
			polr2i.S								tbc1d9.L				loc100492742.L
			rin3.S								ednrb.S				mis18a.L
			tprg1l.S								lhfp.S				ccdc18.L
			cdk5.L								csnk1e.S				bri3.L
			slc25a45.L								Xelaev18031739m.g				slc6a16.S
			picalm.L								Xelaev18002855m.g				mycn.S
			ndufaf5.L								snx1.L				wdfy2.S
			mon1b.S								pou5f3.3.L				rnf144b.L
			Xelaev18001313m.g								nubp1.S				lrriq1.L
			Xelaev18027974m.g								camsap1.L				btbd9.L
			Xelaev18013290m.g								gdpd1.S				loc100488277.S
			appl2.L								Xetrov90021350m.S				rhof.S
			cd4.L								dip2c.S				ccdc71l.L
			smad1.L								loc100489326.L				fam134c.S
			fktn.S								Xelaev18045296m.g				styx.L
			Xetrov90017500m.S								ercc6l2.L				fam53c.S
			crbn.S								Xelaev18028564m.g				prr14l.L
			raf1.L								nck1.L				scnn1g-like.S
			Xelaev18043605m.g								Xelaev18003426m.g				lgr4.L
			zdhhc8.S								atxn7l1.S				aggf1.L
			efr3a.L								atp9b.L				Xelaev18028646m.g
			minpp1-like.1.S								zbtb25.L				tmem116.L
			gramd3.L								Xelaev18047059m.g				coq10a.S
			trim36.L								ryk.S				tmem143.S
			fcho2.L								Xelaev18021114m.g				nr4a2.L
			galnt14.S								upf2.L				Xelaev18034702m.g
			trmt12-like.L								pqlc1.1.S				fam53a.L
			rev1.S								nek3.S				prkch.L
			aaas.L								slc20a2.L				ppm1k.S
			sh3bp5.L								gpsm1.S				mis12.S
			arl5b.L								rfxap.S				mfap3l.L
			eif4enif1.S								dpy19l4.S				ikzf4.S
			man1a2.L								glrx2.L				fbrsl1.L
			nipal1.L								dab1.S				ccdc102a.S
			loc338667.S								nanos1.L				Xelaev18033527m.g
			tsc22d1-like.S								prdm10.L				r3hdm4.L
			akap9.S								nfat5.S				dync1li2.S
			pou4f1.L								gramd1b.S				Xelaev18019508m.g
			sap130.S								ttc9.L				dusp4.L
			daam1.L								cdk5r2.S				adprhl2.S
			cct6a.S								Xelaev18002328m.g				Xelaev18043927m.g
			loc100488558-like.S								gls.L				Xelaev18009254m.g
			atad1.S								patl2.L				enpp2.S
			ptp4a3.S								mex3d.L				ccnb2.L
			znf347.S								Xetrov90030956m.L				cep164.S
			ccdc62.L								anapc10.L				dph6.L
			mpp6.S								Xelaev18011546m.g				slc30a7.S
			mesdc1.L								Xelaev18002526m.g				ccdc71l.S
			tmem161b-like.S								spty2d1.S				plk1.L
			mtrf1l.L								acot11.L				spdl1.L
			mkks.L								bves.S				dpm1.S
			naga.L								hcrt.S				tal1.L
			trim13.S								Xelaev18002725m.g				pnmt.L
			Xelaev18033517m.g								fa2h.S				slc35e3.S
			arpin.L								cgn.S				lrrcc1.L
			Xelaev18002345m.g								tapt1.S				loc100495603.L
			Xelaev18046283m.g								sass6.L				sertad2.S
			Xelaev18042229m.g								stx2.S				tfe3.S
			pcgf5.L								macc1.L				frmpd4.S
			loc101734093-like.S								setd1a.S				loc100498165-like.L
			dnajc10.L								mrps16.L				eif2ak3.S
			dnajc27.S								rita1.L				ccna1.S
			ldlrad1.L								tifa.L				mcm10.L
			Xelaev18042675m.g								qrich1.2.L				Xelaev18040124m.g
			pitpnm3.S								pik3r2-like.L				ptpn21.L
			Xelaev18009014m.g								arhgap28.L				mxd4.S
			Xelaev18008399m.g								loc100490688.L				txndc11.L
			wdr82.L								sdccag3.L				ube2z.L
			mier2.L								Xelaev18006513m.g				sys1.L
			Xelaev18018056m.g								gsr.L				Xelaev18042965m.g
			sipa1l1.S								tnfrsf9.L				mad2l1bp-like.L
			aim1.L								got2.L				Xelaev18008784m.g
			antxr2.L								cep57.S				fam83d.S
			clic5.L								sys1.S				Xelaev18039251m.g
			c11orf95.S								dgkz.S				tnip1.L
			camk2g.S								ankle2.L				phlpp2.L
			sema6b.S								inpp5a.1.L				Xelaev18001380m.g
			impa2.L								crim1.S				loc100489930.L
			gpr180.S								idh3a.L				hip1r.S
			MGC76328.S								otud4-like.2.L				pacrgl.L
			rcor2.L								dpp9.L				kif2c.S
			lrrk2.L								slc9a1.L				pde6d.L
			loc101735223.L								brf2.L				anapc10.S
			dgke.L								abl2.S				rcbtb1.L
			ccdc50.S								Xelaev18043421m.g				scap.L
			esrra.S								loc100485784-like.L				Xelaev18024267m.g
			lrba.L								wars2.S				sec22c.L
			ptges.L								loc100487080-like.S				mef2a.S
			smg5.S								rapgef6.S				Xelaev18001176m.g
			mmaa.L								loc100497097.L				Xelaev18041669m.g
			loc105947835.S								mprip.S				kiaa0922.L
			fahd1.L								gatad2b.L				fchsd2.S
			nusap1.S								rce1.S				crtc2.S
			inpp4a.S								rabl2b.L				dnajc16.L
			flcn.S								usp28.L				usp46.L
			Xelaev18034019m.g								ern2.S				Xelaev18021732m.g
			pgap3.L								fryl.L				dnajb5-like.L
			Xelaev18040580m.g								Xelaev18001377m.g				tmem82.L
			loc100494508.L								pds5b.L				loc100489883.L
			pdpr.L								zmat3.S				zcchc14.S
			Xelaev18014391m.g								adam12.L				ccna1.L
			loc101732550-like.1.L								cracr2b.S				golga5.S
			mrps17.L								mier2.S				Xetrov90009976m.L
			Xelaev18001453m.g								ing1.S				fam126a.L
			ptchd1.L								bola1.L				etnk1.S
			Xelaev18000096m.g								sipa1l3.S				c16orf87.L
			tmem255a.S								lrrc8b.S				fam46b.S
			c9orf89.L								cenpn.S				Xelaev18042537m.g
			rmnd1.L								nat14.L				trafd1.L
			mfsd12.L								tmem184a.S				loc100498517.L
			ecm1.L								dhcr24.S				Xelaev18041338m.g
			nkx2-3.L								ado.L				loc101733409.L
			kank3.L								napepld.S				ccdc69.L
			loc101732555.L								Xelaev18002033m.g				cep85.S
			loc100486103.L								znf292.L				mllt6.S
			Xelaev18000085m.g								loc100491184-like.L				gmppb.S
			tor1b.S								ubr2.L				cln5.L
			loc101733245.S								agmat.S				mief2.S
			tbc1d9b.S								Xetrov90004419m.L				mb21d2.S
			Xelaev18009473m.g								Xelaev18027515m.g				bfar.L
			gna11.L								clasp1.S				cd37.S
			c21orf91.S								zbtb20.S				Xelaev18037977m.g
			mrpl2.L								loc100495617.S				dnajb9.S
			tbc1d4.L								usp32.S				mau2.L
			zc3h14.S								r3hdm1.S				lzts3.S
			fkbp8.L								dgcr14.L				frmd4a.L
			huwe1.S								Xelaev18016916m.g				kiaa0141.S
			nhlrc2.L								hey1.S				loc100491090.L
			znf518b.L								tmem63a.S				nacc2.L
			fyn-like.L								aurka.S				pde4d-like.L
			asap1.L								Xelaev18032523m.g				cdyl.L
			parp11.S								impact.L				unnamed.S_8
			orc5.L								lipg.S				Xelaev18041070m.g
			Xelaev18031245m.g								wee2.L				sun2.S
			bend7.S								tp53inp2.S				tpgs1.S
			rufy3.L								bnip3.S				lifr.S
			Xelaev18024312m.g								rasl11a.S				park7.S
			zfyve16.S								ing1.L				pcmtd2.L
			stx16.L								loc101733463-like.S				ptpn21.S
			ddb2.S								Xelaev18007916m.g				rbm38.S
			cul2.S								letmd1.L				tbpl2.L
			Xelaev18002447m.g								snx1.S				ppargc1a.L
			zmym4.L								baz1a.S				ube2z.S
			wrnip1.L								ankrd13a.L				Xelaev18046171m.g
			ccno.L								nr1h4.L				adgrg1.L
			mgme1.L								adipor1.S				trak1.L
			srpk3.L								bnip1.S				csgalnact2.L
			snx4.L								Xelaev18007477m.g				Xelaev18020761m.g
			aldh7a1.L								zc3h12b.L				loc100489197-like.S
			kbtbd2.L								fam102b.S				Xelaev18041248m.g
			Xelaev18003663m.g								dap.L				alg1.L
			zhx2.L								loc101731305.S				adrbk2.S
			tmem117.L								bmp15.L				slc5a1.2.S
			loc101731436.S								loc100496220.S				bbs1.L
			pou3f2.L								tmem17-like.2.S				loc100496010.L
			tmem54.S								xrcc3.L				e2f1.S
			loc101733993.S								nat14.S				klf4.S
			Xelaev18002911m.g								cdkn2aip.S				camsap1.S
			wdfy3.L								mms22l.L				loc100488527.L
			lurap1.L								mettl16.L				akap10.L
			mrps2.S								Xelaev18001451m.g				loc100491003-like.L
			grb2.S								tgds.S				papd4.L
			tmem11.S								nr1d1.S				ppp1cc.L
			fam26d.L								Xelaev18034134m.g				slc39a3.S
			cth.S								nfe2.S				letm2.S
			larp1b.S								loc100489107.S				sdf4.L
			atxn2.L								arhgap26.S				pid1.S
			Xelaev18004626m.g								icmt.S				oxr1.L
			ubtd2.S								slc39a10.L				trerf1.S
			loc100496507.1.S								neo1.S				pisd.L
			Xelaev18043323m.g								Xelaev18027825m.g				Xelaev18044790m.g
			ppp1r15b-like.L								slc4a11.S				adam17.L
			loc100216148.L								ammecr1l.S				wdr60.L
			loc100486901.S								atl3.L				socs5.S
			cpsf4.S								sdhd.L				dok1.L
			Xelaev18041672m.g								loc100497124.L				Xelaev18015757m.g
			dr1.L								git2.L				acot12.L
			pigs.L								mgat4b.S				loc100496014-like.L
			hadhb.L								src.L				tldc1.L
			ormdl2.S								sik1.S				crtc2.L
			tmem263.S								ermard.S				Xelaev18010598m.g
			smim13.L								st3gal6.S				hes7.L
			slc30a9.S								ovca2.S				rab11fip1.S
			loc100495965-like.S								carkd.S				Xetrov90029660m.L
			ubac1.L								Xelaev18030442m.g				lrrc40.L
			helz.L								adipor2.L				loc733945.S
			arx.L								ahi1.L				dscr3.L
			lbr.L								lrrc20.L				insrr.S
			bud31.S								Xelaev18001355m.g				ythdc2.L
			cisd1.L								gfod2.L				gpr63.L
			Xetrov90028158m.S								irf4.S				fam102a.S
			dtd2.L								zmynd19.L				Xelaev18014222m.g
			topors.S								Xelaev18011601m.g				loc100494793-like.L
			loc101730271.S								spen.L				ndst2.L
			pafah1b2.L								tbc1d12.L				bmp2.S
			suv39h2.S								slc35c1.L				slc25a46.L
			frrs1.L								loc100489897.S				Xelaev18033457m.g
			mbnl2.S								rnf212b.L				sgms2.S
			loc101731251-like.L								rab4b.L				nags.L
			vps4a-like.S								tex30.L				loc100497179-like.L
			c6orf136.S								tshz1.S				def8.S
			mepce.S								chst13.S				brf2.S
			loc101732440.L								wiz.L				b9d2.L
			pou2f2.S								tyro3.L				prpsap2.L
			acot13.S								loc100491976-like.L				dnd1.L
			arvcf.S								mrps25.S				arhgap40.S
			hectd2.L								lrrtm3.L				leprot.S
			Xelaev18000471m.g								tmcc2.S				tnks2.S
			ube2g1.S								dpagt1.L				pdik1l.S
			sertad1.L								fam208b.S				Xelaev18004832m.g
			nfe2l3.S								ip6k1.S				loc100491544.L
			loc100490663.L								igsf11.L				kdm7a.S
			herc3.L								sox8.S				pkd1.L
			rev1.L								Xelaev18044153m.g				irgq.L
			loc100497555-like.L								tmem185a.S				Xelaev18041793m.g
			mtrf1.S								kif22.L				pik3cb.S
			Xelaev18003035m.g								ppp1r3c.2.S				mctp2.L
			loc101730706.S								loc100491288.S				lats2.S
			cpeb4-like.L								hipk2.L				plch2.L
			Xelaev18036499m.g								loc105945842.L				hs3st1.L
			ncald.L								rassf2.L				creb3l2.S
			mios.L								adnp2.L				prkcz.S
			Xelaev18002727m.g								wdr6.L				jkamp.S
			jph1.S								mdh2.L				thumpd2.L
			nkx6-1.S								pla2g15.L				fzd1.L
			naa60.L								map2k7.L				sntg1.L
			plin2.S								cd59-like.L				rfx5.S
			brox.S								rora.S				scd.L
			sipa1l1.L								fbxo31.L				aste1.L
			hk2.L								Xetrov90003164m.L				stk10.L
			tbc1d1.S								Xelaev18045156m.g				tmem50a.S
			birc6.L								Xelaev18011146m.g				clic1.L
			Xelaev18016327m.g								ankrd46.L				ei24.S
			adgra3.L								gorab.L				zbtb9.S
			appbp2.L								sepn1.L				loc100170463.S
			tcf19.S								bnip1.L				apex2.L
			brap.S								Xelaev18001457m.g				usp39.S
			clasp1.L								wbp2.S				Xelaev18044316m.g
			c10orf88.L								Xelaev18014610m.g				msmo1.S
			Xelaev18004877m.g								smtn.L				loc496795.S
			atp6v1b1.L								gpr19.S				ptges.S
			cxorf40a.S								Xelaev18008302m.g				tnfaip8l2.L
			Xelaev18003175m.g								ipo13.S				Xelaev18042017m.g
			loc734077.S								abhd5.S				Xelaev18028296m.g
			znf365.L								slc30a1.L				Xelaev18041177m.g
			rad50.S								bad.L				slc1a2.L
			dennd4a.L								shf.L				poc1a.L
			dusp7.L								galnt14.L				keap1.S
			spr.L								mfsd13a.S				dnaja4.2.S
			uprt.L								btbd3.S				Xelaev18042505m.g
			ube2g1.L								Xelaev18001402m.g				pik3cb.L
			pja2.S								abhd17a.L				rasef.S
			Xelaev18026174m.g								tcf20.L				tmem106b.S
			Xelaev18011294m.g								b3gnt4.L				cnksr2.L
			aldh7a1.S								tmem101.L				snx21.L
			cecr2.L								rmnd5a.L				gtf2h2.S
			Xelaev18040600m.g								Xetrov90003391m.S				Xelaev18023591m.g
			adarb1.L								usp9x.S				fez2.S
			brwd3.L								spsb3.S				Xelaev18012319m.g
			Xelaev18005886m.g								mex3d.S				chrna5-like.L
			mospd2.S								idi1.L				rrnad1.L
			Xelaev18000460m.g								hyal1.L				Xelaev18011081m.g
			fam199x.S								nde1.L				Xelaev18047817m.g
			dnajc1.L								ccdc3.L				fut11.S
			esco1.L								liph.S				trpc1.S
			ankrd6.S								Xelaev18046538m.g				slc30a5.S
			slc25a12.L								Xelaev18041755m.g				Xelaev18041472m.g
			ano1.L								ifnar2.L				fam126a.S
			Xelaev18001344m.g								slc24a3.L				rassf10.S
			Xelaev18004250m.g								nus1.S				loc100127873.L
			nab1.L								loc100490952.L				gadd45gip1.S
			eea1.L								loc100491907.S				fbxo33.S
			mgat2.L								zmynd19.S				dolpp1.L
			brf1.L								arhgap21.L				tgfbrap1.S
			ppp6r1.S								vps37a.S				hand2.L
			slc1a5.S								gpr22.S				mink1.S
			eif4enif1.L								shisa3.S				ring1.S
			loc100492862.L								atp8b4.S				slc48a1.S
			slc25a42.S								desi1.L				nfkb1.S
			plin3.L								atl2-like.S				Xelaev18026141m.g
			chtf8.S								pot1.L				trim2.L
			slc9a3r1.L								sh3bp5.S				arid4b.L
			mvd.L								unnamed.S_1				cdca2-like.S
			cenpn.L								sel1l.S				neurog3.S
			loc100496040-like.L								rps6ka3.L				loc100495411-like.L
			ppp2r5e.L								mynn.L				scn1b.S
			dscc1.L								loc100493716.S				cnp-like.S
			fastkd5.L								loc100486629.L				Xelaev18025241m.g
			pqlc1.1.L								klf15.S				Xelaev18010400m.g
			trim23.S								lrrfip1.L				zfpm1.L
			ebag9.L								raver2.S				klf12.L
			lmtk2.L								Xelaev18008487m.g				irf2bpl.L
			nabp2.S								ppp1r13l.L				gigyf2.S
			sdf2l1.S								Xelaev18016529m.g				lipg.L
			mbp.S								tnfaip8.S				cyth1-like.S
			casp8ap2.L								loc100485269.L				c2orf69.L
			Xelaev18030658m.g								sp9.S				plcl2.L
			nagpa-like.L								rab21.S				ptf1a.L
			alkbh5.S								kiaa1033.S				ppp1r3b.S
			ripk1.L								tank.L				pou2f3.L
			llgl1.S								srebf2.S				foxf1.S
			olig2.L								ak3.L				c14orf159.L
			loc733507.L								ranbp2.S				slf1.L
			tceanc2.S								tmem131.S				Xetrov90011436m.L
			c2cd3.S								fbxl19.S				prdm2.L
			gca.L								loc100486704.L				zfpm1.S
			Xetrov90004771m.L								tmem169.S				Xetrov90006027m.S
			pign.S								fam126b.S				znf526.S
			rcl1.S								ankrd13c.S				zrsr2.L
			gk5.L								atoh1.L				itga5.L
			loc100497346.S								kiaa0586.L				hivep3.L
			gltp.L								slc20a2.S				uspl1.S
			loc101732243.S								rnf128.L				anapc16.S
			p2rx4.L								lrrc58.L				Xelaev18037503m.g
			wdfy1-like.S								Xelaev18001434m.g				Xelaev18037939m.g
			eya3.L								mterf3.S				tomm40l.L
			tab1.L								timm8b.S				klf4.L
			smpdl3a.L								cables1.L				loc100497338-like.L
			Xetrov90030149m.L								nsd1.S				mxd4.L
			cbx2.L								xpo6.S				cds1.L
			alg12.L								ppp3r1.L				loc100498592.L
			Xetrov90000828m.L								cenpt.L				cdc37l1.S
			kdm3b.L								Xelaev18041247m.g				cracr2b.L
			urb2.L								snx30.L				Xelaev18040055m.g
			slc46a3.L								jmjd1c.L				adgrg1.S
			nup133.S								or52m1.L				garem1.S
			syt4.S								eif2ak1.L				samd13.L
			tle1.S								adamts2.S				ssh1.L
			Xelaev18027061m.g								znf329.L				ikzf2.S
			poc1b.L								abhd17b.S				cbr1.S
			socs7.L								Xelaev18032855m.g				pqlc2.S
			ppic.L								ears2.S				slc35a5.S
			parpbp.L								fam46c.L				Xelaev18031439m.g
			fermt2.S								znf554.S				irf2bpl.S
			nf2.L								Xelaev18024509m.g				Xelaev18001934m.g
			Xelaev18002726m.g								nod1.S				nlrx1.L
			pwwp2a.S								n6amt1-like.L				Xetrov90002290m.L
			tsen15.S								rel.S				hes2.L
			uxs1.L								Xelaev18029694m.g				tfeb.S
			chordc1.S								kat2b.L				nppc.S
			loc100496220.L								ubox5.L				pip5k1a.L
			cyp51a1.S								ankrd52.L				kank1.S
			msrb3.L								sirt6.L				fcho1.L
			sucla2.L								spsb3.L				Xelaev18010956m.g
			tfap2c.S								tmprss15.S				gk.L
			Xelaev18009778m.g								styx.S				slc25a10.L
			Xelaev18036164m.g								Xelaev18040470m.g				mb21d2.L
			ndst1.S								btbd9.S				map1lc3c.L
			Xelaev18013239m.g								emsy.S				bri3.S
			fbxo38.L								ric1.S				spsb1.S
			tcp1.L								myadm.L				fam69b.L
			loc100036702.L								smad4.2.L				kank1.L
			ttc32.L								nr1d1.L				arhgap11a.2.L
			syap1.L								fancf.L				Xelaev18014171m.g
			lmbr1l.L								peak1.S				cacng6.S
			clcn7.L								adm2.S				zbtb5.S
			scamp4.S								loc100497421-like.L				Xelaev18003542m.g
			thap5.S								msmb.1.L				tmem117.S
			pde7a.L								rnf8.L				gpr137b.L
			loc100135120.S								tmtc3.L				ednrb2.S
			ctf1.L								dpf3.S				pan3.S
			st14.S								loc100496743.S				cers3.L
			loc100488020.S								Xelaev18011943m.g				loc100495963.L
			gpn2.S								tmem167b.L				mtus1.L
			tmem184b.S								fbxo45.L				loc105945276.L
			med16.S								loc100488200.L				itga5.S
			pde7a.S								loc100488076.L				rpain.S
			Xelaev18038241m.g								mef2a.L				pias2.L
			prkaa1.S								hps6.L				Xelaev18028938m.g
			rhobtb2.S								pgam5.L				Xelaev18038267m.g
			loc100145011.L								loc100145701.L				Xelaev18009782m.g
			zmynd11.S								Xelaev18046976m.g				tnfaip8.L
			fam91a1.S								lrrk1.L				actr5.S
			loc100485037-like.S								nedd4l.S				ptdss1.L
			il1rapl2.L								Xelaev18001376m.g				vldlr.L
			nfxl1.L								Xelaev18019589m.g				ezh1.L
			loc100496228-like.S								hspa13.L				fbxo11.S
			loc101732598-like.S								smek2.S				Xelaev18018202m.g
			bloc1s5.L								pold2.L				bahcc1.S
			snx21.S								pmch.L				trpv4.L
			pop1-like.L								ostf1.S				wdr34.L
			Xetrov90014956m.L								dip2b-like.S				tm6sf2.L
			gtf3c6.L								loc100485706.L				znf318-like.S
			nelfa.L								gng4.S				casp9.S
			Xelaev18038941m.g								lhx4.S				ikzf5.L
			siae.L								pou2f2.L				pygo2.L
			inpp4a.L								Xelaev18032623m.g				ppapdc2.L
			arhgap10.S								c5orf24.S				gosr1.S
			gimd1-like.S								klf5.S				ccdc69.S
			rab7a.L								Xelaev18028814m.g				mxd3.L
			exoc5.L								Xelaev18038897m.g				slc25a27.L
			tmed7.S								pkd2.L				Xelaev18021821m.g
			tenm2-like.2.L								fam107b.S				loc100495318-like.L
			loc100487834.S								aldh18a1.L				loc100158433.L
			Xelaev18032682m.g								hist1h2aa.L				Xelaev18044419m.g
			mapkapk5.S								lrp8.L				cmtm6.S
			csmd2.S								cntn4.L				atxn1l.S
			Xelaev18030345m.g								pdzd8.S				Xelaev18041964m.g
			loc101732597.L								uhrf1bp1l.L				trabd.L
			atl1.S								ncor1.S				prdx2.L
			zadh2.S								Xelaev18044438m.g				golga5.L
			fmnl3.L								nsdhl.S				loc100145446.L
			prr5.L								gtpbp1.S				larp6-like.1.L
			Xelaev18040794m.g								Xelaev18019662m.g				loc100496857-like.S
			gdpd5.L								epm2a.L				Xelaev18017164m.g
			sclt1.L								plin3.S				Xelaev18032676m.g
			bola1.S								cdyl.S				blm.L
			tmem55b.S								msantd1.L				foxi2.L
			loc101734284-like.L								qser1.S				blm.S
			loc101730994.L								loc101732252.L				znf628.L
			loc100488441.L								hhipl1.S				sash3.L
			loc100498625-like.L								abhd17c.S				Xelaev18030091m.g
			pnpt1.S								loc100497109.L				tbc1d9.S
			ifngr2.2.L								glp2r.L				rspry1.L
			slc6a9.S								ralgapa2.S				mitf.S
			loc100488266.L								abhd11.L				ccs.L
			irf8.L								tle4.S				slc5a5.L
			Xelaev18018523m.g								loc100493503-like.S				adcy6.L
			hs1bp3.S								aff3-like.2.L				fam110b.S
			ykt6.L								invs.L				ccdc167.S
			sgcb.S								pim3.L				Xelaev18047807m.g
			ptdss2.S								slc25a36.S				gtf2a1l.L
			prrg4.S								pid1.L				polr2h.S
			ppp2r3a.S								loc100493764-like.S				rarg-like.2.L
			hivep3.S								arhgap27.L				Xelaev18031102m.g
			Xelaev18004079m.g								bbs2.S				kctd9.L
			pigb.L								lrrc41.L				Xelaev18019227m.g
			Xelaev18003414m.g								satb1.L				c17orf53.L
			neb.S								tubgcp3.S				mycl.L
			dusp11.L								bet1.L				entpd6.L
			Xelaev18034420m.g								smg8.L				Xelaev18008395m.g
			glmp.L								lipe.L				men1.L
			rps6kc1.S								ndufb9.S				ascl1.L
			atg4b.L								dnajc27.L				stard8.L
			Xelaev18000069m.g								lin9.L				vps26b.L
			Xelaev18002810m.g								fam161a.L				zwilch.S
			prpf31.L								arap3.L				xpo4.S
			lyg2.S								hmgcs1.S				Xelaev18005213m.g
			podn.S								gpkow.L				dhx35.S
			fgfr1op2.S								sowaha.L				c11orf96.L
			pik3cg.S								rassf6.L				Xelaev18002282m.g
			nfatc2ip.L								Xelaev18039042m.g				Xelaev18013890m.g
			Xelaev18046290m.g								Xelaev18042904m.g				usp15.L
			ildr1.L								Xelaev18007915m.g				hn1.S
			loc100490784.L								acox2.L				cct4.L
			cep44.L								atpaf2.S				fam134c.L
			fam57a.S								gemin5.L				rhobtb1.L
			loc779549.L								pex12.S				slc35a1.L
			pum2.L								jag1.S				rnf141.L
			mpp6.L								nrg4.L				loc100216027.L
			micu1.L								slc30a4.L				mtbp.S
			nat8l.L								stx5.S				Xelaev18044113m.g
			Xelaev18003061m.g								dennd5b.S				pms2.L
			brms1l.L								rasal2.L				birc7.S
			Xelaev18001498m.g								loc100494497.L				tmem51.L
			polrmt.L								nars.S				loc100490741.L
			slc37a3.L								amfr.S				ndst2.S
			c16orf59.L								Xetrov90009438m.S				fam104a.S
			eif4g3.L								fnip1.S				eef2k.L
			erlec1.L								aldh1a3-like.L				entpd5.L
			tmem184c.L								ash1l.S				ccnb1.S
			dhrs7.L								kctd3.L				prpsap2.S
			golgb1.S								Xelaev18033185m.g				Xelaev18038074m.g
			mgat4a.L								kptn.L				ppp1r15b-like.S
			cptp.L								ube2w.S				pik3r1-like.S
			loc100170445.L								csnk1e.L				loc100144919.L
			tctn1.L								prdm4.S				lurap1.S
			Xelaev18028454m.g								mid2.L				ttc39a.L
			tapbp.L								Xelaev18014554m.g				Xelaev18035263m.g
			atxn3.L								samd4a.S				il-21.S
			zdhhc15.L								wee2.S				asb9.L
			chrdl1.S								bptf.L				pcnxl4.L
			strn.L								kiaa1161.L				Xelaev18022591m.g
			cpped1.L								ccdc127.L				cipc.S
			cflar.L								wars.L				nus1.L
			Xelaev18010474m.g								Xelaev18038204m.g				loc100486384-like.L
			hspa12b.S								svil.S				axin1.L
			ank3.S								ambra1.L				kctd14.S
			socs7.S								rab6a.S				dnaja3.S
			c11orf73.L								mlkl.L				loc100496446.S
			rfc1.L								fbxo45.S				Xelaev18029627m.g
			raf1.S								fchsd2.L				loc100495218-like.S
			rnf126.L								hspa5.L				loc100495220-like.S
			rbpms.S								loc100486185.L				loc100145297.L
			Xelaev18010349m.g								zdhhc4.L				rasd1.S
			fam210a.L								Xelaev18022094m.g				zbtb8b.L
			hcfc2.L								loc101734036.S				disp1.L
			natd1.L								ambra1.S				kif13a-like.L
			Xelaev18039593m.g								kiaa1841.L				gmnn.L
			slc23a2.S								nrip1.S				mapkbp1.S
			kifap3.S								Xelaev18014595m.g				Xelaev18040608m.g
			slc45a4.L								rabggtb.S				tpgs1.L
			nudt18.S								rsf1.S				scnm1.L
			Xelaev18001299m.g								shisa2.L				ndel1.S
			Xelaev18044511m.g								loc101730599.L				Xelaev18027980m.g
			mettl10.S								dopey1.L				zfand4.S
			Xelaev18032677m.g								letm2.L				Xelaev18009639m.g
			tfb2m.L								amot.S				dync1li2.L
			kif27.L								numb.S				nfkb2.L
			herc2.S								Xelaev18032524m.g				slitrk2.S
			jak1.S								Xelaev18023176m.g				Xelaev18040520m.g
			gmpr2.S								zranb1.S				Xelaev18044376m.g
			tsc2.S								foxr1.L				loc100490228.S
			ptpre.S								smg6.L				atf7ip2.L
			rexo1.L								Xelaev18001371m.g				haus2.L
			ctnnbip1.L								Xelaev18014102m.g				kcne3.S
			rb1cc1.S								ctdnep1.L				katnbl1.S
			susd3.S								rock1.L				prodh.L
			loc100495369.L								mllt6.L				Xelaev18025898m.g
			nacc1.L								rbpj.L				nr1h2.S
			Xelaev18047388m.g								limch1.L				slc25a28.L
			osbpl8.S								ipmk.S				dock6-like.L
			loc100170576.L								asap2.L				tor2a.L
			bptf.S								dapl1.L				Xelaev18017152m.g
			Xelaev18039788m.g								loc100144974.L				loc100492292.S
			uros.S								slc4a1ap.S				Xelaev18012848m.g
			Xelaev18044133m.g								Xetrov90003447m.S				jph1.L
			wdr49.S								smarca5.L				slc35f5.L
			loc100487668.S								pcdh12.L				atad3a.L
			slc22a5.L								zfand6.S				Xelaev18011828m.g
			akap17a.L								ifngr2.1.L				wdr20.L
			dnajb2.L								bcl7b.S				etaa1.L
			cbfa2t3.S								loc100497282.S				efna5.L
			atad2b-like.S								spire2.L				plekha3.L
			rassf9.S								htr7.L				unnamed.S_14
			wbp2.L								arfgap1.S				fam63b.L
			tmem68.L								mef2d.L				c10orf2.L
			cacng6.L								ash1l.L				psen2.S
			Xelaev18001412m.g								tnrc6b.S				cpeb3.S
			dnajc14.L								ctif.L				Xelaev18004309m.g
			loc100487439.L								dnajb5-like.S				Xelaev18021902m.g
			tube1.L								pdf.S				rsbn1l.L
			Xelaev18032622m.g								loc101732808.L				dph2.L
			Xelaev18004304m.g								arhgap21.S				specc1l.S
			Xelaev18005853m.g								crlf1.L				rnf185.S
			nf2.S								vps33b.L				spg21.L
			ankrd63.L								ralgps2.L				Xelaev18038019m.g
			Xelaev18031675m.g								vkorc1l1.S				r3hcc1l.L
			pkmyt1.S								fam49a.S				cab39.S
			Xelaev18005421m.g								impad1.S				Xelaev18036438m.g
			gipc2.S								thumpd3.L				xrcc2.S
			cep120.L								rala.L				usp33.S
			ipo9.L								lipe.S				sun1.L
			loc100485652.S								tcf19.L				ankrd12.S
			lhx4.L								plod1.S				zdhhc20.L
			mtfr1.S								loc100486294.L				aanat.L
			lactb.S								gatsl3.L				them6.L
			chac1.L								mapk4.L				mau2.S
			gnpda1.L								nrbf2.L				cdc25a.L
			cnga3.L								vegfc.L				atad3a.S
			loc101732121.L								jmjd6.L				Xelaev18027940m.g
			usp38.S								Xelaev18037659m.g				Xelaev18041850m.g
			usp42.L								Xelaev18000500m.g				grhl1.S
			tbrg4.L								prex2.L				rabl2b.S
			sema3c.S								vps4a-like.L				commd9.L
			ctbp1.S								calca.S				arrdc1.S
			mrpl32.L								nf1.S				loc100125092.L
			btrc.L								znf484.L				atp8a1.L
			cpox.L								atf2.S				gpbp1l1.S
			hint3.L								dennd1b.S				loc100493164-like.L
			klhl5.L								Xelaev18035259m.g				arid4a.L
			traf2.L								ncln.L				slc4a10-like.L
			gp1ba.L								uap1.S				znf148.S
			pxn.L								Xelaev18009132m.g				smtn.S
			phf14.L								loc100490651-like.S				ltbp1.L
			ncaph2.L								etv6.S				cmtm7.S
			mfsd4b.S								vkorc1l1.L				Xelaev18026010m.g
			march3.S								mrpl41.S				Xelaev18043325m.g
			ttll11.L								rbpj.S				klf2.L
			tmem18.L								zbtb22.L				txndc9.L
			dirc2.L								dgkq.L				Xelaev18021919m.g
			tc2n.L								Xelaev18001438m.g				loc100488459.L
			gapvd1.S								plin2.L				tradd.L
			prelid2.L								bbx.S				mfap1.S
			jak1.L								Xelaev18024710m.g				nsmf.S
			cdo1.S								rnf115.S				loc101733157.S
			lpgat1.L								pds5b.S				serinc2.L
			loc100494135.L								rita1.S				khnyn.L
			Xelaev18000355m.g								afap1.L				Xelaev18002731m.g
			paqr4-like.S								gbf1-like.S				ccnb1.L
			gpat4.L								sik2.S				znrf1.L
			mpz.L								lysmd1.L				fyn-like.S
			egln2.L								adamts14.L				bnip2.S
			Xelaev18038819m.g								vprbp.S				gpr75.L
			sowahb.L								cep76.L				tmtc4.L
			Xelaev18019851m.g								loc100489209.L				Xelaev18019842m.g
			dmtf1.L								espl1.L				irf2.L
			mtfr1.L								mib2.L				elmod2.L
			itgae.L								cdk5r2.L				gpr75.S
			bdnf.S								sstr2.L				tlcd2.S
			slmap.L								pex11g.L				mzt2b.S
			Xelaev18002841m.g								dqx1.L				znf367.S
			Xelaev18019228m.g								vps4b.L				wdr37.L
			rp2.L								zbtb6.1				kmt5b.S
			pitpnb.2.S								loc101734319.L				zdhhc23.L
			tmem244.L								cyld.L				dok4.L
			fam64a.S								Xelaev18024639m.g				blcap.L
			abcc6.L								Xelaev18033697m.g				rsbn1l.S
			acaa2.L								pak4.L				ctsc.L
			taok3.S								fbxl18.L				casd1.L
			tsfm.S								usp8.S				nsl1.L
			ssbp2.L								tor1aip2.S				fam83g.L
			pde10a.S								Xelaev18037668m.g				znrf1.S
			chd3.L								wscd2.S				ikzf2.L
			sav1.L								loc100493887.S				bcl6.S
			lamp1.L								pdik1l.L				Xelaev18003900m.g
			baiap2l1.S								ndc80.L				rbm38.L
			gas2l3.L								Xelaev18018670m.g				fbxw2.S
			lig1.L								ikbkg.L				Xelaev18000722m.g
			lonrf1.L								traf5.L				csnk1d.L
			chpt1.S								scyl2.S				Xelaev18031062m.g
			ankhd1.S								pcsk7.S				zan.L
			Xetrov90009431m.L								ate1.S				rbm46.L
			mcm9.L								b4galt2.L				fancm.L
			Xelaev18002652m.g								usp31.L				loc100489386-like.S
			pank2-like.L								loc100496042-like.L				Xelaev18042632m.g
			fbxo31.S								vps18.S				loc100495023.S
			rnf139.L								vamp7.L				mlh1.S
			loc100485259.L								slc48a1.L				rhoq.S
			c20orf27.S								tle1.L				fgd3.S
			Xetrov90021350m.L								lrrc28.L				tmem18.S
			mtmr2.L								dsc3.S				map7d3.L
			id2.S								depdc1b.S				ppargc1b.L
			wbscr27.L								qrsl1.L				loc100495088-like.L
			limk2.L								ffar4.L				loc101731254-like.L
			tor1b.L								kiaa0226l.S				fbxw2.L
			ccdc88a-like.S								rgs4.L				eme1.L
			aadac.S								aktip.L				rnf146.L
			cers2.S								fam102b.L				Xelaev18032614m.g
			znf277.L								znf526.L				rp2.S
			gnl1.S								arl9.L				soga1.L
			rab3a.S								kbtbd8.S				loc100485719-like.S
			birc6.S								adgrl2.S				pan2.L
			pou4f1.S								loc100492567.S				suv39h1.L
			Xelaev18030195m.g								cd2ap.S				loc100491613.L
			suds3.L								march5.L				plekhf2.S
			bloc1s4.L								Xelaev18029517m.g				sept9.S
			helz.S								keap1.L				bcl6.L
			c1orf131.L								irf6.2.L				fis1.L
			ctage5.L								otud7b.S				hivep2.L
			loc101734635.L								atn1.S				vps54.L
			taok3.L								has3.L				ppapdc1b.L
			ivns1abp.L								abhd2.L				loc100491162.L
			cln8.L								mrpl48.S				cpeb1.L
			rptor.L								loc100490626.S				commd4.L
			trappc8.L								gng3.L				pabpn1l.S
			dnaja4.1.L								Xelaev18027901m.g				fbxo33.L
			phospho1.S								tfcp2l1.S				b4galt6.L
			pop5.L								hipk3.L				zpd.L
			pdss1.S								mterf1.L				map2k4.S
			tspan1.S								poc5.L				rassf3.S
			ccdc149.S								Xelaev18004836m.g				snx4.S
			susd3.L								prrg1.L				pex12.L
			Xetrov90029592m.L								farp1-like.S				ephx3.S
			tor1a.L								brox.L				wdr77.S
			dusp16.L								loc100492277-like.L				slc25a38.S
			hist1h2ad.1								Xelaev18015183m.g				rnf44.L
			loc100494968.S								znf367.L				Xelaev18035359m.g
			rbm27.S								mgat5.L				mapk1.S
			trpc3.S								fam134b.S				syde2.L
			nell1.L								rab21.L				pgat.L
			fam217b.L								sv2a.L				eogt.L
			cdc42se2-like.2.S								oxnad1.S				sike1.S
			trmt44.L								loc101732938.L				kxd1.S
			AK6.L								scyl2.L				Xelaev18046219m.g
			hmces.L								fam109a.L				loc100486704.S
			c1orf112.L								znf654.S				aak1.S
			erc1.S								slc25a38.L				cyp2r1.L
			Xelaev18035882m.g								phkg2.L				gas6.L
			c2orf44.S								dse.S				tvp23a.S
			yes1.L								uqcc2.S				Xelaev18016095m.g
			gpm6b-like.L								appbp2.S				socs6.L
			sec24d-like.2.L								Xetrov90006664m.L				ing2.S
			Xelaev18023358m.g								c6orf120.S				akap11.L
			nbeal1.L								rab11fip1.L				map4.L
			nub1.L								abhd2.S				loc100496019-like.L
			osgin2.L								arhgef18.S				entpd4.S
			atp13a3.L								sgms2.L				Xelaev18018475m.g
			c6orf203.L								maml2.S				ncs1.L
			tubg1-like.2.S								camkk1.S				ccnyl1.S
			foxf2.L								nbl1.L				tm2d2.S
			zfand2b.L								tdrd15.L				homer2.L
			kpna1.L								mbd2.S				adrb3.L
			armc8.S								ccr8.L				tnip2.L
			Xelaev18011938m.g								Xelaev18005085m.g				rapgef2.S
			coa5.L								myo9b.S				prmt5.L
			mcoln2-like.L								acadl.L				cbr4.L
			camsap2.S								prr14.L				Xelaev18040471m.g
			unc45a.L								slx4ip.S				pacsin3.L
			Xelaev18038325m.g								plekha5.S				kcns3.S
			tpte2.L								rnf41.L				Xelaev18024346m.g
			zcchc10.L								blcap.S				phf19.S
			ccna2.L								cebpg.S				pias1.S
			grinl1a.S								tmem64.S				coq2.L
			ctns.L								usp15.S				fbxo30.L
			shoc2.L								fmn2.L				intu.S
			ccna2.S								gcc1.L				hivep1.L
			hbox10.S								tbcel.L				socs6.S
			nubpl.L								Xelaev18021540m.g				dynll2.L
			samd4b.S								lpgat1.S				zfyve1.L
			mad2l1.L								pcgf2.L				uspl1-like.L
			vars.L								c4orf27.L				arhgef12.L
			c6orf211.L								c12orf66.S				abl2.L
			cdc16.L								orai2.L				slc37a4.S
			loc100494812-like.S								heatr5a.L				rab30.S
			pdpk1.L								cog3.S				etv6.L
			usp19.L								emc1.L				ccr2.L
			Xelaev18002545m.g								slc39a9.L				fam89a.S
			loc100135405.S								fam78b.L				snrpg.L
			prpf38a.L								dmxl1.L				fgd3.L
			Xelaev18041168m.g								gga1.S				tmem110.L
			alx1.L								mfsd13a.L				ccdc138.L
			tollip.S								Xetrov90021170m.S				loc100494408.L
			c10orf54.S								gpr155.L				aco2.S
			Xetrov90018107m.L								ppargc1b.S				rasa2.L
			luzp1.S								asb6.S				loc101730654.S
			lrrc3b.S								MGC85180.L				gigyf1.L
			sdc1.S								otud7b.L				oaf.S
			c19orf44.L								Xelaev18023775m.g				loc100493862-like.S
			olig3.S								pag1.S				ikzf4.L
			zcrb1.L								atxn1.L				aco2.L
			Xelaev18047189m.g								eea1.S				adprhl1.L
			ppip5k1.S								rapgef4.L				steap1.L
			tmem50b.S								mrps30.S				chd1.S
			nov.S								mast4.S				loc101732617-like.L
			stxbp5.L								cc2d1b.S				loc100489307.L
			Xelaev18024051m.g								aldh3b1-like.1.L				tmem171.L
			copb2.S								Xelaev18025220m.g				slc8b1.S
			c2orf49.S								cbx2.S				araf.S
			tnpo2-like.S								lppr1.S				tmem241.L
			Xetrov90018212m.S								Xelaev18046989m.g				fam8a1.L
			oca2.L								tnrc6c.S				Xelaev18028873m.g
			smarcal1.L								chd8.L				c14orf79.S
			lbh.L								mrpl28.L				Xelaev18039968m.g
			gpd2.L								pacs1.L				atg14.L
			Xelaev18012285m.g								ccdc9.L				zbtb8b.S
			rnf34.S								Xelaev18008773m.g				Xelaev18004301m.g
			loc100493453.L								ralgapa1.L				prkcz.L
			ubr2.S								slc4a11.L				narf.L
			aurkaip1.S								barhl2.L				cbx7.L
			stk32a.S								unnamed.L_24				Xelaev18028543m.g
			hace1.L								ddhd1.S				Xelaev18007411m.g
			Xelaev18030501m.g								xrcc6bp1.L				cdc42ep3.S
			Xelaev18002969m.g								ppp1r37-like.L				pias4.S
			cxcl12.S								Xelaev18030368m.g				wdr20.S
			ttc37.L								klhl36.L				inpp4b-like.1.S
			nhej1.S								atf2.L				mtmr8-like.L
			pigy.L								rai1.L				kazn.L
			sh3gl2.S								rpa2.L				tnfsf11.L
			loc100489128.L								tm2d2.L				loc100145450.L
			nploc4.S								MGC89864.L				cbx4.S
			cisd2.S								itpk1.L				tmem194a.S
			sh3gl3.L								rfwd2.S				loc100496891.L
			prr35.S								cbfa2t3.L				usp22.S
			Xelaev18000072m.g								Xelaev18030718m.g				pde4d-like.S
			pus1.S								acsf2.S				loc733539.L
			tmem45b.S								map2k7.S				Xelaev18024268m.g
			znf507.S								bves.L				loc100498330.L
			loc100493470.S								top1mt-like.L				rai1.S
			Xelaev18009570m.g								Xelaev18001436m.g				Xelaev18047687m.g
			glmp.S								Xelaev18019204m.g				tada3.S
			steap4.L								lrrc32.1.L				osbpl3.L
			rest.L								Xelaev18018612m.g				atg4a.S
			slc1a7.L								loc100489584.L				cdyl2.S
			c15orf61.L								loc100216141.L				znf554.L
			palmd.S								pcdh1.S				nde1.S
			slc12a9.S								jmy.L				oat.1.L
			fhit.S								crebl2.S				kdm8.L
			ebpl.S								evi5l.L				loc100486817-like.L
			optn.S								rpa3.S				nck2.S
			sbds.S								Xelaev18001430m.g				haus8.L
			Xelaev18001173m.g								pigb.S				Xelaev18016354m.g
			twistnb.L								stk11.S				maz.S
			scarb2.L								adprh-like.2.1.S				upf3a.L
			senp6.L								rab7b.L				evi5.L
			chd6.L								abhd13.S				ipp.L
			atad5.L								loc100498463.L				rnf220.S
			tjp3.S								znf770.L				golph3l.S
			fut10.L								gnpat.S				sun1.S
			loc100495023.L								fastkd1.L				atg4a.L
			b3gnt1.L								loc100486034.L				Xelaev18040522m.g
			rabggta.S								Xelaev18017198m.g				cep290.L
			fnbp1.L								gem.L				rxrg.S
			slc33a1.L								dcp1a.S				rpa1.L
			unnamed.S_4								qrich1.1.S				ago1.L
			gcc1.S								loc100493666-like.L				lep.L
			Xelaev18044251m.g								Xelaev18006990m.g				traf3ip1.S
			ankrd34a.L								coasy.L				loc100486384-like.S
			cask.L								fam20b.S				rad51c-like.1.L
			loc734035-like.S								rab14.L				Xelaev18001474m.g
			zfand6.L								znrf2.L				loc100491517-like.S
			tmem115.S								fer.S				ctsc.S
			loc101731919.L								Xelaev18002791m.g				siah2.L
			grip1.L								mief1.L				zswim3.S
			Xelaev18030449m.g								tenm4.L				nt5dc3.S
			hhla2.S								abcb6.L				Xelaev18009292m.g
			wipi1.S								Xelaev18000334m.g				chst12.S
			nckipsd.S								loc100491554.L				tmem47.S
			akap10.S								loc100127659.L				hdac9.L
			loc100492003.L								dll4.L				arf3.S
			tep1.L								mthfr.S				loc100036800.L
			Xelaev18014057m.g								fam69a.S				c10orf118-like.S
			Xelaev18007710m.g								sh3rf1.S				galnt4.L
			snap29.S								Xelaev18042741m.g				cbx4.L
			Xelaev18001365m.g								vps16.S				ift20.S
			gls.S								ifnar2.S				dact3.S
			taco1.S								znf33a.L				rab20.L
			dtnbp1.L								Xelaev18046909m.g				kctd9.S
			ntn4.L								magi1.L				MGC147172.L
			spire1.S								Xelaev18013509m.g				rabgef1.L
			tvp23b.S								apcdd1.L				mylip.S
			mest.L								ptcd2.L				rad17.L
			bambi.S								col11a2p1.S				pdzd2.L
			Xelaev18009352m.g								rwdd2b.L				pgam1.S
			bcas4.L								fbxo8.S				plxnb3.S
			tmem39b.L								cbx8.S				pkia.L
			sh3glb1.S								dcaf12.L				Xelaev18003199m.g
			snapc5.S								Xelaev18030481m.g				adamtsl1.L
			Xelaev18010736m.g								slc22a23.S				slc39a13.S
			med10.S								hacd3.S				tm6sf2.1
			mtmr4.S								loc100492888-like.L				rnf19b.L
			npff.S								rab8b.S				smad9.L
			Xelaev18019353m.g								pikfyve.L				dmxl2.S
			c14orf166.L								exd2.L				aktip.S
			Xelaev18020817m.g								ring1.L				map4.S
			sema3d.S								rgs12.S				gse1.L
			kcna4.S								tpcn1.L				rsad1.L
			chaf1a.S								stat5b.S				loc100489356-like.L
			hectd4.L								MGC75714.L				sptssb.L
			tmem151b.L								loc100488558-like.L				emc8.S
			tmem50b.L								tbc1d25.S				rps6ka5.L
			Xetrov90028824m.L								Xelaev18032953m.g				cyld.S
			spg20.L								loc100485037-like.L				loc100493854.L
			cbx6.L								cnot8.S				tor1a.S
			cct6a.L								fgf6.L				nags.S
			tmem167b.S								lzts2.L				bbs12.L
			golga3.L								itpkc.L				loc100125092.S
			loc100488960.L								tnfaip1.L				gid8.L
			hmgxb3.L								usp31.S				abhd6.S
			chd1.L								sh2b1.L				snx16.S
			fam175b.L								Xelaev18025647m.g				mos.L
			Xelaev18007945m.g								loc100497276-like.L				Xetrov90001110m.L
			pkn2.S								Xelaev18042573m.g				lrp3.S
			Xelaev18021743m.g								ca12.L				bnc1.L
			tmem189.L								dpf1.S				Xelaev18031943m.g
			fam160a1.S								slc7a4.S				gtpbp6.S
			scoc.S								bag3.L				tusc3.L
			zbtb8os.L								mtus1.S				Xelaev18035913m.g
			Xelaev18036686m.g								ankrd40.S				ints6.S
			Xelaev18043765m.g								ifngr2.2.S				spice1.L
			samd13.S								kiaa0226.L				rhog-like.1.L
			Xelaev18023530m.g								fam222b.L				wdr82.S
			Xelaev18010679m.g								slc25a16.L				pik3ca.S
			galnt2.S								nfkbil1.L				loc100491633.L
			fbxo42.S								tlr9.L				loc100497102-like.L
			exoc2.L								klhl20.S				pan3.L
			gpr37l1.L								zfyve9.L				hprt1.L
			mapk1.L								loc100498184.S				plxna3.S
			ift122.L								Xelaev18021464m.g				tsen34.L
			rbp2.L								kcnj2.L				bcl11b.S
			c1orf52.L								cep295.S				rlim.S
			Xetrov90020839m.L								clec16a.S				ttc8.L
			dnajc17.S								plch1.S				znrf2.S
			actr10.S								nup133.L				cyr61.S
			stx4.L								ube2j2.S				cbwd1.1.S
			tmem120b.S								loc100145065.L				pgap2.L
			pdk1.S								chmp4c.S				mtg2.L
			loc100487425-like.L								slc9a7.L				Xelaev18041239m.g
			Xelaev18030701m.g								Xelaev18043422m.g				atn1.L
			mtss1l.S								rb1cc1.L				rbm11.S
			kif14-like.L								Xelaev18000723m.g				Xelaev18033706m.g
			Xelaev18012591m.g								atxn2.S				Xelaev18005416m.g
			itpa-like.S								adck4.L				mras.L
			cep152.L								nkx3-1.L				tor1aip1-like.L
			slc31a2.S								kif1b-like.S				prmt5.S
			ldlr.L								auh.S				mitd1.L
			c4bpa.L								Xelaev18038152m.g				orc4.L
			ppfibp1.L								abhd13.L				Xelaev18027096m.g
			gabpb2.S								ptpra.S				slc9a1.S
			Xelaev18018406m.g								gpr160.L				tmcc3.S
			tmem82.1								secisbp2l.S				clip4.S
			fam114a2.S								mrps12.L				Xelaev18006512m.g
			nnt.S								Xelaev18026345m.g				pacs2.S
			relb.S								nufip1.S				slc39a14.L
			prrg1.S								iqce.L				loc100497489.S
			tgs1.L								slc35c1.S				nr4a2.S
			ankrd7.L								fam73a.L				gigyf1.S
			loc100488020.L								pkig-like.S				tdgf1.3.S
			arrb2.L								rab9a.S				loc100491930.L
			alx1.S								loc101733637.S				slc25a40.L
			pkn2.L								depdc4.L				csk.S
			med28.1								smcr8.S				olfm1.S
			aadac.L								mtfr1l.L				nr3c2.S
			Xelaev18029664m.g								morc2.L				loc100495603.S
			ddx20.L								kmt5c.L				Xelaev18006560m.g
			loc105945152.L								madd.S				Xetrov90014671m.S
			Xelaev18029563m.g								slc35a5.L				tlcd2.L
			Xelaev18019773m.g								lrp8.S				loc100495066-like.S
			kpnb1.L								ranbp3.S				fgf9.L
			smarca5.S								loc100216076.S				tbc1d14-like.L
			rraga.S								Xelaev18032461m.g				Xelaev18038453m.g
			hs2st1.S								carf.L				saysd1.L
			ppp1r13l.S								fcho1.S				csdc2.L
			Xelaev18030343m.g								pphln1.L				foxo6.S
			ppp3cb.S								cited2.L				zdhhc1.L
			tfap2e.L								atl2-like.L				MGC75872.S
			map3k15.L								c19orf66.L				ccdc94.L
			armc2.L								gpr83.L				ubap1.L
			naa16-like.L								loc100495031.L				Xelaev18029976m.g
			uri1.L								dguok.S				rbm24.L
			loc100492758.L								smg8.S				ankrd12.L
			gnrh1.L								znf462.L				loc100485511-like.S
			irs1.L								rab33b.S				coq6.L
			ptpru.L								Xelaev18023342m.g				smarcad1.L
			tada2a.L								loc100145115.L				slc25a19.L
			tmem136.L								trappc12.L				edem1.S
			uprt.S								ttc28-like.S				foxh1.S
			mob1b.L								fam126b.L				ammecr1l.L
			angel2.S								r3hdm4.S				znf577.S
			f5.L								chpf.S				mtg1.L
			lmbrd2.L								klhl12.L				slc25a37.L
			nfatc3.S								loc100487805.S				asb12.L
			gareml.S								rnf169.S				hps5.L
			barx1.S								phf20.L				ccng2.L
			arfgef2-like.S								fn3krp.S				pak7.L
			plxna4-like.1.L								tgfbrap1.L				arid4a.S
			galnt11.L								ralgps1.S				spdyc.L
			ppp2r3a.L								Xelaev18005596m.g				stxbp6.L
			dus1l.L								mfsd8.L				rassf7.S
			mtmr1.L								med13.S				Xelaev18014405m.g
			atad2b.L								Xetrov90026062m.S				timm8a.L
			amn1.L								kcnj2.S				atat1.S
			Xelaev18044786m.g								loc100124934.S				arhgap20.L
			cep97.L								slc25a36.L				gtf3c4.L
			loc100144969.L								ush1g.L				elmod3.S
			gpr137c.S								Xelaev18020379m.g				hells.L
			rasef.L								dcp2.S				traip.L
			Xelaev18001645m.g								rab3a.L				akap11.S
			cul4b.S								fam46c.S				wdr37.S
			ifi30.S								slc20a1.S				dnajb9.L
			sema3c.L								Xelaev18015067m.g				loc101731220.L
			setd7.L								map3k10.L				loc549668.L
			loc100495895.1.L								plekhf2.L				dclre1a.L
			pax8.S								Xelaev18019801m.g				exd1.L
			fam174a.L								Xelaev18013649m.g				limd2.S
			sap130.L								tmem57.S				syap1.S
			txlng.S								tbc1d17.L				npat.S
			mib2.S								tmem203.S				klhl12.S
			arpc4.S								rorb.2.L				stoml1.L
			irak1.S								Xelaev18033762m.g				znf408.S
			kif21a.L								depdc1.L				adcy6.S
			Xetrov90014406m.S								fam89a.L				loc100487889.L
			Xelaev18016499m.g								usp22.L				loc734032-like.S
			npsr1.L								ccdc102a.L				jade1.S
			nsun7.L								sema4g.S				Xelaev18021225m.g
			nfia-like.1.L								idh3a.S				ptk2.S
			Xelaev18001383m.g								slc39a10.S				klf15.L
			bend2-like.S								yap1.L				ccnb2.S
			phax.S								fam46b.L				ogfod2.L
			per3.L								arnt.L				loc100485168.S
			Xelaev18036574m.g								baz2b.L				loc100487080-like.L
			trim3.S								cidec.S				ss18l1.S
			loc101732913.L								stk11ip.L				h1foo.L
			desi1.S								cd276.S				gemin7.L
			setdb2.S								pde1a.L				loc733714.L
			zbbx.L								lppr3.L				kif7.L
			loc100488256.S								spin1.L				lexm.L
			dcaf10.S								dcaf13.S				loc101734744.L
			prcc.S								lss.S				rab9a.L
			slco5a1.L								plxna3.L				polr2j.L
			ube2h.L								mast2.L				otud4.L
			kiaa1024l.S								maz.L				Xelaev18010408m.g
			tbxa2r.S								Xelaev18042807m.g				btg4.L
			Xelaev18003243m.g								smndc1.S				pbx3.S
			dgcr6.S								axl.L				polr2f.L
			cdkn2aip.L								svil.L				pgm3.L
			chst10-like.L								bace2.S				mkl1.S
			efcab14.S								exoc3l4.L				Xelaev18009275m.g
			mal2.L								tex264.L				Xelaev18012446m.g
			loc733841.S								plekhg4.L				sfrp4.L
			loc100496487.L								krit1.L				fbxw9.S
			lzic.L								sbds.L				sdhd.S
			tp53bp2.L								tmem11.L				Xelaev18021322m.g
			c3orf33.L								Xelaev18029654m.g				lbh.S
			Xelaev18003891m.g								asap2.S				birc7.L
			fam115a-like.L								slc12a6.S				cfap97.L
			gpr137c.L								loc100495066-like.L				klhl13.S
			smek2.L								sh3bgrl.S				lpin1.L
			cask.S								Xelaev18032697m.g				camsap2.L
			ube2s.L								neo1.L				neurl1.S
			Xetrov90024387m.S								rgs12.L				ascl1.S
			Xelaev18008606m.g								Xelaev18001302m.g				tnfrsf19.L
			crip3.L								rasal2-like.2.S				cyth2.L
			Xelaev18044913m.g								ubl3.S				plch2.S
			znf507.L								rnf19a.L				n4bp3.S
			dlk1.L								taf5l.S				Xelaev18026829m.g
			fh.S								erbb2ip-like.S				loc100493598-like.L
			Xelaev18047176m.g								rfx7.S				crem.S
			lpar4.S								lemd3.S				irs1.S
			bicd2-like.1.L								fem1c.S				Xelaev18010010m.g
			slc35a4.S								vcpip1.S				crls1.S
			xkr9.L								dapl1.S				ptpn3.S
			c18orf8.S								Xelaev18040730m.g				Xelaev18030409m.g
			gstcd.L								Xetrov90006404m.L				wrap73.L
			gria1-like.1.L								loc101734364.L				trappc13-like.S
			dda1.L								fnip1.L				bid.S
			mrps18c.S								loc100145507.S				Xelaev18001804m.g
			atg2a.L								cdhr1.L				tbcel.S
			insm1.S								mtss1.1.S				foxh1.L
			cyhr1-like.L								mal2.S				plekha8.L
			kifap3.L								akt1.S				ptpn12.L
			Xelaev18032462m.g								wdr47.S				tm2d3-like.S
			tmem131.L								inpp5b.L				ass1.S
			loc100498409-like.S								wdr47.L				jade2.L
			cdc14b.S								gpatch4.L				lrp12.S
			loc100487456-like.L								kiaa1456.L_2				top3a.L
			loc100485411.1.S								sigirr.S				ntmt1.S
			stim2.S								arhgap32.L				antxr1.L
			ppap2c.S								kdm3b.S				gnb1l.L
			tecpr2.L								Xelaev18023107m.g				dffb.S
			Xelaev18014774m.g								cers5.L				sprtn.S
			loc100493556.L								clic4.S				arhgap35.S
			pptc7.L								phb.S				Xelaev18011354m.g
			dhx34.L								eed.L				raver1.S
			hey1.L								unc5b.S				Xelaev18011044m.g
			commd6.S								elp2.S				maea.L
			mmachc.L								chfr.S				mesdc1.S
			acap2.L								Xelaev18020236m.g				tpra1.L
			e2f6.S								slc1a2.S				tnfrsf19.S
			fam118b.L								klhl24.S				ciita.S
			gdf9.L								efhd1.L				arid5b.L
			osbpl3.S								habp4.S				tfrc.S
			loc100485688.L								loc100492389.S				ahsa1.L
			pou2f1.L								cebpg.L				hells.S
			nox1.L								sin3b.S				flt3lg.S
			ergic1.S								derl1.S				fndc3a.S
			sel1l.L								rnf112.S				fkbp4.L
			mgat4a.S								samm50.L				cables1.S
			hdac5.S								peak1.L				c3orf17.L
			Xelaev18028574m.g								Xelaev18016453m.g				loc100493862-like.1
			muc5ac.L								loc733858.L				pcyt1a.L
			loc100487577-like.1.S								plekhm1.S				chek1.S
			Xelaev18032647m.g								znf420.L				dedd.L
			rims3.S								phf20.S				arv1.L
			loc101734090.L								ppapdc2.S				ptprh.S
			kdr.L								pigc.L				optn.L
			arc2.L								mecr.L				loc549858.L
			pigh.L								afg3l2.L				htr2c.S
			gskip.L								plcg1.L				Xelaev18030468m.g
			lonp1.L								tub.S				sema6d.S
			loc100498440-like.L								cdadc1.S				Xelaev18013247m.g
			b4galt7.L								sim2.S				stk35.S
			Xetrov90007516m.L								ubl7.L				simc1.L
			ntrk3.S								loc100487020.L				ankrd54.L
			Xelaev18004745m.g								abr.L				Xelaev18039387m.g
			Xelaev18033133m.g								tmem115.L				kiaa1715.L
			gab2.S								adat1.S				brd3.S
			klf2.S								ppp1r37-like.S				hiat1.S
			kiaa0226l.L								rabl6.S				tbp.S
			Xelaev18004746m.g								mylk3.S				lix1.L
			crtc1.S								sorl1.L				smad2.L
			loc100488682.S								tmem56.L				fbxo30.S
			Xelaev18034077m.g								tmem41a.S				aldh2.L
			cox7a2l.L								med1.L				Xelaev18030373m.g
			galnt3.L								loc100496446.L				atf7.S
			tex15.S								rfx7.L				ccdc191.L
			rcc1.S								mapkapk2.L				dcun1d3.S
			uxs1.S								rab5c.L				Xelaev18030241m.g
			usp16.L								cbl.S				pkn3.L
			rnf5.S								rps6ka6.S				nasp.L
			mfsd5.S								zc3h7a.L				rbm24.S
			Xetrov90006694m.L								tmem51.S				Xelaev18018941m.g
			stambpl1.L								phf3.S				tmem19.L
			ahctf1.L								pxylp1.L				alg11.L
			Xelaev18043029m.g								tbk1.S				map7d3.S
			szl.S								fam20c.L				stambp.S
			cxadr.S								gck.S				pias3.L
			Xelaev18021811m.g								cpeb2-like.L				pex11a.L
			Xelaev18015778m.g								id2.L				grhl1.L
			Xelaev18028881m.g								cgnl1.S				fam208a.L
			cd180.L								fdx1l.L				nr3c2.L
			cacul1.L								ptp4a3.L				slc2a8.L
			ern2.L								vcpip1.L				acaca-like.S
			vps13c.L								mast4.L				vrk1.L
			magi3.L								polr3d.L				cyb561d2.S
			loc100492951-like.L								mitf.L				smap2.S
			Xelaev18030491m.g								ccdc92.S				ttc31.L
			zhx3.S								diablo.L				Xetrov90029311m.S
			Xetrov90027146m.L								Xelaev18029973m.g				kansl1l.L
			naa15.S								nanp.L				hyal4.L
			sco1.L								loc100490096.S				vps26b.S
			naa25.S								snip1.L				jakmip1.L
			Xelaev18016419m.g								ubr5.L				ccndx.S
			calcoco2.L								fam189a1.S				ing2.L
			gpsm2.S								hs6st3-like.S				rnmtl1.L
			hpgds.L								ntng2.S				stc1.S
			slc39a7.L								igdcc4.L
			bag5.S								cep192.L
			Xelaev18031124m.g								adamtsl1.S
			yod1.L								fam63a.L
			sh3yl1.L								vprbp.L
			fam65c.S								serinc3.L
			Xelaev18041732m.g								Xelaev18031985m.g
			arl5a.S								arhgef11.L
			Xelaev18023006m.g								lrp4.L
			hpca.S								rps6ka6.L
			dohh.L								Xelaev18038892m.g
			dna2.S								aff4.L
			hsd11b1.L								xpo5.S
			gpm6b-like.S								kcnv1.L
			dcaf6.L								tbccd1.L
			loc100486951.L								dusp16.S
			uap1.L								loc100493122-like.L
			kctd2-like.S								slc25a51.S
			ssb.L								ncor1.L
			txndc12.S								cpeb2-like.S
			Xelaev18029838m.g								spryd3.S
			Xelaev18030342m.g								loc100492859.L
			Xetrov90019098m.L								mov10l1.L
			ska2.L								ube3c.S
			gpr173.L								arhgap29.S
			abhd12.L								Xelaev18044149m.g
			myo6.S								csk.L
			lrch2.L								pla2g15.S
			Xelaev18008197m.g								wdr89.L
			Xelaev18001398m.g								ap5z1.S
			Xelaev18040991m.g								taf1a.L
			arrdc4.L								hhipl1.L
			Xelaev18030492m.g								neu1.L
			emc8.L								lmo2.L
			ccnb1.2.L								cln6.L
			ndufs6.S								loc101730247.1
			fam63a.S								lgalsl.S
			tmem223.L								Xelaev18008574m.g
			fam84a.S								ptpn23.S
			atrip.S								bcar3.L
			Xetrov90024587m.S								rab27b.S
			csnk1g3.L								pigg.S
			dpm1.L								micall1.L
			tcaim.L								kmt2c.L
			inpp5d.L								Xelaev18030502m.g
			arsa.S								clock.S
			cgnl1.L								prr15.S
			pclo.S								pim3.S
			dio3.S								manbal.S
			sacm1l.L								tmem184a.L
			fermt3.L								Xetrov90021454m.S
			leng9.L								wipf2.S
			mapk7.L								loc100493854.S
			aff4.S								loc100493491-like.S
			usp6nl.L								kank2.S
			sbf1.S								dctn5.L
			ahsa1.S								pip5kl1.S
			hdac4.S								kdf1.L
			srp9.L								ttll5.L
			Xetrov90024387m.L								src.S
			tstd2.L								xpo6.L
			ero1a.L								mreg.S
			trafd1.S								cdc6.S
			lins1.L								atxn1.S
			sdhb.S								ercc8.S
			ifrd2.L								smad4.2.S
			Xelaev18031889m.g								Xelaev18014817m.g
			shank1.S								Xelaev18026353m.g
			il5ra.L								ppp1cc.S
			agbl5.L								Xelaev18028027m.g
			Xelaev18023361m.g								bbx.L
			pou3f3.S								Xelaev18043560m.g
			loc100495965-like.L								atxn7l3.L
			coch.L								Xelaev18047698m.g
			plxnb2.S								adnp.S
			c3orf38.S								loc100496655.L
			dixdc1.S								terf2.S
			ccdc53.L								sos2.L
			timm44.S								btbd3.L
			Xelaev18010413m.g								eri1.L
			loc100486416.S								mthfs.L
			Xelaev18001378m.g								pacsin3.S
			ttc13.S								cap1.S
			ythdf3.L								necap1.L
			loc101730814.1.S								xylt2.L
			hnrnpll.L								bach1.L
			wdr53.L								dcakd.L
			hdac3.S								Xelaev18034487m.g
			hnrnpll.S								borcs7.S
			arl1.S								p4ha3.L
			zdhhc24.L								larp6-like.1.S
			ankrd34b.S								Xelaev18025880m.g
			bcam.S								larp4.S
			sync.S								lrtm2.S
			ubox5.S								mark4.S
			lclat1.S								cgrrf1.L
			plxnb2.L								loc100488434.S
			gnpat.L								aff2.L
			irf5.L								vwa9.S
			rnf11.S								tarbp2.L
			napg.L								Xelaev18030395m.g
			Xelaev18028081m.g								sema4b.S
			Xelaev18000310m.g								Xelaev18016102m.g
			smarcad1.S								Xelaev18019899m.g
			fmn1.L								tmem209.S
			nr3c1.S								dgkh.L
			fermt2.L								zbtb47.S
			oxct1.L								slc25a51.L
			rel.L								glo1.L
			furin.S								foxn2.S
			stc1.L								fam57b.S
			smn2.S								ccdc18.S
			rhoj.S								loc100145754.S
			glmn.L								loc100495031.S
			Xelaev18031119m.g								alkbh2.L
			Xelaev18019768m.g								bahd1.L
			garnl3.S								dapk1.L
			carhsp1.L								dag1.S
			Xelaev18039594m.g								ppargc1a.S
			wwp1.L								Xelaev18024709m.g
			znf250.L								Xelaev18015396m.g
			loc101730309.L								Xelaev18019693m.g
			fancb.L								Xelaev18012813m.g
			nmrk2.L								usp16.S
			atp9a.S								Xelaev18040598m.g
			tbl1x.S								tcf20.S
			marveld2.S								ralgapa1.S
			prss16.S								dapk1.S
			etv3.S								fam21a.L
			cry2.L								znf821.L
			hras.L								pcgf2.S
			filip1.S								slc35b4.L
			Xetrov90016856m.L								trim37.L
			pgpep1.L								cdkl5.L
			nfe2l3.L								clint1.L
			loc100494506-like.L								tmx4.L
			slc29a3.S								fndc4.L
			cers3.S								bzrap1.S
			Xelaev18030473m.g								Xelaev18008102m.g
			rnf114.L								rnf4.S
			brinp2.L								impad1.L
			hid1.L								popdc3.L
			Xelaev18004154m.g								loc100127287.S
			ush1g.S								fnbp1.S
			ift88.S								Xelaev18023696m.g
			rtn4r.L								znf335.L
			rrm2.2.L								Xetrov90027305m.L
			Xelaev18031388m.g								ywhag.L
			Xelaev18008423m.g								rbpms2.L
			loc100496870.L								fopnl.L
			c1orf159.L								loc101732978.S
			Xelaev18032293m.g								ostc.S
			tnpo1.L								ankrd13b.L
			rab33a.L								app.L
			mfsd1-like.S								bcl9l.S
			Xelaev18024523m.g								rnf4.L
			vps37a.L								mycl.S
			c1orf50.L								tbc1d10a.S
			thsd7b.S								jade3.S
			usp46.S								Xelaev18019094m.g
			camsap3.L								adgrl2.L
			hook1.L								gse1.S
			man2a1.S								loc100036671.L
			cbll1.S								glce.L
			c12orf49.L								cul5.S
			Xetrov90003391m.L								cep85l.S
			chrna7.S								Xelaev18028455m.g
			mlxipl.L								setd4.L
			pex14.L								Xelaev18026630m.g
			igf2r.L								ei24.L
			Xelaev18001960m.g								ppfia1.L
			rfwd2.L								Xelaev18030436m.g
			ppp3r1.S								insrr.L
			slc36a1.L								trib2.S
			wbp2nl.S								calml4.L
			rassf3.L								acsf3.L
			cenpo-like.L								phf20l1.L
			pik3r4.L								Xelaev18040498m.g
			tnfaip8l3.S								cep170.S
			tpgs2.L								ankib1.L
			Xetrov90016715m.S								cep85l.L
			surf2.S								cox5b.2-like.L
			tmco4.S								cidec.L
			loc101735273.1.L								loc100489992.L
			tbc1d22b.S								loc100125030.S
			lgmn.S								gid4.S
			Xelaev18016459m.g								loc100145073.S
			cflar.S								ercc4.L
			cav2.L								braf.L
			plekhm3.L								paqr3.L
			p4ha1-like.1.L								tnfsf11.S
			snapc3.L								rassf10.L
			dlx2.S								clspn.S
			smco4.L								atp8b4.L
			sec22a.L								tnrc6b.L
			Xelaev18029050m.g								itsn2.S
			atl1.L								Xelaev18035260m.g
			acsl4.S								tmem165.L
			wdr61.S								Xelaev18047496m.g
			rhoj.L								loc100490281.L
			loc100216076.L								hsf1.S
			cdc42ep2.S								golga1.L
			ipo7.S								tnrc6c.L
			cdk17.S								Xetrov90001099m.L
			jag2.S								mtfmt.L
			ppa1.L								atp8a1.S
			haus6.S								tmcc3.L
			nacc1.S								pitpnm2.L
			b3glct.S								zbp1.L
			rcor1.L								erbb4.L
			slc2a10.S								Xelaev18002291m.g
			ccdc50.L								rnf121.S
			slc2a13.L								loc101734865-like.1.L
			hyal2.L								ccdc88a-like.L
			mettl13.S								bod1.L
			kcnk2.L								plekhj1.S
			Xelaev18004394m.g								lnpep.L
			pdcd1lg2.L								capn5.S
			Xelaev18041223m.g								mphosph9.L
			dcaf12.S								wdr90.L
			ccdc85c.S								Xelaev18024148m.g
			lrch3.S								prex1.S
			zzef1.S								plekha1.L
			ccpg1.L								aes.L
			loc100487810.S								zdhhc12.L
			Xelaev18004724m.g								tmc7.S
			rcor1.S								dnajc16.S
			snx24.L								Xelaev18016545m.g
			lrba.S								Xelaev18002908m.g
			ube3a.L								arhgef11.S
			erbb2.S								Xelaev18034433m.g
			Xelaev18039866m.g								dnajc13.L
			map3k8.L								Xelaev18035572m.g
			Xelaev18019011m.g								Xelaev18007990m.g
			dennd1a.L								znf684.S
			ccdc150.L								gpsm2.L
			c3orf58.L								dgkh-like.S
			wrap53.L								loc733556.L
			clock.L								fam3c.L
			wbp2nl.L								gtf2ird1.L
			loc734029.L								Xelaev18005340m.g
			cog8.L								cep78.L
			loc100127872.L								scai.L
			Xelaev18001375m.g								pisd.S
			thul16.S								mum1.L
			rpgr.S								ache.S
			pex26.L								stambp.L
			med30.L								cog3.L
			nudt19.L								opn5.L
			dcp1a.L								ifih1.L
			nup54.L								loc101730294.L
			tnip2.S								Xetrov90025900m.S
			tbc1d23.S								Xelaev18007001m.g
			rhbdd3.L								Xelaev18028235m.g
			loc100496476.S								rgs4.S
			zranb1.L								ubn2.S
			dip2c.L								spns1.L
			Xelaev18042674m.g								aplp1.S
			Xelaev18005788m.g								stard7.L
			hsph1.S								scyl3.L
			kiaa1328.S								ulk2.L
			pcdh20.L								Xelaev18001941m.g
			sgip1.S								jmy.S
			pmm1.L								b4galt6.S
			sncaip.L								c2cd2.L
			bloc1s2.S								armc1.L
											rnf25.L
											zbtb20.L
											loc100487055-like.L
											usp20.L
											c1orf74.L
											cry-dash.L
											pxn.S
											nr2c1.L
											cfl1.S
											lrrc73.L
											zufsp.S
											mccc2.S
											col24a1.L
											dusp19.L
											usp34.S
											kpna4.L
											Xelaev18028936m.g
											stam.L
											MGC85180.S
											ptpmt1.L
											fsd1l.S
											c7orf43.S
											Xelaev18023139m.g
											abat.L
											prkcsh.L
											Xelaev18018392m.g
											ppp1r13b.L
											pi4k2b.S
											bnipl.L
											Xelaev18023504m.g
											minpp1-like.1.L
											snx9.S
											sdr42e1.L
											alkbh4.L
											sfmbt2.S
											zap70.S
											cyb5d2.L
											ube2j2.L
											otud4.S
											asxl2.S
											Xelaev18034297m.g
											isca2.L
											araf.L
											plcg2.L
											loc100494936.S
											ccdc125.S
											paqr3.S
											atp8b1.L
											loc100495617.L
											ppara.L
											c14orf28.L
											scnn1g-like.L
											baz1b.L
											c2cd2l.L
											gatad1.L
											dcun1d5.L
											zbtb6.S
											fry.L
											loc100497276-like.S
											cntd2.L
											rabl3.L
											atp6v0a2.L
											ate1.L
											klhl26.L
											Xelaev18047298m.g
											ttc5.L
											zc2hc1a.L
											kbtbd3.S
											man2a2.L
											abhd14a.L
											filip1.L
											plag1.S
											fbxl19.L
											dcaf5.S
											stk11.L
											rhog-like.1.S
											Xelaev18030240m.g
											elmsan1.S
											dnajc14.S
											fam101a.L
											ccnyl1.L
											Xelaev18010711m.g
											dlx2.L
											rasl10b.L
											eepd1.L
											polg.L
											loc100496582.L
											diablo.S
											loc100497395.L
											fam171a2.S
											amot.L
											nbeal2.L
											cttnbp2nl.L
											Xelaev18039099m.g
											ankrd28.S
											loc100489530-like.S
											foxj3.L
											trpm7.L
											bach1.S
											baiap3.S
											tdp2.S
											loc100216141.S
											lrfn3.L
											pex11g.S
											loc101730994.S
											lrch1.L
											dctn4.L
											raver1.L
											slc25a44.L
											loc101731869-like.S
											arid4b.S
											ulk2.S
											golga7.S
											Xelaev18003156m.g
											c5orf51.L
											znf710.S
											hebp2.S
											kif3a.S
											march5.S
											loc100158477.L
											plxna4-like.1.S
											akap1-like.L
											rbpms2.S
											homer2.S
											slain2.S
											slc10a2.L
											pdgfc.S
											adrbk2.L
											kdelc2
											nr1i2.S
											usp37.L
											pdlim2.S
											chsy1.S
											ndufa3.L
											Xelaev18017196m.g
											ptpn12.S
											sirt6.S
											oxsm.S
											tbc1d4.S
											Xetrov90000594m.L
											trub1.L
											arhgap42.S
											Xelaev18016684m.g
											hpcal1.L
											chmp7.L
											mrs2.L
											loc101734576.L
											ranbp2.L
											Xelaev18014026m.g
											smc5.S
											kiaa1161.1
											pik3c2a.S
											gpr180.L
											kcnh5.L
											lrrc47.L
											hexdc.L
											cnppd1.L
											klhl31.S
											maea.S
											sos1.L
											slc30a6.L
											irf2bp2.L
											dcaf5.L
											loc100486305.1.L
											tcirg1.L
											zcchc11.S
											vash1.L
											triobp.S
											Xelaev18041792m.g
											fdft1.L
											Xelaev18021472m.g
											fkbp6.L
											abhd4.L
											atg13.S
											tmem5.S
											nufip2.L
											Xelaev18030301m.g
											znf770.S
											Xelaev18026136m.g
											cbx8.L
											usp34.L
											fzd5.S
											slc35g1.L
											igfbp5.S
											Xelaev18046153m.g
											smurf1.L
											dcun1d2.L
											dars2-like.L
											Xelaev18002315m.g
											syt1-like.L
											zbtb16.S
											fem1c.L
											stk24.S
											loc101733085-like.1.S
											trabd.S
											tmem104.L
											sh2b1.S
											lpl.L
											dlgap2.L
											Xelaev18008178m.g
											Xelaev18017520m.g
											enox1.L
											stam2.L
											ahctf1.S
											rasa3.S
											crb3.L
											rnf5.L
											Xelaev18039713m.g
											loc100490649.L
											lmcd1.S
											fer.L
											c10orf118-like.L
											Xelaev18038358m.g
											dock9.L
											lonrf3.L
											vsig2.S
											dph3.L
											grk6-like.S
											rnf126.S
											inf2.L
											rap1a.L
											Xelaev18003962m.g
											gpc5.S
											Xelaev18008914m.g
											Xelaev18043294m.g
											Xelaev18038896m.g
											klhl18.S
											sec24b.S
											Xelaev18041824m.g
											arhgef37.L
											Xelaev18002537m.g
											slc8b1.L
											inpp1.L
											Xelaev18043451m.g
[truncated: 644 more rows]
