# Supplementary material for: Temporal transcriptomic profiling reveals dynamic changes in gene expression of Xenopus animal cap upon activin treatment
Source: Sci Rep. 2021 Jul 15;11:14537. doi: 10.1038/s41598-021-93524-x (PMC8282838; doi:10.1038/s41598-021-93524-x)
Supplement: Supplementary file 4 — Supplementary Information 4. [file 41598_2021_93524_MOESM4_ESM.xlsx]

## Sheet: Cluster Genes list
Supplementary Table S3. List of genes in cluster A-D.
Gene name	Cluster
XELAEV18024267M.G	A
CCNB5.L	A
CCNA1.L	A
FOXI2.S	A
CCNA1.S	A
FOXI2.L	A
ZFP36L2.1.L	A
BTG4.L	A
CCNB1.L	A
LOC100493862-LIKE.S	A
POU5F3.3.S	A
XELAEV18036268M.G	A
XELAEV18041472M.G	A
DAND5.L	A
PRR14L.L	A
HS3ST1.L	A
XELAEV18000723M.G	A
BTG4.S	A
POU5F3.3.L	A
XELAEV18008395M.G	A
C11ORF96.S	A
LOC100491633.L	A
XELAEV18014220M.G	A
XELAEV18030392M.G	A
KLF2.L	A
CCNB1.S	A
XELAEV18004163M.G	A
LOC100486817-LIKE.L	A
CDC6.S	A
FOXH1.L	A
FAM46B.S	A
XELAEV18013924M.G	A
LOC100487334.L	A
XETROV90009976M.L	A
XELAEV18016928M.G	A
XELAEV18023037M.G	A
XELAEV18015757M.G	A
XELAEV18022133M.G	A
LOC100486817-LIKE.S	A
LOC100490651-LIKE.L	A
FBXO33.L	A
SSX2IP.L	A
TBP.L	A
XELAEV18035359M.G	A
XELAEV18014222M.G	A
KLHDC10.L	A
XELAEV18039968M.G	A
LOC100486672.S	A
LOC100493862-LIKE	A
OAT.1.S	A
DAND5.S	A
MOS.L	A
DNAJC9.L	A
CCDC71L.L	A
FBXO43-LIKE.S	A
NASP.L	A
STMN1.S	A
HELLS.L	A
XELAEV18004301M.G	A
SOCS1.S	A
HES7.L	A
XELAEV18044790M.G	A
XELAEV18041239M.G	A
DNAJB9.L	A
LOC100489197-LIKE.S	A
XELAEV18030342M.G	A
NDE1.L	A
PPP1CC.L	A
CITED2.L	A
ACO2.L	A
TOR1A.S	A
DBF4B.L	A
LBH.S	A
CPEB1.L	A
LOC734032-LIKE.S	A
H1F0.S	A
XELAEV18002792M.G	A
CBX4.S	A
HES2.L	A
XELAEV18047807M.G	A
RPAIN.S	A
XELAEV18024268M.G	A
BFAR.L	A
B3GNT5.S	A
NCOA6.S	A
XELAEV18028849M.G	A
XELAEV18014405M.G	A
XELAEV18021732M.G	A
XELAEV18001155M.G	A
XELAEV18021201M.G	A
XELAEV18021322M.G	A
XELAEV18016670M.G	A
DCAF12.L	A
LOC100491517-LIKE.S	A
RIF1.S	A
LOC100493164-LIKE.L	A
DNAJB9.S	A
MPP5.S	A
XELAEV18038799M.G	A
TBP.S	A
LOC105945276.L	A
XELAEV18047702M.G	A
C1ORF116.L	A
PATL2.L	A
XETROV90010149M.S	A
FBXO43-LIKE.L	A
LETM2.S	A
XELAEV18013247M.G	A
LOC100216027.L	A
XELAEV18023494M.G	A
PRDX2.L	A
XETROV90010149M.L	A
XELAEV18021540M.G	A
XELAEV18010890M.G	A
LOC100489561-LIKE.L	A
ANKRD37.S	A
C11ORF96.L	A
LOC100491090.L	A
SSX2IP.S	A
ABHD13.S	A
STK35.S	A
LOC100036665.L	A
XELAEV18021919M.G	A
LOC100489883.S	A
FAM46B.L	A
TXNDC9.L	A
TMEM57.S	A
LOC100493491-LIKE.S	A
CDK5R2.L	A
XELAEV18033527M.G	A
ING2.S	A
PIM3.S	A
SYAP1.S	A
AEBP2.S	A
GEMIN2.S	A
SUV39H1.L	A
IP6K1.S	A
MAD2L1BP-LIKE.L	A
KANK1.S	A
XELAEV18014272M.G	A
DEPDC4.L	A
STX11.L	A
CPEB1.S	A
LOC100496857-LIKE.L	A
INSM1.L	A
SIRT3.2.L	A
RSBN1L.S	A
H1FOO.L	A
DCTPP1.L	A
XELAEV18028029M.G	A
XETROV90009438M.S	A
XELAEV18033021M.G	A
MGC76328.S	A
CDC25A.L	A
IRF2BPL.S	A
ARF3.S	A
XPO6.L	A
LPAR5.S	A
SIVA1.L	A
SUOX.L	A
BLCAP.S	A
HABP4.L	A
SLC9A1.S	A
PGAM1.S	A
TMEM171.L	A
RGS4.S	A
LOC100489197-LIKE.L	A
PIM3.L	A
MED18.S	A
XELAEV18011044M.G	A
RASSF10.S	A
ZNF526.S	A
C10ORF2.L	A
FZD1.L	A
XELAEV18041755M.G	A
LRMP.L	A
RASSF3.S	A
XETROV90003513M.L	A
HEBP2.S	A
KIF22.L	A
ETAA1.L	A
XETROV90012198M.L	A
CDK5R2.S	A
DNAJB14.S	A
XELAEV18030718M.G	A
XELAEV18046747M.G	A
FBXO45.L	A
ZNF33A.L	A
RNF8.L	A
TRADD.L	A
XELAEV18011081M.G	A
MYLIP.S	A
SPSB1.S	A
XELAEV18027888M.G	A
ZNF577.S	A
RNF19B.L	A
XELAEV18002282M.G	A
PCMTD2.L	A
LOC100496019-LIKE.L	A
RNF219.L	A
XETROV90004419M.L	A
XELAEV18047698M.G	A
LOC733714.L	A
FOXH1.2.L	A
XELAEV18008784M.G	A
CDC42SE2-LIKE.2.L	A
FUT11.L	A
KLF15.2.L	A
XELAEV18044113M.G	A
MGAT2.S	A
TMEM170A.S	A
BIRC7.S	A
HPS6.L	A
DCUN1D3.S	A
PCYOX1.L	A
CENPL.S	A
XELAEV18001934M.G	A
KLHL7.S	A
ATXN1L.L	A
XELAEV18039764M.G	A
XELAEV18013890M.G	A
CHMP1A.S	A
MEX3D.L	A
RBM24.S	A
DEPDC7.S	A
XRCC2.S	A
LOC100489930.L	A
ACO2.S	A
LOC100495263.L	A
SLC9A1.L	A
LOC100491162.L	A
ADO.L	A
MAP1LC3C.L	A
LOC100494294.L	A
PSME3.S	A
ENSXETP00000058716	A
RPA3.S	A
RASD1.S	A
ATOH1.L	A
XELAEV18013239M.G	A
XELAEV18023530M.G	A
FZD1.S	A
XELAEV18013982M.G	A
DOLPP1.L	A
XELAEV18040124M.G	A
XELAEV18007915M.G	A
XELAEV18027889M.G	A
EXD2.L	A
WDR77.S	A
ARHGEF7-LIKE.S	A
XELAEV18030195M.G	A
ING2.L	A
SDHD.S	A
INSM1.S	A
XELAEV18036438M.G	A
GRINL1A.L	A
FASTKD1.L	A
APEX2.L	A
XELAEV18039555M.G	A
XELAEV18029627M.G	A
CBX2.S	A
TMEM57.L	A
LOC734032-LIKE.L	A
XELAEV18012848M.G	A
AKTIP.L	A
CYP2R1.L	A
ANKRD13C.S	A
XELAEV18039387M.G	A
BIRC7.L	A
XELAEV18036460M.G	A
PHKG2.L	A
PEF1.S	A
XELAEV18007916M.G	A
B9D2.L	A
CCNB2.S	A
LOC100489209.L	A
HAUS3.L	A
XELAEV18045605M.G	A
XELAEV18002912M.G	A
KEAP1.L	A
XELAEV18039042M.G	A
ZNF367.S	A
RDH13.L	A
CAMSAP1.S	A
HELLS.S	A
LOC100493854.L	A
XELAEV18000473M.G	A
MGC97820.L	A
LOC733539.L	A
XELAEV18003635M.G	A
FAM134C.L	A
CENPT.L	A
XELAEV18018475M.G	A
CCT4.L	A
TPCN2.L	A
PPP1CC.S	A
RSBN1L.L	A
CCNB2.L	A
GMNN.L	A
OAT.1.L	A
PPAPDC1B.L	A
PRMT5.L	A
CTSC.S	A
XELAEV18001413M.G	A
RAB8B.L	A
XELAEV18013965M.G	A
XETROV90003601M.S	A
XELAEV18008577M.G	A
XELAEV18010901M.G	A
VELO1.L	A
BCDIN3D.L	A
EPB41L4B.S	A
HOMEZ.L	A
XELAEV18019693M.G	A
STYX.L	A
STX5.S	A
HIST1H2AA.L	A
XELAEV18038267M.G	A
SERINC2.L	A
XELAEV18004162M.G	A
SETD4.L	A
DNMT1.S	A
GRHL1.L	A
PIAS4.S	A
GRHL1.S	A
SLC30A5.S	A
GCC1.L	A
SMG8.S	A
CRLS1.S	A
XELAEV18028850M.G	A
DNAJC14.L	A
PMCH.L	A
XELAEV18025534M.G	A
XELAEV18041792M.G	A
XELAEV18030345M.G	A
MEN1.L	A
ALDH2.L	A
HN1.S	A
DOLPP1.S	A
NFKBIL1.L	A
ARHGAP21.L	A
SLC39A10.L	A
XELAEV18037658M.G	A
XELAEV18038019M.G	A
KLF2.S	A
XELAEV18025328M.G	A
SLC15A4.S	A
CCDC3.L	A
AHSA1.L	A
DPH3.L	A
CEBPG.L	A
WDR90.L	A
FAM104A.S	A
FKRP.L	A
XELAEV18047371M.G	A
XELAEV18002291M.G	A
CDC37L1.S	A
SNX10.L	A
MINPP1-LIKE.1.L	A
CEBPB.S	A
DACT3.S	A
FBXO46.S	A
C6ORF120.L	A
AMBRA1.L	A
XELAEV18034523M.G	A
SPDYC.L	A
PEX12.L	A
ADNP2.L	A
XETROV90023655M	A
ALDH18A1.L	A
SOCS5.S	A
NTMT1.S	A
TESK2.S	A
CNPPD1.S	A
HES5_X2.L	A
GOLGA5.L	A
RAB33B.L	A
XELAEV18003962M.G	A
UACA.L	A
SOCS6.L	A
XELAEV18005788M.G	A
SPICE1.L	A
XELAEV18045682M.G	A
ZNF554.L	A
TFRC.L	A
PEAK1.L	A
SLC20A1.S	A
XELAEV18028543M.G	A
LOC733566.1.S	A
MFAP1.S	A
ZNF646.L	A
PPP1R3B.S	A
SPTY2D1.S	A
FAM83D.S	A
LOC100126636.S	A
SIRT6.S	A
LOC100485037-LIKE.L	A
XELAEV18038298M.G	A
ZNRF1.S	A
XELAEV18047817M.G	A
SLC39A13.S	A
LFNG.S	A
CCNDX.L	A
XELAEV18030343M.G	A
TMEM60.L	A
ADO.S	A
PPAPDC2.L	A
RAVER1.S	A
LOC100488444.S	A
VLDLR.S	A
TMEM5.S	A
XELAEV18028814M.G	A
XELAEV18014171M.G	A
MEX3D.S	A
CBWD1.1.S	A
VPS16.S	A
XELAEV18046746M.G	A
FAM134C.S	A
XELAEV18002338M.G	A
LOC100490741.L	A
JUN.L	A
TIMM8A.L	A
XELAEV18032614M.G	A
DNMT1.L	A
PPP1R3B.L	A
XELAEV18046171M.G	A
ARHGAP35.S	A
MSL2.L	A
ELAC1.L	A
CYR61.L	A
XELAEV18023342M.G	A
EMC8.S	A
ID2.S	A
LARP6-LIKE.1.S	A
SAYSD1.L	A
LOC100493854.S	A
HMGXB4.S	A
FBXL19.L	A
WEE2.S	A
LYSMD4.S	A
PARPBP.L	A
RNF146.L	A
TNFAIP1.L	A
XELAEV18022988M.G	A
HS3ST1.S	A
TOR2A.L	A
XELAEV18010915M.G	A
WEE2.L	A
STIL.L	A
TNFSF11.L	A
CCDC9.L	A
LIMD2.S	A
CDC25A.S	A
LOC101731869-LIKE.S	A
EIF4E3.L	A
NASP.S	A
POLR2J.L	A
DDB2.L	A
ARAF.S	A
GTPBP6.S	A
UAP1.S	A
NUP133.L	A
PIGV-LIKE.L	A
XELAEV18015183M.G	A
C17ORF53.L	A
EXOC8.S	A
LOC101732555.L	A
XELAEV18026630M.G	A
LRR1.L	A
RHOG-LIKE.1.L	A
ZNF484.L	A
GTF3C2.L	A
JUN.S	A
OTUD4.S	A
ID2.L	A
NFKBIE.L	A
PAK4.S	A
CSNK1E.S	A
XELAEV18002309M.G	A
SLC8B1.S	A
XELAEV18030341M.G	A
SERPINH1.L	A
FIGNL1.L	A
FAM20B.L	A
USPL1-LIKE.L	A
XELAEV18042965M.G	A
ERI1.L	A
CASP9.S	A
EI24.S	A
XELAEV18046186M.G	A
CTDNEP1.S	A
ATOH1.S	A
HABP4.S	A
SPOPL-LIKE.S	A
TDGF1.3.S	A
XELAEV18021439M.G	A
USPL1.S	A
RNF138.S	A
MIEF1.L	A
BAZ1A.S	A
ANKRD13C.L	A
PLBD2.L	A
XELAEV18030091M.G	A
TADA2B.S	A
CEP85.S	A
XELAEV18005532M.G	A
PTGES2.L	A
LOC100486664.L	A
KLHDC10.S	A
ANKLE2.L	A
LARP6-LIKE.1.L	A
GOLGA5.S	A
GPI.L	A
SNX27.S	A
HIAT1.S	A
CBX4.L	A
WDR20.L	A
LHX5.S	A
XELAEV18038453M.G	A
XELAEV18035260M.G	A
LYSMD4.L	A
ZBTB5.S	A
XELAEV18001941M.G	A
XELAEV18002287M.G	A
ARRDC1.S	A
SEPN1.L	A
LOC101734469.S	A
PWWP2B.S	A
RAB8B.S	A
XELAEV18010010M.G	A
LOC100497124.L	A
RP2.S	A
CTSC.L	A
XELAEV18003044M.G	A
RAD17.L	A
DDX1.L	A
PPP1R37-LIKE.L	A
ANAPC7.L	A
ARHGAP11A.2.L	A
XELAEV18026010M.G	A
XELAEV18045296M.G	A
AGO1.L	A
XELAEV18043419M.G	A
B3GNT4.L	A
TMEM115.L	A
SLC39A9-LIKE.1.S	A
IKZF4.S	A
LOC100497421-LIKE.L	A
SLC39A9.L	A
ZYG11B.S	A
GIGYF1.S	A
LOC100493797.L	A
PPP1R15B-LIKE.S	A
CDC20.L	A
PRORSD1P.L	A
XELAEV18037959M.G	A
ANKRD12.L	A
MIEF2.S	A
KCTD9.S	A
XELAEV18032462M.G	A
BLCAP.L	A
TCP1.S	A
ANKRD54.L	A
XELAEV18010736M.G	A
XELAEV18040086M.G	A
CFL1.S	A
XELAEV18027980M.G	A
XELAEV18030344M.G	A
HES7.1.S	A
XELAEV18019842M.G	A
XELAEV18000460M.G	A
XELAEV18044316M.G	A
CBWD1.1.L	A
CYR61.S	A
LOC100492292.S	A
XELAEV18029053M.G	A
SOCS6.S	A
TCF20.L	A
FAM46C.S	A
XELAEV18038459M.G	A
ANKRD12.S	A
XELAEV18019227M.G	A
XELAEV18033022M.G	A
KPNB1.S	A
ATXN7L3.L	A
XELAEV18026877M.G	A
YTHDC2.L	A
XELAEV18041306M.G	A
YTHDF3.S	A
ADH5.L	A
TMEM181.L	A
TUBA4.L	A
SLC35A1.L	A
RNF5.L	A
ZYG11B.L	A
UNG.L	A
FKBP4.L	A
TBC1D8.S	A
PAN3.S	A
EIF2AK3.S	A
KIAA0922.L	A
MPHOSPH6.L	A
KIAA1715.L	A
XELAEV18003891M.G	A
XELAEV18010413M.G	A
ETNK1.S	A
LOC100496891.L	A
PLK1.L	A
XELAEV18030723M.G	A
IPP.L	A
ABL2.L	A
H1FOO.S	A
THEM6.L	A
ZBTB8B.S	A
XELAEV18027767M.G	A
PPP1R12A-LIKE.L	A
RCBTB1.L	A
XELAEV18012154M.G	A
SUN1.S	A
KDM3B.S	A
NLRX1.L	A
LOC100486672.L	A
XELAEV18019589M.G	A
XELAEV18044419M.G	A
EIF4ENIF1.S	A
PRSS16.L	A
HDHD3.L	A
CYP1A1.S	A
SNRPG.L	A
RAB5C.L	A
SNPH.S	A
XELAEV18002328M.G	A
CEP76.L	A
XELAEV18023225M.G	A
XELAEV18024346M.G	A
XELAEV18015067M.G	A
XELAEV18012451M.G	A
SLC25A37.L	A
DEDD.L	A
SPDL1.L	A
SLC25A44.S	A
PLIN2.L	A
XELAEV18001427M.G	A
XELAEV18003329M.G	A
TFAP2C.S	A
OR52M1.L	A
C12ORF66.L	A
XELAEV18001376M.G	A
XELAEV18000888M.G	A
XELAEV18024639M.G	A
6330408A02RIK-LIKE.2.S	A
MFSD13A.S	A
XELAEV18001935M.G	A
XETROV90003391M.S	A
STARD7.L	A
XELAEV18042807M.G	A
SMARCA5.S	A
UNNAMED.S_8	A
XPO6.S	A
YAE1D1.L	A
IRF2BP2.L	A
RCBTB1.S	A
YRDC.L	A
RLIM.S	A
FAM46C.L	A
JOSD1.S	A
XELAEV18005213M.G	A
FBXO45.S	A
XELAEV18015396M.G	A
RAB14.S	A
XELAEV18006967M.G	A
KLHL15.L	A
LOC733556.L	A
ARHGAP35.L	A
XETROV90003216M.S	A
RNF220.S	A
SEL1L.S	A
ETS1.S	A
HAUS4.L	A
VPS4B.L	A
RABGEF1.L	A
DAPL1.L	A
BACH1.L	A
XELAEV18042904M.G	A
XELAEV18020591M.G	A
FANCF.L	A
MTHFR.L	A
PDIK1L.L	A
LIPH.S	A
JMJD4.L	A
XELAEV18028128M.G	A
XELAEV18037939M.G	A
RBM38.L	A
MRAS.L	A
XELAEV18038388M.G	A
TSEN34.L	A
VANGL2.S	A
IP6K1.L	A
BRCA2.L	A
XELAEV18026198M.G	A
NSD1.S	A
KCTD6.L	A
HGSNAT.L	A
ISM1.L	A
ZNF639.S	A
CTDNEP1.L	A
ORAI2.L	A
CDKN2AIP.S	A
PYGO1.L	A
RNF169.S	A
XELAEV18036153M.G	A
APELA.L	A
EME1.L	A
SMARCA5.L	A
MGAT3.S	A
BLM.L	A
BCL6.L	A
BTBD6.S	A
CEBPB.L	A
NUFIP2.L	A
RARG-LIKE.2.L	A
XETROV90010127M.L	A
LOC101731254-LIKE.L	A
XELAEV18023176M.G	A
STAMBP.S	A
EIF1.L	A
XELAEV18037503M.G	A
XELAEV18015066M.G	A
CCDC130.L	A
KMT5C.L	A
XELAEV18030438M.G	A
XELAEV18028550M.G	A
XELAEV18009254M.G	A
PYGO2.L	A
XELAEV18021145M.G	A
TXNL4B.S	A
SDR42E1.L	A
OTUD4.L	A
WDR82.S	A
UBE2Z.S	A
BRF2.L	A
SLC25A28.L	A
ALG11.L	A
CBX2.L	A
ATXN1L.S	A
RNPEPL1.L	A
IDH3A.S	A
C2ORF69.S	A
ORAI2.S	A
LOC100491544.L	A
FBXO42.L	A
ATG101.L	A
XELAEV18041824M.G	A
CDT1.L	A
DUS4L.L	A
PTPN23.L	A
RAB33B.S	A
KBTBD8.S	A
POLD2.L	A
C10ORF118-LIKE.S	A
XELAEV18002033M.G	A
XELAEV18002911M.G	A
CNTD2.L	A
ESCO1.L	A
ZHX3.S	A
SPSB1.L	A
XELAEV18010808M.G	A
TMEM169.L	A
STYX.S	A
RMND5A.L	A
PSAT1.L	A
GATAD1.L	A
SPEN.S	A
FAM21A.L	A
XELAEV18020379M.G	A
PGAM1.L	A
SLC39A10.S	A
XELAEV18007990M.G	A
TMEM87B.L	A
XELAEV18021225M.G	A
LURAP1.S	A
DGUOK.S	A
TMEM263.S	A
XETROV90006404M.L	A
ADRB3.L	A
CCNB1.2.S	A
XELAEV18000072M.G	A
XELAEV18014101M.G	A
XELAEV18046153M.G	A
SPTY2D1.L	A
PLIN3.S	A
ZDHHC23.L	A
RACGAP1.S	A
LOC100487019.S	A
PIP5K1A.L	A
TM9SF1.L	A
ZNF684.S	A
GAD1.2.S	A
C3ORF17.L	A
POLR3F.L	A
MXD3.L	A
PKD2.L	A
USP37.L	A
BTBD3.L	A
INTS6.L	A
STC1.L	A
MYCL.S	A
GSE1.S	A
XELAEV18011015M.G	A
XELAEV18024078M.G	A
MFSD6L.L	A
HS6ST3-LIKE.S	A
XELAEV18034198M.G	A
CCNB1.2.L	A
ETS1.L	A
HSPA5.L	A
MGC85180.S	A
LOC100486629.L	A
BET1.L	A
XELAEV18000471M.G	A
GATSL3.L	A
XELAEV18022354M.G	A
NIPA2.S	A
ARL10B.L	A
XETROV90017736M.L	A
SLC35A5.S	A
SLC35A4.L	A
SYS1.S	A
TM2D3-LIKE.S	A
XYLT2.L	A
TRAFD1.L	A
IPPK.S	A
USP22.L	A
SBDS.L	A
XELAEV18017572M.G	A
IDI1.L	A
LOC100487055-LIKE.L	A
MAB21L2.L	A
NBL1.L	A
XELAEV18032855M.G	A
ERCC8.S	A
SPRYD3.L	A
FBXW7.S	A
SLC25A44.L	A
KEAP1.S	A
XELAEV18001436M.G	A
LOC100498165-LIKE.L	A
FGFR1OP2.L	A
FAM63A.L	A
CSE1L.S	A
SPEN.L	A
XELAEV18004836M.G	A
LOC100489788-LIKE.L	A
NUS1.L	A
XELAEV18034297M.G	A
GCNT3.S	A
XELAEV18010711M.G	A
SIRT6.L	A
MZT2B.S	A
PIK3R2-LIKE.S	A
LOC100145065.L	A
XELAEV18007328M.G	A
RNF185.S	A
XELAEV18026797M.G	A
PTF1A.L	A
SLC35F5.L	A
NR1I2.S	A
XELAEV18010400M.G	A
TPRN.S	A
LOC100497097.L	A
NR1D1.S	A
XELAEV18020662M.G	A
XELAEV18043422M.G	A
BIRC5.1.L	A
LOC733561.L	A
DOK1.L	A
ACADL.L	A
LOC100495066-LIKE.S	A
XELAEV18026187M.G	A
MDH2.L	A
SUCO.S	A
SIAH1.L	A
LOC100492192.L	A
TRAIP.L	A
RPAP1.S	A
MLLT1.L	A
TAF4B.S	A
VPS18.S	A
ESPL1.L	A
XELAEV18008814M.G	A
PKN3.L	A
XELAEV18041669M.G	A
NOT.L	A
XETROV90016684M.S	A
ZNF335.L	A
LOC100485511-LIKE.S	A
ZBTB6.S	A
ZNF770.L	A
VRK1.L	A
TOR1AIP2.S	A
ASCL1.L	A
XELAEV18000096M.G	A
MCM10.L	A
MYCL.L	A
LIN9.L	A
XELAEV18002315M.G	A
ARL2.L	A
GCNT1.L	A
CDC37L1.L	A
RCOR2.L	A
MRAS.S	A
MTBP.S	A
LEMD3.S	A
LOC100495218-LIKE.S	A
MESDC1.L	A
RBM26.L	A
ACOT12.L	A
VCPIP1.S	A
GBF1-LIKE.S	A
XELAEV18039866M.G	A
XELAEV18037668M.G	A
DDX19B.L	A
BBS2.S	A
XELAEV18001454M.G	A
KIAA0922.S	A
C6ORF57.L	A
GTF3C4.L	A
PDIK1L.S	A
TLE1.L	A
TBC1D14-LIKE.L	A
FAM107B.S	A
FBXO30.L	A
LOC100170463.S	A
RNF19A.L	A
XELAEV18023361M.G	A
BMP2.S	A
HES3.L	A
XELAEV18019321M.G	A
MGC85180.L	A
XELAEV18030393M.G	A
CDCA7-LIKE.1.L	A
XELAEV18032647M.G	A
LOC100495603.S	A
TPST2.S	A
LEPROT.S	A
XELAEV18016533M.G	A
XELAEV18011828M.G	A
XETROV90006027M.S	A
XELAEV18030339M.G	A
PCYT1A.S	A
MIS18A.L	A
IRF2BPL.L	A
RHOG-LIKE.1.S	A
LOC100216141.S	A
ENSXETP00000056934	A
XELAEV18004626M.G	A
ABHD17A.L	A
LOC101730294.L	A
RALGAPB.L	A
ORC1.L	A
XELAEV18003893M.G	A
TFAP2A.S	A
CSE1L.L	A
XELAEV18000355M.G	A
IRF2.S	A
BOLA1.L	A
KLF5.S	A
EOMES.S	B
XELAEV18026293M.G	B
XELAEV18028631M.G	B
MIX1.L	B
EOMES.L	B
LEFTY.L	B
XELAEV18028630M.G	B
GSC.L	B
XELAEV18030463M.G	B
XELAEV18026295M.G	B
XELAEV18038707M.G	B
LEFTY.S	B
XELAEV18000337M.G	B
FLRT3.L	B
SOCS3.S	B
WNT11B.L	B
XELAEV18000217M.G	B
HAS2.S	B
XELAEV18043725M.G	B
XELAEV18002673M.G	B
NODAL1.L	B
VEGT.S	B
HAS2.L	B
XELAEV18001880M.G	B
XELAEV18030606M.G	B
XELAEV18027368M.G	B
XELAEV18003796M.G	B
XELAEV18028629M.G	B
SOCS3.L	B
LOC105945479	B
CASS4.L	B
MENF.1-LIKE.1	B
STX19.L	B
XELAEV18012757M.G	B
XELAEV18036450M.G	B
XELAEV18034155M.G	B
SOX2.S	B
XELAEV18031254M.G	B
EGR1.L	B
XELAEV18012750M.G	B
XELAEV18036901M.G	B
HES7.2.S	B
GSC.S	B
JUNB.L	B
XELAEV18005946M.G	B
CLDN4.S	B
ZFP36.S	B
CLDN23.L	B
FZD8.S	B
ZSWIM4.S	B
GS17.L	B
RASL11B.S	B
XELAEV18000325M.G	B
XELAEV18036955M.G	B
MGC76328.L	B
XELAEV18001991M.G	B
XELAEV18000237M.G	B
MSX1.L	B
LPAR6.L	B
FOS.L	B
NODAL2.L	B
XELAEV18030464M.G	B
GATA2.L	B
NPTX2.S	B
FOS.S	B
JUNB.S	B
NUDT22.L	B
CLDN6.S	B
OSR2.S	B
XELAEV18041975M.G	B
FOXJ1.L	B
RASL11B.L	B
SFRP2.S	B
EGR1.S	B
XELAEV18024763M.G	B
LOC398404.L	B
XELAEV18035104M.G	B
SH3BP4.L	B
RHOB.L	B
KIRREL2.S	B
XELAEV18012758M.G	B
GRHL3.S	B
XELAEV18002981M.G	B
XELAEV18003910M.G	B
LOC101733813	B
XELAEV18046797M.G	B
CDC25B.S	B
FGF8.L	B
SALL1.S	B
XELAEV18041511M.G	B
XELAEV18035472M.G	B
XELAEV18030359M.G	B
XELAEV18047362M.G	B
EPHA4.L	B
CASS4.S	B
XELAEV18001443M.G	B
XELAEV18001896M.G	B
POU5F3.2.S	B
GRHL3.L	B
POU5F3.2.L	B
XELAEV18003062M.G	B
NOT.S	B
SOWAHC.L	B
XELAEV18019726M.G	B
XELAEV18046327M.G	B
LOC100192369.S	B
XELAEV18023727M.G	B
EFNB2.S	B
HOXC12.L	B
FGF8.S	B
ENSXETP00000058058	B
XELAEV18026296M.G	B
RDH10.L	B
FOSL1.L	B
TXNIP.S	B
LYPD2.L	B
PLK3.L	B
XELAEV18032638M.G	B
HES1.S	B
HHEX.S	B
XELAEV18016640M.G	B
XELAEV18003057M.G	B
XETROV90023795M.L	B
XELAEV18002863M.G	B
MID1IP1.L	B
SNAI1.S	B
FZD8.L	B
LOC100494483.L	B
DUSP5.L	B
HAMP2.L	B
XELAEV18001442M.G	B
XELAEV18014049M.G	B
XELAEV18009885M.G	B
XELAEV18027369M.G	B
CCND1.S	B
CLDN5.L	B
MAFB.S	B
CCNE2.L	B
XELAEV18032621M.G	B
LOC100492428.S	B
XELAEV18030716M.G	B
HOXD9.L	B
SOX7.S	B
BTG2.S	B
XELAEV18002023M.G	B
DUSP5.S	B
XELAEV18021692M.G	B
TIMP-1.L	B
E2F7.L	B
XELAEV18000698M.G	B
HES4.L	B
XELAEV18005941M.G	B
XELAEV18039183M.G	B
XELAEV18031479M.G	B
NFKBIZ.S	B
GS17.S	B
XELAEV18017876M.G	B
XELAEV18032643M.G	B
LOC100487668.S	B
PLAC9.S	B
XELAEV18002982M.G	B
METRNL.S	B
CLDN5.S	B
H2AFX.L	B
XELAEV18032624M.G	B
XELAEV18030387M.G	B
XELAEV18019725M.G	B
FAM212A.L	B
IRS4.S	B
XETROV90000563M.L	B
XELAEV18030356M.G	B
ZSWIM4.L	B
IER5.L	B
ZFP36L2.L	B
XELAEV18037875M.G	B
RNF135.L	B
UNC93A.L	B
XELAEV18032628M.G	B
XELAEV18030354M.G	B
LOC100489157-LIKE.S	B
FAM84B.S	B
APCDD1.S	B
XELAEV18002024M.G	B
TWIST1.L	B
FGF20.L	B
SPRY1.L	B
XELAEV18030357M.G	B
EPHA2.S	B
CXCR4.L	B
XBP1.L	B
DLX5.S	B
XELAEV18045943M.G	B
SOX21.S	B
TFAP2A.L	B
XELAEV18018970M.G	B
ITPRIP.L	B
SRSF7.L	B
XELAEV18001750M.G	B
XELAEV18026131M.G	B
XBP1.S	B
XELAEV18043772M.G	B
P2RY2.L	B
ATF4.L	B
SZL.S	B
XELAEV18011187M.G	B
NRARP.L	B
XELAEV18003368M.G	B
NEDD9.S	B
XELAEV18036077M.G	B
RARG-LIKE.1.S	B
XELAEV18030355M.G	B
XELAEV18019724M.G	B
HOXD9.S	B
XELAEV18038704M.G	C
XELAEV18038702M.G	C
MIXER.L	C
XELAEV18003702M.G	C
MIG30.L	C
MIXER.S	C
XELAEV18000483M.G	C
XELAEV18022168M.G	C
FOXA4.L	C
POU5F3.1.L	C
XELAEV18002160M.G	C
APLNR.L	C
XELAEV18000342M.G	C
FOXA4.S	C
PCDH8.2.L	C
AKAP12.L	C
CER1.S	C
GDF3.S	C
CHRD.S	C
APLNR.S	C
XELAEV18038693M.G	C
CRX.L	C
CCNG1.L	C
XELAEV18012294M.G	C
XELAEV18010114M.G	C
XELAEV18002554M.G	C
CAPRIN2.S	C
XELAEV18027367M.G	C
FOXD4L1.1.S	C
XELAEV18040367M.G	C
MIX1.S	C
CHRD.1.L	C
OTX2.L	C
A2M.S	C
LOC101731538-LIKE.S	C
POU5F3.1.S	C
LOC100494211.L	C
PNHD.S	C
XELAEV18041402M.G	C
ZIC3.L	C
T.S	C
PLK2.L	C
ZIC3.S	C
XELAEV18003895M.G	C
XELAEV18038703M.G	C
HAS-RS.S	C
XELAEV18026162M.G	C
WNT8A.L	C
CHRD.2.L	C
AHNAK-LIKE.S	C
PNHD.L	C
XELAEV18000418M.G	C
XELAEV18034615M.G	C
G0S2.L	C
XELAEV18003524M.G	C
LOC100488718.L	C
XELAEV18029243M.G	C
XELAEV18035102M.G	C
PCDH8.2.S	C
XELAEV18024458M.G	C
XELAEV18038498M.G	C
XELAEV18002723M.G	C
IRX3.L	C
FN3K.L	C
SOX17A.S	C
XELAEV18003284M.G	C
XELAEV18000128M.G	C
XELAEV18004563M.G	C
KRT.S	C
FOXC2.L	C
POST.S	C
AZIN2.S	C
LOC101733854.S	C
XELAEV18002038M.G	C
MIG30.S	C
KRT5.7.S	C
XELAEV18024251M.G	C
XELAEV18015096M.G	C
RGS2.L	C
SOX17A.L	C
GATM.L	C
XELAEV18002771M.G	C
ARL4C.S	C
XETROV90015528M.L	C
XELAEV18002446M.G	C
XELAEV18000697M.G	C
XELAEV18024376M.G	C
LOC100494211.S	C
XELAEV18026939M.G	C
FICD.S	C
XELAEV18013625M.G	C
POST.L	C
PTGS2.S	C
XELAEV18035471M.G	C
XELAEV18017365M.G	C
VENTX1.2.L	C
ID3.L	C
XELAEV18043771M.G	C
XELAEV18038969M.G	C
XELAEV18001992M.G	C
LOC100497528.S	C
XELAEV18029191M.G	C
CRX.S	C
XELAEV18014773M.G	C
LIN28A.L	C
XELAEV18032701M.G	C
XELAEV18037263M.G	C
XELAEV18038708M.G	C
XELAEV18035082M.G	C
XELAEV18029244M.G	C
XELAEV18038694M.G	C
XELAEV18024762M.G	C
XELAEV18041895M.G	C
XETROV90015445M.L	C
ZNF268.L	C
XELAEV18003991M.G	C
XELAEV18004072M.G	C
XELAEV18035103M.G	C
FRZB.S	C
XELAEV18045771M.G	C
XELAEV18036120M.G	C
XELAEV18004077M.G	C
VENTX1.2.S	C
C3AR1.L	C
XELAEV18029200M.G	C
SP5L.S	C
KRT5.7.L	C
XELAEV18002984M.G	C
OTX2.S	C
XELAEV18003069M.G	C
XELAEV18038148M.G	C
XELAEV18029519M.G	C
XELAEV18004073M.G	C
XELAEV18035105M.G	C
XELAEV18004190M.G	C
LOC733553.L	C
LOC100497513-LIKE.S	C
SOX17B.1.S	C
XELAEV18038711M.G	C
XELAEV18038601M.G	C
XELAEV18027269M.G	C
ADMP2.L	C
XELAEV18006037M.G	C
SGK1.L	C
FZD2.L	C
RND1.L	C
MXI1.L	C
XELAEV18026949M.G	C
SOX17B.1.L	C
XELAEV18002950M.G	C
FLRT3.S	C
FOXD4L1.1.L	C
XELAEV18046811M.G	C
GGT1.L	C
HAS1.S	C
XELAEV18002122M.G	C
XELAEV18029462M.G	C
XELAEV18038602M.G	C
HES3.1.L	C
ID3.S	C
SLC38A2.L	C
LOC105947324	C
XELAEV18004208M.G	C
XELAEV18024765M.G	C
XELAEV18016751M.G	C
RGS16.S	C
XELAEV18021693M.G	C
XELAEV18024764M.G	C
XELAEV18026940M.G	C
ALPL.L	C
OSR1.L	C
LOC100489607	C
OSR2.L	C
LHX1.L	C
LOC100487455.S	C
VEGT.L	C
LHX1.S	C
XELAEV18003995M.G	C
SALL1.L	C
XELAEV18032449M.G	C
XELAEV18043774M.G	C
FOXC1.S	C
XELAEV18012745M.G	C
XELAEV18002949M.G	C
XELAEV18034617M.G	C
FOXJ1.S	C
XELAEV18037841M.G	C
LOC549413.L	C
PLEKHN1.L	C
XELAEV18002068M.G	C
LOC398404.S	C
XELAEV18004736M.G	C
SP5L.L	C
LRIG3.L	C
FAM46A.L	C
XELAEV18013483M.G	C
XELAEV18021140M.G	C
BTG1.L	C
XELAEV18038180M.G	C
XELAEV18016893M.G	C
XELAEV18026894M.G	C
CMTM8.L	C
XELAEV18043700M.G	C
XELAEV18017777M.G	C
GJB2.L	D
XELAEV18011585M.G	D
CRABP2.L	D
CER1.L	D
FOXA2.S	D
FOXA2.L	D
DIRAS3.L	D
T.L	D
SST.L	D
XELAEV18035064M.G	D
XETROV90026715M.L	D
ADAP1.L	D
KRT12.S	D
FRZB.L	D
MDM2.L	D
FOXB1.L	D
SLC12A3.2.S	D
XELAEV18026687M.G	D
CFP.L	D
PLK2.S	D
NEFL.L	D
LOC101731753.L	D
HES3.1.S	D
SP5.L	D
LOC100490020.L	D
XELAEV18002864M.G	D
XELAEV18008648M.G	D
AKAP2.S	D
XELAEV18037562M.G	D
XELAEV18022166M.G	D
ADMP.S	D
XELAEV18000592M.G	D
XELAEV18035570M.G	D
LOC101733888.L	D
CDX1.S	D
XELAEV18009632M.G	D
XELAEV18038699M.G	D
XELAEV18047972M.G	D
LIN28A.S	D
PYGM.S	D
PKDCC.1.L	D
GFPT1.L	D
XELAEV18036119M.G	D
LPAR6.S	D
MSGN1.L	D
CA14.L	D
XETROV90014299M.L	D
HOXD1.S	D
FOXC2.S	D
XELAEV18013504M.G	D
ATP1A1.S	D
SOCS4.S	D
CKAP4.S	D
MGC69520.L	D
XELAEV18040880M.G	D
ZNF750.L	D
XELAEV18004040M.G	D
XELAEV18003060M.G	D
CNN1.L	D
XELAEV18000171M.G	D
CDX2.L	D
IRX3.S	D
XELAEV18013503M.G	D
XELAEV18020076M.G	D
VDAC1.L	D
NPPB.S	D
CDX4.L	D
FOXA1.S	D
XELAEV18020010M.G	D
RAP2B.L	D
PDK4.S	D
XELAEV18042324M.G	D
XELAEV18001114M.G	D
CCNG1.S	D
XELAEV18006002M.G	D
XELAEV18004284M.G	D
VENTX1.1.L	D
FOXB1.S	D
XELAEV18024766M.G	D
LRP10.L	D
XELAEV18037262M.G	D
LOC100145165.S	D
XELAEV18038697M.G	D
CNRIP1.L	D
PLEKHG5.S	D
GATA2.S	D
SLC30A8.L	D
XELAEV18026480M.G	D
XELAEV18043775M.G	D
XELAEV18002860M.G	D
XELAEV18033000M.G	D
MDK.S	D
GFPT1.S	D
KCNK6.S	D
PRICKLE1.L	D
MYF5.S	D
LRP10.S	D
T2.S	D
NGFR.S	D
XELAEV18001656M.G	D
KRT.L	D
STOX1.S	D
ANGPT4.S	D
NGFR.L	D
SF3B5.S	D
RHEBL1.S	D
XELAEV18012293M.G	D
LRIG3.S	D
APOC1-LIKE.L	D
ESR-5.L	D
IGSF3.L	D
XELAEV18041869M.G	D
CDKNX.S	D
FOXD3.L	D
AHNAK.L	D
ST6GALNAC2.L	D
XELAEV18030003M.G	D
RHEBL1.L	D
ZNF750.S	D
XELAEV18023152M.G	D
XELAEV18040662M.G	D
CEBPA.L	D
ATP1A1.L	D
FSBP-LIKE.L	D
LOC100487499.S	D
FGFR2.L	D
LOC100488229.L	D
XELAEV18047398M.G	D
FBP1.L	D
XELAEV18027363M.G	D
MSGN1.S	D
PRICKLE1.S	D
SH3BP4.S	D
VENTX1.1.S	D
PISD-LIKE.2.L	D
WEE1.S	D
TMPRSS4.L	D
MAFB.L	D
XELAEV18026951M.G	D
MYF5.L	D
GATA6.S	D
XELAEV18001274M.G	D
HNRNPA1.S	D
TUBA3C.S	D
XETROV90027339M.L	D
RBM12.L	D
RAP2B.S	D
LOXL1.L	D
XELAEV18003356M.G	D
C3.L	D
MST1.L	D
XELAEV18022564M.G	D
XELAEV18032316M.G	D
FOXD4L1.2.L	D
PRSS36.L	D
SNAI2.S	D
MYOD1.S	D
XELAEV18004064M.G	D
XELAEV18013398M.G	D
HSD11B1.S	D
XELAEV18038705M.G	D
XELAEV18004283M.G	D
XETROV90031005M.L	D
FZD2.S	D
CLCA3P-LIKE.L	D
XELAEV18011642M.G	D
XELAEV18007062M.G	D
ADMP.L	D
SFPQ.L	D
CLDN4.L	D
SGK223.S	D
AMOTL2.L	D
XELAEV18035740M.G	D
XELAEV18016623M.G	D
XELAEV18025405M.G	D
HAL.1.L	D
MGC89906.L	D
XELAEV18035006M.G	D
C9.L	D
SMAD4.1.L	D
CCNB3.S	D
EPHA4.S	D
XELAEV18047370M.G	D
XELAEV18024674M.G	D
DKK1.L	D
DKK1.S	D
WNT8A.S	D
XELAEV18035759M.G	D
PRDM1.L	D
XELAEV18019679M.G	D
GATA4.S	D
XELAEV18009265M.G	D
FOXA1.L	D
LOC100489393.S	D
TRIL.S	D
LOC100490918-LIKE.L	D
XELAEV18000714M.G	D
GPR143.L	D
XELAEV18000178M.G	D
FOXC1.L	D
SDC4.L	D
XELAEV18039921M.G	D
ANKRD65.L	D
XELAEV18031253M.G	D
XELAEV18012280M.G	D
XELAEV18010085M.G	D
CKS1B.L	D
RASSF7.L	D
XDH.S	D
XELAEV18029059M.G	D
MMP14.L	D
XELAEV18035080M.G	D
PTMA.L	D
WEE1.L	D
XELAEV18000694M.G	D
XELAEV18009838M.G	D
XELAEV18038061M.G	D
XELAEV18030471M.G	D
XELAEV18009053M.G	D
UPK1B.S	D
CDX4.S	D
TMEM8B.L	D
GADD45G.S	D
FAM211B.L	D
KLF11.L	D
XELAEV18030382M.G	D
LSP1.S	D
XELAEV18024586M.G	D
XELAEV18040848M.G	D
XELAEV18046387M.G	D
HOXD1.L	D
XELAEV18038698M.G	D
LOC100490338.S	D
XELAEV18026372M.G	D
XELAEV18031478M.G	D
GLIPR1L1.L	D
KLF10.S	D
XELAEV18043356M.G	D
GNE.L	D
NCEH1.S	D
LOC100490316.L	D
PCGF1.S	D
GJB1.L	D
KIAA0232.S	D
HAO1.L	D
XETROV90026452M.S	D
PKDCC.1.S	D
TMEM127.S	D
XELAEV18047400M.G	D
EDA2R.L	D
KIRREL2.L	D
EFNB2.L	D
CIRBP.L	D
DLL1.L	D
CDK5R1.L	D
AKAP2.L	D
RBM20.S	D
XELAEV18045832M.G	D
XELAEV18032309M.G	D
KRT18.S	D
ADAM33.L	D
SESN1.S	D
LOC100492639-LIKE.L	D
MPLKIP.S	D
HES1.L	D
UPK1A.S	D
LOC101730320.L	D
XELAEV18045052M.G	D
PARP3.L	D
LOC100498064.L	D
CDX2.S	D
RBMX.L	D
TDG.S	D
KANSL2.S	D
PCNA.L	D
XETROV90001134M.L	D
XELAEV18003609M.G	D
MID1IP1.S	D
E2F8.L	D
LOC100486893.S	D
XELAEV18042095M.G	D
TXNIP.L	D
XELAEV18039582M.G	D
CIRBP.S	D
XELAEV18041896M.G	D
WIZ-LIKE.S	D
C8G.S	D
XELAEV18030478M.G	D
XEPSIN.L	D
LOC100495222.1.L	D
XELAEV18021759M.G	D
SPINT2.L	D
FAM43A.S	D
UNNAMED.S_13	D
XELAEV18032645M.G	D
ENC1.2.S	D
CROCC.L	D
KRT16.S	D
ZNF740.S	D
ZC3H10.L	D
CDCA3.L	D
KRT8.S	D
XETROV90026746M.L	D
XETROV90020413M.S	D
CCNB3.L	D
LOC100492825.L	D
NFKBIA.L	D
XELAEV18026269M.G	D
LOC100490274.L	D
DIO3.L	D
XETROV90027339M.S	D
XELAEV18022211M.G	D
VENTX3.2.S	D
XELAEV18044535M.G	D
XETROV90021856M.S	D
RAB34.L	D
TPBG.L	D
BTBD6.L	D
SESN2.L	D
XELAEV18035383M.G	D
VENTX3.2.L	D
SP5.S	D
CLCF1.L	D
LMO4.2.S	D
FOXI1.L	D
XETROV90003468M.S	D
DYNLL1.L	D
NIPAL2.L	D
PRDM1.S	D
SOCS3-LIKE.1.L	D
CHST2.S	D
RALB.S	D
PDGFRA.S	D
SLC27A3.L	D
ALDH1A2.S	D
XELAEV18005134M.G	D
XELAEV18045649M.G	D
XELAEV18003341M.G	D
XELAEV18004191M.G	D
HEXIM1.L	D
XELAEV18003775M.G	D
NDUFA8.L	D
XELAEV18038622M.G	D
LOC101734025.L	D
LOC100127323.S	D
XELAEV18021227M.G	D
ARL4C.L	D
PARS2.L	D
HP1BP3.L	D
ZIC1.L	D
XELAEV18026605M.G	D
XELAEV18005939M.G	D
XELAEV18037212M.G	D
XELAEV18001971M.G	D
LGI4.L	D
HMGN1.S	D
HDGF.L	D
SEBOX.L	D
XELAEV18047430M.G	D
XELAEV18015899M.G	D
XELAEV18026908M.G	D
PTBP1.L	D
B3GNT2.S	D
XELAEV18022406M.G	D
GATA4.L	D
FRZB2.L	D
XELAEV18012292M.G	D
HMGB2.S	D
HHEX.L	D
XELAEV18046287M.G	D
MESPB.L	D
LOC100497729.L	D
HEXIM1.S	D
SEMA4A.S	D
BEST2.L	D
ZMIZ2.L	D
MAP1LC3A.S	D
AKAP12.S	D
XELAEV18000011M.G	D
CDK5R1.S	D
MESPB.S	D
XELAEV18030001M.G	D
RBMX.S	D
LOC100493516.S	D
XETROV90026785M.L	D
CEL-LIKE.2.S	D
NLRC4.L	D
LOC394967.L	D
DARMIN.L	D
FKBP9.L	D
MCM6.2.L	D
SRSF2.L	D
NOTCH1.L	D
XELAEV18030394M.G	D
XELAEV18024199M.G	D
GPR4.S	D
XELAEV18005924M.G	D
HMGB2.L	D
XELAEV18003350M.G	D
GPR45.S	D
IRX1.L	D
LOC101731280.S	D
XELAEV18001370M.G	D
TLX3.L	D
ZMCM3.L	D
SRSF7.S	D
PTMA.S	D
LOC100489393.L	D
ARL4A.S	D
LOC100486385.S	D
ROR2.L	D
ARGLU1.S	D
PNP.L	D
HNRNPL.L	D
XELAEV18021764M.G	D
CYP27C1.S	D
PROSER1.S	D
CDKNX.L	D
LOC101730930.L	D
XELAEV18037541M.G	D
MYPOP.S	D
XELAEV18030460M.G	D
GATA6.L	D
XELAEV18025448M.G	D
XELAEV18039307M.G	D
SPRY2.L	D
ELOF1.L	D
TP53INP1.L	D
UPK3B.L	D
XELAEV18014751M.G	D
HMGN2.L	D
XELAEV18034441M.G	D
XKR7.L	D
XELAEV18030146M.G	D
SLC7A3.L	D
DMRTA2.S	D
XELAEV18010303M.G	D
XELAEV18041894M.G	D
RBM5.L	D
SPRY2.S	D
LOC100487796-LIKE.S	D
CNN1.S	D
XETROV90027705M.S	D
AURKA.L	D
MAFA.L	D
XELAEV18030425M.G	D
ID4.S	D
HNRNPA1.L	D
E2F7.S	D
XELAEV18034843M.G	D
MARCKSL1.L	D
VCAN.L	D
XELAEV18040126M.G	D
ATF4.S	D
LOC100497061.L	D
TUBB2B.L	D
XELAEV18028681M.G	D
LOC100145174.L	D
XELAEV18043475M.G	D
XELAEV18035430M.G	D
TOP2A.L	D
XARP-LIKE.L	D
PDGFRA.L	D
SLC30A10.S	D
SFPQ.S	D
USP43.S	D
USP54.S	D
ADAMTS1.L	D
XELAEV18016122M.G	D
HNRNPR.L	D
RBL1.L	D
IGFBP2.L	D
XELAEV18025987M.G	D
XELAEV18023726M.G	D
C8ORF4.L	D
NCL.L	D
MARCH7.S	D
DEDD2.L	D
ARRDC3.L	D
EFS.S	D
XELAEV18012793M.G	D
FGF20.S	D
XELAEV18039846M.G	D
FCGBP.L	D
LOC100486548.L	D
ATP1B3.L	D
XETROV90029963M.L	D
CEBPD.S	D
PLEKHN1.S	D
TMEM138.L	D
XELAEV18000375M.G	D
MDK.L	D
XETROV90020467M.S	D
XETROV90024734M.L	D
XELAEV18017103M.G	D
RAD51.L	D
XELAEV18003957M.G	D
CKAP4.L	D
TUFT1.L	D
LOC101732045.L	D
LRRC24.L	D
CBX1.S	D
XELAEV18040396M.G	D
XELAEV18000160M.G	D
XELAEV18035317M.G	D
XELAEV18003230M.G	D
WDR16.L	D
XELAEV18043812M.G	D
TMEM238.S	D
DLX3.S	D
XELAEV18033723M.G	D
THBS1.L	D
TNFRSF6B.L	D
DYNLL1.S	D
SPRY4.L	D
CA7.L	D
ZFAND5.L	D
XELAEV18041735M.G	D
CDKN1A.L	D
CDC42EP4.S	D
ENSXETP00000058126	D
XELAEV18006838M.G	D
XELAEV18008078M.G	D
XELAEV18038696M.G	D
XELAEV18001724M.G	D
GJC2.L	D
KIAA0907.S	D
TMEM79.S	D
XELAEV18016829M.G	D
XELAEV18034439M.G	D
RNF222.L	D
XELAEV18032619M.G	D
HSPA8.S	D
IRX2.L	D
XELAEV18004041M.G	D
XELAEV18044082M.G	D
XELAEV18037213M.G	D
SALL3.L	D
XELAEV18032655M.G	D
ENC1.L	D
XELAEV18046388M.G	D
XELAEV18006613M.G	D
XELAEV18038149M.G	D
TCEB3.S	D
DLL1.S	D
XELAEV18046343M.G	D
KIAA1614.L	D
CAPNS1-LIKE.L	D
ADORA2A.S	D
XELAEV18007761M.G	D
XELAEV18000693M.G	D
DDIT4.L	D
ZNF608.L	D
SRSF12.S	D
XELAEV18009052M.G	D
XELAEV18030388M.G	D
XELAEV18034438M.G	D
XETROV90001134M.S	D
LOC100494123-LIKE.L	D
NCK2.L	D
TOP2B-LIKE.L	D
XELAEV18002386M.G	D
XELAEV18001701M.G	D
XELAEV18017186M.G	D
RAB11FIP4L.S	D
LZTS1.L	D
EFNA1.S	D
TP53INP1.S	D
XELAEV18029885M.G	D
ILF3.L	D
SP8.S	D
HMGN1.L	D
KHDRBS1.S	D
TJP2.L	D
TIMM23.S	D
DHRS3.S	D
BRD2.S	D
LOC100487499.L	D
CDK1.L	D
KCNK6.L	D
E2F3.L	D
XELAEV18029679M.G	D
XELAEV18004205M.G	D
RNF223.L	D
FGFR2.S	D
RARG-LIKE.1.L	D
FBLIM1.L	D
XELAEV18000040M.G	D
XELAEV18020101M.G	D
LOC100494984.L	D
LUC7L3.L	D
PPAP2C.L	D
CABLES2.L	D
LOC100486548.S	D
MCL1.L	D
FZD10.L	D
LOC100485797-LIKE.L	D
XELAEV18003607M.G	D
XELAEV18027349M.G	D
C7ORF55.L	D
RGS1.L	D
NRARP.S	D
XELAEV18014929M.G	D
XELAEV18015736M.G	D
MIDN.L	D
OLIG4.L	D
LOC100487769-LIKE.L	D
XELAEV18038829M.G	D
CA9.L	D
HNRNPK.L	D
SLC25A17.L	D
HNRNPA0.L	D
XELAEV18002406M.G	D
XELAEV18005092M.G	D
[truncated: 2 more rows]
