# Supplementary material for: Temporal transcriptomic profiling reveals dynamic changes in gene expression of Xenopus animal cap upon activin treatment
Source: Sci Rep. 2021 Jul 15;11:14537. doi: 10.1038/s41598-021-93524-x (PMC8282838; doi:10.1038/s41598-021-93524-x)
Supplement: Supplementary file 5 — Supplementary Information 5. [file 41598_2021_93524_MOESM5_ESM.xlsx]

## Sheet: Cluster A
Supplementary Table S4. List of GO terms and assigned genes in each k-means cluster. The table contains 4 sections, one for each cluster.
Cluster A
Molecular Function
	ID	Term		Genes
1	GO:0044390	Ubiquitin-like protein conjugating enzyme binding		RNF138 DCUN1D3 RNF19A RNF19B RNF5
2	GO:0031624	Ubiquitin conjugating enzyme binding		RNF138 DCUN1D3 RNF19A RNF19B
3	GO:0070412	R-SMAD binding		JUN FOXH1 MEN1
4	GO:0005381	Iron ion transmembrane transporter activity		SLC25A37 SLC25A28
5	GO:0000403	Y-form DNA binding		BLM MEN1
6	GO:0070403	NAD+ binding		SIRT6 PARP15
7	GO:0017162	Aryl hydrocarbon receptor binding		TBP TAF4
8	GO:0070513	Death domain binding		DAPL1 TRADD
9	GO:0008532	N-acetyllactosaminide beta-1,3-N-acetylglucosaminyltransferase activity		B3GNT5 B3GNT4
10	GO:0016273	Arginine N-methyltransferase activity		PRMT5 WDR77
Biological Process
	ID	Term		Genes
1	GO:0006998	Nuclear envelope organization		CTDNEP1 SUN1 PLK1 TOR1AIP2 LEMD3 TMEM170A
2	GO:1900102	Negative regulation of endoplasmic reticulum unfolded protein response		PPP1R15B HSPA5 DNAJB9 BFAR
3	GO:0010824	Regulation of centrosome duplication		STIL VPS4B CHMP1A SPICE1 CEP76
4	GO:0090166	Golgi disassembly		GBF1 STX5 VRK1
5	GO:0048313	Golgi inheritance		GBF1 STX5 VRK1
6	GO:0043471	Regulation of cellular carbohydrate catabolic process		PPP1R3B PGAM2
7	GO:0010824	Regulation of centrosome duplication		STIL VPS4B CHMP1A SPICE1 CEP76
8	GO:0042791	5S class rRNA transcription from RNA polymerase III type 1 promoter		GTF3C2 GTF3C4
9	GO:0042797	tRNA transcription from RNA polymerase III promoter		GTF3C2 GTF3C4
10	GO:0090435	Protein localization to nuclear envelope		PLK1 TOR1AIP2
KEGG Pathway
		Term		Genes
1		Progesterone-mediated oocyte maturation		MOS CCNB2 CCNA1 CPEB1 ANAPC7 PLK1 PIK3R2 CDC25A
2		Prolactin signaling pathway		CCND2 SOCS1 TNFSF11 PIK3R2 SOCS6 SOCS5
3		Nucleotide excision repair		RPA3 POLD2 ERCC8 DDB2
4		p53 signaling pathway		CASP9 CCNB2 CCND2 EI24 SIAH1 DDB2
5		Citrate cycle (TCA cycle)		MDH2 SDHD ACO2 IDH3A
6		Ubiquitin mediated proteolysis		PIAS4 SOCS1 ANAPC7 SIAH1 KEAP1 ERCC8 UBE2Z DDB2
7		Terpenoid backbone biosynthesis		NUS1 IDI1 PCYOX1
8		Nucleotide excision repair		RPA3 POLD2 ERCC8 DDB2
9		Vitamin B6 metabolism		PSAT1
10		Phosphonate and phosphinate metabolism		PCYT1A

## Sheet: Cluster B
Cluster B
Molecular Function
	ID	Term		Genes
1	GO:0001067	Regulatory region nucleic acid binding		HHEX EOMES SOX7 JUNB SALL1 HOXD9 MAFB HES1 DLX5 FOXJ1 FOS WNT11 OSR2 XBP1 GSC FOSL1 MSX1 OTX2 EGR1 SNAI2 ATF4 EMX1
2	GO:0000977	RNA polymerase II transcription regulatory region sequence-specific DNA binding		HHEX EOMES JUNB SALL1 HOXD9 MAFB HES1 DLX5 FOXJ1 FOS OSR2 XBP1 GSC FOSL1 MSX1 OTX2 EGR1 SNAI2 ATF4 EMX1
3	GO:0043565	Sequence-specific DNA binding		HHEX EOMES SOX7 JUNB SALL1 HOXC12 HOXD9 MAFB HES1 DLX5 FOXJ1 FOS OSR2 XBP1 GSC FOSL1 MSX1 OTX2 EGR1 SNAI2 ATF4 GRHL3 EMX1
4	GO:0000976	Transcription regulatory region sequence-specific DNA binding		HHEX EOMES JUNB SALL1 HOXD9 MAFB HES1 DLX5 FOXJ1 FOS OSR2 XBP1 GSC FOSL1 MSX1 OTX2 EGR1 SNAI2 ATF4 EMX1
5	GO:1990837	Sequence-specific double-stranded DNA binding		HHEX EOMES JUNB SALL1 HOXD9 MAFB HES1 DLX5 FOXJ1 FOS OSR2 XBP1 GSC FOSL1 MSX1 OTX2 EGR1 SNAI2 ATF4 EMX1
6	GO:0000981	DNA-binding transcription factor activity, RNA polymerase II-specific		HHEX EOMES SOX7 JUNB BTG2 SALL1 HOXC12 HOXD9 ZFP36L1 MAFB HES1 DLX5 FOXJ1 FOS OSR2 XBP1 GSC FOSL1 MSX1 OTX2 EGR1 SNAI2 ATF4 GRHL3 EMX1
7	GO:0003690	Double-stranded DNA binding		HHEX EOMES JUNB SALL1 HOXD9 MAFB HES1 DLX5 FOXJ1 FOS OSR2 XBP1 GSC FOSL1 MSX1 OTX2 EGR1 SNAI2 ATF4 EMX1
8	GO:0000978	RNA polymerase II cis-regulatory region sequence-specific DNA binding		HHEX JUNB SALL1 MAFB HES1 DLX5 FOXJ1 FOS XBP1 GSC FOSL1 OTX2 SNAI2 ATF4 EMX1
9	GO:0000987	Cis-regulatory region sequence-specific DNA binding		HHEX JUNB SALL1 MAFB HES1 DLX5 FOXJ1 FOS XBP1 GSC FOSL1 OTX2 SNAI2 ATF4 EMX1
10	GO:0001228	DNA-binding transcription activator activity, RNA polymerase II-specific		EOMES JUNB MAFB DLX5 FOXJ1 FOS OSR2 FOSL1 MSX1 OTX2 EGR1 ATF4 GRHL3
Biological Process
	ID	Term		Genes
1	GO:0009719	Response to endogenous stimulus		SPRY1 HHEX CCND1 SH3BP4 JUNB BTG2 ZFP36L1 FGF20 FGF8 HES1 DLX5 FLRT3 NODAL SFRP2 FOS SOCS3 XBP1 CLDN4 ZFP36 FOSL1 LEFTY2 TXNIP MSX1 OTX2 P2RY2 EGR1 ASIP SNAI2 SOCS1 RASL11B CLDN5 IRS2 ATF4 HAS2
2	GO:0051094	Positive regulation of developmental process		SPRY1 METRNL CCND1 JUNB SALL1 ZFP36L1 FGF20 CXCR4 FGF8 HES1 DLX5 FLRT3 NODAL FOXJ1 CASS4 SFRP2 FOS SOCS3 OSR2 XBP1 NFKBIZ ZFP36 RHOB OTX2 P2RY2 EGR1 SNAI2 SOCS1 CLDN5 ATF4 HAS2
3	GO:0048568	Embryonic organ development		HHEX EOMES JUNB SALL1 HOXD9 ZFP36L1 FGF8 MAFB HES1 DLX5 NODAL WNT11 SOCS3 OSR2 TWIST2 GSC MSX1 OTX2 GRHL3
4	GO:0048598	Embryonic morphogenesis		HHEX EOMES SOX7 SALL1 HOXD9 ZFP36L1 FGF8 MAFB HES1 DLX5 FLRT3 NODAL SFRP2 WNT11 SOCS3 OSR2 TWIST2 GSC MSX1 OTX2 GRHL3
5	GO:0000122	Negative regulation of transcription by RNA polymerase II		HHEX CCND1 EOMES FZD8 SOX7 JUNB BTG2 SALL1 HOXD9 HES1 NODAL PLK3 FOXJ1 OSR2 XBP1 TWIST2 GSC ZFP36 TXNIP MSX1 EGR1 SNAI2 EMX1
6	GO:0042127	Regulation of cell population proliferation		SPRY1 HHEX IER5 CCND1 SH3BP4 SOX7 BTG2 SALL1 ZFP36L1 FGF20 BTG3 FGF8 HES1 DLX5 NODAL FOXJ1 SFRP2 WNT11 OSR2 XBP1 TWIST2 ZFP36 FOSL1 TXNIP MSX1 EGR1 SNAI2 IRS2 HAS2 EMX1 CDC25B
7	GO:0071363	Cellular response to growth factor stimulus		SPRY1 HHEX ZFP36L1 FGF20 FGF8 HES1 DLX5 FLRT3 NODAL SFRP2 FOS XBP1 ZFP36 LEFTY2 MSX1 OTX2 EGR1 SNAI2 RASL11B CLDN5 HAS2
8	GO:0071495	Cellular response to endogenous stimulus		SPRY1 SH3BP4 JUNB ZFP36L1 FGF20 FGF8 HES1 DLX5 FLRT3 NODAL SFRP2 FOS SOCS3 XBP1 ZFP36 LEFTY2 MSX1 OTX2 P2RY2 EGR1 ASIP SNAI2 SOCS1 RASL11B CLDN5 IRS2 ATF4 HAS2
9	GO:0045892	Negative regulation of transcription, DNA-templated		HHEX CCND1 EOMES FZD8 SOX7 JUNB BTG2 SALL1 HOXD9 HES1 NODAL PLK3 FOXJ1 SFRP2 DUSP5 WNT11 OSR2 XBP1 TWIST2 GSC ZFP36 TXNIP MSX1 EGR1 SNAI2 EMX1
10	GO:0070848	Response to growth factor		SPRY1 HHEX ZFP36L1 FGF20 FGF8 HES1 DLX5 FLRT3 NODAL SFRP2 FOS XBP1 ZFP36 LEFTY2 MSX1 OTX2 EGR1 SNAI2 RASL11B CLDN5 HAS2
KEGG Pathway
		Term		Genes
1		HTLV-I infection		CCND1 FZD8 FOS WNT11 XBP1 ZFP36 FOSL1 MSX1 EGR1 ATF4
2		Breast cancer		CCND1 FZD8 FGF20 FGF8 HES1 FOS WNT11
3		Pathways in cancer		CCND1 FZD8 FGF20 CXCR4 FGF8 FOS WNT11 CCNE2 LPAR6
4		Prolactin signaling pathway		CCND1 FOS SOCS3 SOCS1
5		Osteoclast differentiation		JUNB FOS SOCS3 FOSL1 SOCS1
6		Signaling pathways regulating pluripotency of stem cells		FZD8 DLX5 NODAL WNT11 LEFTY2
7		Wnt signaling pathway		CCND1 FZD8 SFRP2 WNT11 FOSL1
8		MAPK signaling pathway		FGF20 FGF8 FOS DUSP5 ATF4 CDC25B
9		Type II diabetes mellitus		SOCS3 SOCS1 IRS2
10		TNF signaling pathway		JUNB FOS SOCS3 ATF4

## Sheet: Cluster C
Cluster C
Molecular Function
	ID	Term		Genes
1	GO:0043565	Sequence-specific DNA binding		FOXA1 SALL1 TBXT FOXC1 FOXJ1 FOXC2 SOX17 OSR2 IRX1 ZIC3 LHX1 OTX2 MIXL1 SP5 MXI1
2	GO:0001067	Regulatory region nucleic acid binding		FOXA1 SALL1 TBXT FOXC1 FOXJ1 FOXC2 SOX17 OSR2 ZIC3 LHX1 OTX2 MIXL1 SP5 MXI1
3	GO:0001228	DNA-binding transcription activator activity, RNA polymerase II-specific		FOXA1 TBXT FOXC1 FOXJ1 FOXC2 SOX17 OSR2 ZIC3 OTX2 MIXL1
4	GO:0001216	DNA-binding transcription activator activity		FOXA1 TBXT FOXC1 FOXJ1 FOXC2 SOX17 OSR2 ZIC3 OTX2 MIXL1
5	GO:0000977	RNA polymerase II transcription regulatory region sequence-specific DNA binding		SALL1 TBXT FOXC1 FOXJ1 FOXC2 OSR2 ZIC3 LHX1 OTX2 MIXL1 SP5 MXI1
6	GO:0003690	Double-stranded DNA binding		FOXA1 SALL1 TBXT FOXC1 FOXJ1 FOXC2 OSR2 ZIC3 LHX1 OTX2 MIXL1 SP5 MXI1
7	GO:0000976	Transcription regulatory region sequence-specific DNA binding		SALL1 TBXT FOXC1 FOXJ1 FOXC2 OSR2 ZIC3 LHX1 OTX2 MIXL1 SP5 MXI1
8	GO:1990837	Sequence-specific double-stranded DNA binding		SALL1 TBXT FOXC1 FOXJ1 FOXC2 OSR2 ZIC3 LHX1 OTX2 MIXL1 SP5 MXI1
9	GO:0000981	DNA-binding transcription factor activity, RNA polymerase II-specific		FOXA1 SALL1 TBXT FOXC1 FOXJ1 FOXC2 SOX17 OSR2 IRX1 ZIC3 LHX1 OTX2 MIXL1 SP5 MXI1
10	GO:0000978	RNA polymerase II cis-regulatory region sequence-specific DNA binding		SALL1 TBXT FOXJ1 FOXC2 ZIC3 OTX2 MIXL1
Biological Process
	ID	Term		Genes
1	GO:0048646	Anatomical structure formation involved in morphogenesis		PLK2 ARHGAP24 FOXA1 PTGS2 CER1 BMP2 SALL1 BTG1 APLNR TBXT FOXC1 FOXJ1 FOXC2 NAT8B UTS2R WNT8A SOX17 OSR2 IRX1 CCNG1 LHX1 OTX2 MIXL1 FZD2 MXI1
2	GO:0048729	Tissue morphogenesis		ARHGAP24 FOXA1 CER1 BMP2 SALL1 APLNR TBXT FLRT3 FOXC1 FOXC2 NAT8B KRT17 SOX17 OSR2 IRX1 ZIC3 LHX1 OTX2 MIXL1 FRZB FZD2
3	GO:0048598	Embryonic morphogenesis		CER1 SALL1 APLNR TBXT FLRT3 FOXC1 FOXC2 NAT8B SOX17 OSR2 IRX1 ZIC3 LHX1 LRIG3 OTX2 MIXL1 FRZB FZD2
4	GO:0009790	Embryo development		FOXA1 CER1 BMP2 SALL1 APLNR TBXT FLRT3 FOXC1 FOXC2 NAT8B WNT8A SOX17 OSR2 IRX1 ZIC3 LHX1 LRIG3 OTX2 MIXL1 FRZB FZD2 MXI1
5	GO:0007398	Ectoderm development		CER1 SALL1 APLNR TBXT FOXC1 FOXC2 NAT8B SOX17 OSR2 LHX1 OTX2 MIXL1
6	GO:0007492	Endoderm development		CER1 APLNR TBXT FOXC1 FOXC2 NAT8B WNT8A SOX17 OSR2 LHX1 OTX2 MIXL1
7	GO:0072359	Circulatory system development		PLK2 ARHGAP24 PTGS2 CER1 BMP2 SALL1 BTG1 APLNR TBXT FLRT3 FOXC1 FOXJ1 FOXC2 UTS2R WNT8A SOX17 CASP7 RGS2 ZIC3 MIXL1 FZD2
8	GO:0007498	Mesoderm development		CER1 SALL1 APLNR TBXT FOXC1 FOXC2 NAT8B SOX17 OSR2 LHX1 OTX2 MIXL1
9	GO:0001704	Formation of primary germ layer		CER1 APLNR TBXT FOXC1 FOXC2 NAT8B SOX17 OSR2 LHX1 OTX2 MIXL1
10	GO:0001705	Ectoderm formation		CER1 APLNR TBXT FOXC1 FOXC2 NAT8B SOX17 OSR2 LHX1 OTX2 MIXL1
KEGG Pathway
		Term		Genes
1		Aldosterone-regulated sodium reabsorption		SGK1
2		Taurine and hypotaurine metabolism		GGT1
3		Melanogenesis		FZD2 WNT8A
4		Arachidonic acid metabolism		PTGS2 GGT1
5		Glutathione metabolism		NAT8B GGT1
6		Hippo signaling pathway		BMP2 FZD2 WNT8A
7		mTOR signaling pathway		FZD2 WNT8A SGK1
8		Signaling pathways regulating pluripotency of stem cells		FZD2 ZIC3 WNT8A
9		Wnt signaling pathway		FZD2 SOX17 WNT8A CER1
10		Basal cell carcinoma		BMP2 FZD2 WNT8A

## Sheet: Cluster D
Cluster D
Molecular Function
	ID	Term		Genes
1	GO:0043565	Sequence-specific DNA binding		MCM3 FOXC1 FOXI1 FOXC2 SFPQ FOXD3 FOXB1 DMRTA2 ATF4 MYF5 MYOD1 MAFA GATA4 GATA6 MESP1 STOX1 TBXT NOTCH1 KLF10 HDGF HHEX CDX2 CDX4 CEBPA CEBPD FOXA1 FOXA2 HNRNPA1 HOXD1 HES1 TLX3 IRX1 ZIC1 MAFB DLX3 E2F3 E2F8 MSGN1 ZNF750 SP5 IRX2
2	GO:0000987	Cis-regulatory region sequence-specific DNA binding		FOXI1 FOXC2 SFPQ ATF4 MYF5 MYOD1 MAFA GATA4 GATA6 MESP1 TBXT NOTCH1 KLF10 HDGF HHEX CDX4 CEBPA CEBPD FOXA2 HES1 ZIC1 MAFB DLX3 E2F3 E2F8 MSGN1 ZNF750
3	GO:0001067	Regulatory region nucleic acid binding		FOXC1 FOXI1 FOXC2 KLF11 SFPQ FOXD3 ATF4 MYF5 MYOD1 MAFA GATA4 GATA6 MESP1 STOX1 ZNF740 TBXT NOTCH1 KLF10 HDGF HHEX CDX2 CDX4 CEBPA CEBPD FOXA1 FOXA2 HNRNPL HES1 ZIC1 MAFB DLX3 E2F3 E2F8 MSGN1 ZNF750 SP5
4	GO:0000978	RNA polymerase II cis-regulatory region sequence-specific DNA binding		FOXI1 FOXC2 SFPQ ATF4 MYF5 MYOD1 MAFA GATA4 GATA6 MESP1 TBXT NOTCH1 KLF10 HDGF HHEX CDX4 CEBPA CEBPD FOXA2 HES1 ZIC1 MAFB DLX3 E2F8 MSGN1 ZNF750
5	GO:0000977	RNA polymerase II transcription regulatory region sequence-specific DNA binding		FOXC1 FOXI1 FOXC2 SFPQ FOXD3 ATF4 MYF5 MYOD1 MAFA GATA4 GATA6 MESP1 STOX1 TBXT NOTCH1 KLF10 HDGF HHEX CDX2 CDX4 CEBPA CEBPD FOXA2 HES1 ZIC1 MAFB DLX3 E2F3 E2F8 MSGN1 ZNF750 SP5
6	GO:0003690	Double-stranded DNA binding		MCM3 FOXC1 FOXI1 FOXC2 SFPQ FOXD3 ATF4 MYF5 MYOD1 MAFA GATA4 GATA6 MESP1 STOX1 TBXT NOTCH1 TDG KLF10 HDGF HHEX CDX2 CDX4 CEBPA CEBPD FOXA1 FOXA2 HES1 ZIC1 MAFB DLX3 RAD51 E2F3 E2F8 MSGN1 ZNF750 SP5
7	GO:0001228	DNA-binding transcription activator activity, RNA polymerase II-specific		FOXC1 FOXI1 FOXC2 ATF4 MYF5 MYOD1 MAFA GATA4 MESP1 TBXT NOTCH1 KLF10 CDX4 CEBPA CEBPD FOXA1 FOXA2 ZIC1 MAFB DLX3 E2F3 MSGN1 ZNF750
8	GO:0001216	DNA-binding transcription activator activity		FOXC1 FOXI1 FOXC2 ATF4 MYF5 MYOD1 MAFA GATA4 MESP1 TBXT NOTCH1 KLF10 CDX4 CEBPA CEBPD FOXA1 FOXA2 ZIC1 MAFB DLX3 E2F3 MSGN1 ZNF750
9	GO:0000976	Transcription regulatory region sequence-specific DNA binding		FOXC1 FOXI1 FOXC2 SFPQ FOXD3 ATF4 MYF5 MYOD1 MAFA GATA4 GATA6 MESP1 STOX1 TBXT NOTCH1 KLF10 HDGF HHEX CDX2 CDX4 CEBPA CEBPD FOXA2 HES1 ZIC1 MAFB DLX3 E2F3 E2F8 MSGN1 ZNF750 SP5
10	GO:1990837	Sequence-specific double-stranded DNA binding		MCM3 FOXC1 FOXI1 FOXC2 SFPQ FOXD3 ATF4 MYF5 MYOD1 MAFA GATA4 GATA6 MESP1 STOX1 TBXT NOTCH1 KLF10 HDGF HHEX CDX2 CDX4 CEBPA CEBPD FOXA2 HES1 ZIC1 MAFB DLX3 E2F3 E2F8 MSGN1 ZNF750 SP5
Biological Process
	ID	Term		Genes
1	GO:0003002	Regionalization		AXIN2 FGFR2 FOXC1 FOXC2 FOXB1 DKK1 DMRTA2 MYF5 GATA4 MESP1 AURKA BMP2 SP8 ALDH1A2 TBXT C3 NOTCH1 ROR2 HHEX CDX2 CDX4 FOXA1 FOXA2 CER1 HES1 WNT8A IRX1 MAFB DLL1 MSGN1 IRX2
2	GO:0009790	Embryo development		SPRY2 AXIN2 FGFR2 MMP14 FOXC1 FOXI1 FOXC2 LRIG3 FOXD3 FOXB1 SPINT2 DKK1 FRZB FZD2 MYF5 GATA4 GATA6 MESP1 STOX1 BMP2 SP8 CDK5R1 ALDH1A2 SEBOX TBXT NOTCH1 PRICKLE1 ROR2 TDG CDK1 HHEX CDX2 CDX4 CEBPA FOXA1 FOXA2 CER1 HOXD1 HES1 WNT8A IRX1 ZIC1 TUBB2B ZFAND5 MAFB KRT8 KRT19 DLL1 E2F8 MSGN1 LPAR6 IRX2
3	GO:0035282	Segmentation		AXIN2 FOXC1 FOXC2 FOXB1 DKK1 MYF5 MESP1 ALDH1A2 TBXT NOTCH1 ROR2 CDX2 FOXA2 IRX1 MAFB DLL1 MSGN1 IRX2
4	GO:0007389	Pattern specification process		AXIN2 FGFR2 FOXC1 FOXC2 FOXB1 DKK1 DMRTA2 MYF5 GATA4 MESP1 AURKA BMP2 SP8 ALDH1A2 TBXT C3 NOTCH1 ROR2 HHEX CDX2 CDX4 FOXA1 FOXA2 CER1 HES1 WNT8A IRX1 ZIC1 MAFB DLL1 MSGN1 IRX2
5	GO:0009952	Anterior/posterior pattern specification		AXIN2 FOXC1 FOXC2 FOXB1 DKK1 MYF5 GATA4 MESP1 AURKA BMP2 ALDH1A2 TBXT NOTCH1 ROR2 HHEX CDX2 CDX4 FOXA2 CER1 HES1 WNT8A DLL1 MSGN1
6	GO:0001756	Somitogenesis		AXIN2 FOXC1 FOXC2 FOXB1 DKK1 MYF5 MESP1 ALDH1A2 TBXT NOTCH1 ROR2 CDX2 FOXA2 DLL1 MSGN1
7	GO:0061053	Somite development		AXIN2 FOXC1 FOXC2 FOXB1 DKK1 FRZB MYF5 MESP1 ALDH1A2 TBXT NOTCH1 ROR2 CDX2 FOXA2 DLL1 MSGN1
8	GO:0048568	Embryonic organ development		SPRY2 FGFR2 MMP14 FOXC1 FOXI1 FOXC2 LRIG3 FOXD3 SPINT2 FRZB FZD2 MYF5 GATA4 MESP1 STOX1 ALDH1A2 TBXT NOTCH1 ROR2 HHEX CDX2 CDX4 CEBPA HES1 ZIC1 TUBB2B MAFB KRT8 KRT19 DLL1 E2F8
9	GO:0009792	Embryo development ending in birth or egg hatching		AXIN2 FGFR2 MMP14 FOXC1 FOXI1 FOXC2 FOXD3 FOXB1 SPINT2 DKK1 FZD2 MYF5 GATA4 GATA6 MESP1 BMP2 CDK5R1 ALDH1A2 SEBOX TBXT NOTCH1 PRICKLE1 ROR2 HHEX CDX2 CDX4 CEBPA FOXA1 FOXA2 HOXD1 HES1 WNT8A ZFAND5 KRT8 KRT19 DLL1 E2F8 MSGN1 LPAR6
10	GO:0009887	Animal organ morphogenesis		SPRY2 MDM2 AXIN2 FGFR2 MMP14 FOXC1 FOXI1 FOXC2 LRIG3 DKK1 FRZB FZD2 MYF5 GATA4 GATA6 MESP1 STOX1 BMP2 ALDH1A2 NGFR TBXT NOTCH1 PRICKLE1 ROR2 THBS1 HHEX CDX2 DHRS3 FOXA1 FOXA2 TUFT1 CER1 HES1 ADAMTS1 WNT8A ID4 IRX1 ZIC1 ZFAND5 DIO3 MAFB DLX3 KRAS DLL1 SAPCD2 SP5 IRX2
KEGG Pathway
		Term		Genes
1		p53 signaling pathway		MDM2 SESN1 GADD45G CCNG1 THBS1 CDK1 CDKN1A CCNB3 SESN2
2		Breast cancer		AXIN2 FZD2 NOTCH1 FZD10 CDKN1A HES1 WNT8A FGF20 KRAS E2F3 DLL1
3		Pathways in cancer		MDM2 PLEKHG5 AXIN2 FGFR2 FZD2 BMP2 NFKBIA FZD10 CDKN1A CDKN1B CEBPA WNT8A FGF20 RAD51 KRAS E2F3 LPAR6
4		Prostate cancer		MDM2 FGFR2 ATF4 NFKBIA CDKN1A CDKN1B KRAS E2F3
5		Bladder cancer		MDM2 THBS1 CDKN1A KRAS E2F3
6		Cell cycle		MCM3 MDM2 GADD45G CDK1 CDKN1A CDKN1B CCNB3 E2F3
7		Endocrine resistance		MDM2 NOTCH1 CDKN1A CDKN1B KRAS E2F3 DLL1
8		Chronic myeloid leukemia		MDM2 NFKBIA CDKN1A CDKN1B KRAS E2F3
9		Maturity onset diabetes of the young		MAFA HHEX FOXA2 HES1
10		Signaling pathways regulating pluripotency of stem cells		AXIN2 FGFR2 FZD2 MYF5 FZD10 WNT8A ID4 KRAS
