# Supplementary material for: Temporal transcriptomic profiling reveals dynamic changes in gene expression of Xenopus animal cap upon activin treatment
Source: Sci Rep. 2021 Jul 15;11:14537. doi: 10.1038/s41598-021-93524-x (PMC8282838; doi:10.1038/s41598-021-93524-x)
Supplement: Supplementary file 6 — Supplementary Information 6. [file 41598_2021_93524_MOESM6_ESM.xlsx]

## Sheet: cluster C node
Supplementary Table S5. Detail information of nodes and edges in PPI network. Nodes tables and edges tables were listed as separate sections.
Name	Degree	Betweenness Centrality	Closeness Centrality	stringdb::description
FOXC2	2	0.00355731	0.425926	Forkhead box C2 (MFH-1, mesenchyme forkhead 1); Transcriptional activator. Might be involved in the formation of special mesenchymal tissues; Forkhead boxes
BTG1	1	0	0.302632	B-cell translocation gene 1, anti-proliferative; Anti-proliferative protein; BTG/Tob family
LIN28A	3	0	0.418182	Zinc finger CCHC domain-containing protein 1; RNA-binding protein that inhibits processing of pre-let- 7 miRNAs and regulates translation of mRNAs that control developmental timing, pluripotency and metabolism. Seems to recognize a common structural G- quartet (G4) feature in its miRNA and mRNA targets (Probable). 'Translational enhancer' that drives specific mRNAs to polysomes and increases the …
OTX2	11	0.235451	0.589744	Orthodenticle homeobox 2; Transcription factor probably involved in the development of the brain and the sense organs. Can bind to the bicoid/BCD target sequence (BTS): 5'-TCTAATCCC-3'; Belongs to the paired homeobox family. Bicoid subfamily.
GGT1	2	0.0869565	0.2875	Glutathione hydrolase 1 proenzyme; Cleaves the gamma-glutamyl bond of extracellular glutathione (gamma-Glu-Cys-Gly), glutathione conjugates, and other gamma-glutamyl compounds. The metabolism of glutathione releases free glutamate and the dipeptide cysteinyl-glycine, which is hydrolyzed to cysteine and glycine by dipeptidases. In the presence of high concentrations of dipeptides and some amino ac…
FRZB	2	0	0.389831	Secreted frizzled-related protein 3; Soluble frizzled-related proteins (sFRPS) function as modulators of Wnt signaling through direct interaction with Wnts. They have a role in regulating cell growth and differentiation in specific cell types. SFRP3/FRZB appears to be involved in limb skeletogenesis. Antagonist of Wnt8 signaling. Regulates chondrocyte maturation and long bone development.
FOXA1	7	0.114436	0.534884	Hepatocyte nuclear factor 3-alpha; Transcription factor that is involved in embryonic development, establishment of tissue-specific gene expression and regulation of gene expression in differentiated tissues. Is thought to act as a 'pioneer' factor opening the compacted chromatin for other proteins through interactions with nucleosomal core histones and thereby replacing linker histones at target…
BMP2	9	0.30975	0.547619	Bone morphogenetic protein 2A; Induces cartilage and bone formation. Stimulates the differentiation of myoblasts into osteoblasts via the EIF2AK3-EIF2A- ATF4 pathway. BMP2 activation of EIF2AK3 stimulates phosphorylation of EIF2A which leads to increased expression of ATF4 which plays a central role in osteoblast differentiation. In addition stimulates TMEM119, which upregulates the expression of…
FZD2	1	0	0.353846	Frizzled class receptor 2; Receptor for Wnt proteins. Most of frizzled receptors are coupled to the beta-catenin canonical signaling pathway, which leads to the activation of disheveled proteins, inhibition of GSK- 3 kinase, nuclear accumulation of beta-catenin and activation of Wnt target genes. A second signaling pathway involving PKC and calcium fluxes has been seen for some family members, bu…
SALL1	2	0.00254094	0.348485	Spalt-like transcription factor 1; Transcriptional repressor involved in organogenesis; Zinc fingers C2H2-type
OSR2	2	0.00254094	0.348485	Odd-skipped related transciption factor 2; Zinc fingers C2H2-type
CER1	6	0.0470544	0.511111	Cerberus 1, DAN family BMP antagonist; Cytokine that may play a role in anterior neural induction and somite formation during embryogenesis in part through a BMP-inhibitory mechanism. Can regulate Nodal signaling during gastrulation as well as the formation and patterning of the primitive streak (By similarity); Belongs to the DAN family.
FOXC1	3	0.0201581	0.383333	Forkhead-related transcription factor 3; DNA-binding transcriptional factor that plays a role in a broad range of cellular and developmental processes such as eye, bones, cardiovascular, kidney and skin development. Acts either as a transcriptional activator or repressor. Binds to the consensus binding site 5'-[G/C][A/T]AAA[T/C]AA[A/C]-3' in promoter of target genes. Upon DNA-binding, promotes DN…
FOXJ1	2	0	0.418182	Hepatocyte nuclear factor 3 forkhead homolog 4; Transcription factor specifically required for the formation of motile cilia. Acts by activating transcription of genes that mediate assembly of motile cilia, such as CFAP157. Binds the DNA consensus sequences 5'-HWDTGTTTGTTTA-3' or 5'- KTTTGTTGTTKTW-3' (where H is not G, W is A or T, D is not C, and K is G or T); Belongs to the FOXJ1 family.
SP5	1	0	0.377049	Sp5 transcription factor; Binds to GC boxes promoters elements. Probable transcriptional activator that has a role in the coordination of changes in transcription required to generate pattern in the developing embryo (By similarity); Sp transcription factors
PTGS2	2	0.166008	0.383333	Prostaglandin-endoperoxide synthase 2 (prostaglandin G/H synthase and cyclooxygenase); Converts arachidonate to prostaglandin H2 (PGH2), a committed step in prostanoid synthesis. Constitutively expressed in some tissues in physiological conditions, such as the endothelium, kidney and brain, and in pathological conditions, such as in cancer. PTGS2 is responsible for production of inflammatory pros…
LHX1	7	0.145662	0.489362	LIM/homeobox protein Lhx1; Potential transcription factor. May play a role in early mesoderm formation and later in lateral mesoderm differentiation and neurogenesis; LIM class homeoboxes
ZIC3	5	0.088274	0.433962	Zinc finger protein of the cerebellum 3; Acts as transcriptional activator. Required in the earliest stages in both axial midline development and left-right (LR) asymmetry specification. Binds to the minimal GLI-consensus sequence 5'-GGGTGGTC-3'; Belongs to the GLI C2H2-type zinc-finger protein family.
GATM	1	0	0.22549	Glycine amidinotransferase (L-arginine:glycine amidinotransferase); Catalyzes the biosynthesis of guanidinoacetate, the immediate precursor of creatine. Creatine plays a vital role in energy metabolism in muscle tissues. May play a role in embryonic and central nervous system development. May be involved in the response to heart failure by elevating local creatine synthesis; Belongs to the amidin…
MIXL1	5	0.0889704	0.425926	MIX1 homeobox-like protein 1; Transcription factor that play a central role in proper axial mesendoderm morphogenesis and endoderm formation. Required for efficient differentiation of cells from the primitive streak stage to blood, by acting early in the recruitment and/or expansion of mesodermal progenitors to the hemangioblastic and hematopoietic lineages. Also involved in the morphogenesis of …
SOX17	9	0.104263	0.511111	SRY (sex determining region Y)-box 17; Acts as transcription regulator that binds target promoter DNA and bends the DNA. Binds to the sequences 5'- AACAAT-'3 or 5'-AACAAAG-3'. Modulates transcriptional regulation via WNT3A. Inhibits Wnt signaling. Promotes degradation of activated CTNNB1. Plays a key role in the regulation of embryonic development. Required for normal looping of the embryonic hea…
T	8	0.0967909	0.560976	T, brachyury homolog (mouse); Involved in the transcriptional regulation of genes required for mesoderm formation and differentiation. Binds to a palindromic site (called T site) and activates gene transcription when bound to such a site.
IRX1	1	0	0.306667	Iroquois-class homeodomain protein IRX-1; TALE class homeoboxes and pseudogenes
WNT8A	8	0.135808	0.534884	Wingless-type MMTV integration site family, member 8A; Ligand for members of the frizzled family of seven transmembrane receptors. May play an important role in the development and differentiation of certain forebrain structures, notably the hippocampus.

## Sheet: cluater C edge
Name	Edge Betweenness	stringdb::score
FOXA1 (pp) T	7.16667	0.538
FOXA1 (pp) SOX17	14.6524	0.708
FOXA1 (pp) OTX2	18.4238	0.611
FOXA1 (pp) BMP2	34.2571	0.447
FOXA1 (pp) FOXC1	48.6286	0.558
FOXA1 (pp) WNT8A	15.519	0.418
FOXA1 (pp) MIXL1	23.1619	0.68
SALL1 (pp) FOXC1	8.88571	0.424
SALL1 (pp) LHX1	39.6857	0.589
BTG1 (pp) MIXL1	46	0.414
ZIC3 (pp) T	29.3333	0.44
ZIC3 (pp) SOX17	20.6667	0.416
ZIC3 (pp) IRX1	46	0.407
ZIC3 (pp) OTX2	34.6667	0.689
ZIC3 (pp) LIN28A	4.66667	0.485
FRZB (pp) BMP2	24	0.421
FRZB (pp) WNT8A	22	0.761
T (pp) SOX17	6.8	0.67
T (pp) OTX2	8.57143	0.559
T (pp) BMP2	33.9048	0.463
T (pp) WNT8A	14.6667	0.694
T (pp) MIXL1	24.1429	0.806
T (pp) LHX1	19.3667	0.406
SOX17 (pp) FOXC2	25.8	0.441
SOX17 (pp) OTX2	13.3714	0.618
SOX17 (pp) LIN28A	14.6667	0.525
SOX17 (pp) CER1	9.81905	0.554
SOX17 (pp) MIXL1	21.9048	0.769
SOX17 (pp) LHX1	23.8333	0.467
FOXJ1 (pp) OTX2	26.2857	0.506
FOXJ1 (pp) BMP2	19.7143	0.44
FZD2 (pp) WNT8A	46	0.969
FOXC2 (pp) BMP2	23.8	0.575
OTX2 (pp) LIN28A	26.6667	0.512
OTX2 (pp) SP5	46	0.568
OTX2 (pp) BMP2	45	0.494
OTX2 (pp) CER1	11.5905	0.507
OTX2 (pp) WNT8A	23	0.577
OTX2 (pp) LHX1	30.7	0.661
PTGS2 (pp) BMP2	126	0.421
PTGS2 (pp) GGT1	88	0.436
BMP2 (pp) CER1	25.5905	0.956
BMP2 (pp) WNT8A	27.2	0.702
FOXC1 (pp) OSR2	8.88571	0.497
CER1 (pp) WNT8A	10.3524	0.65
CER1 (pp) MIXL1	20.8286	0.456
CER1 (pp) LHX1	15.4381	0.482
GATM (pp) GGT1	46	0.462
OSR2 (pp) LHX1	39.6857	0.437
WNT8A (pp) LHX1	24.7	0.504
