# Supplementary material for: Temporal transcriptomic profiling reveals dynamic changes in gene expression of Xenopus animal cap upon activin treatment
Source: Sci Rep. 2021 Jul 15;11:14537. doi: 10.1038/s41598-021-93524-x (PMC8282838; doi:10.1038/s41598-021-93524-x)
Supplement: Supplementary file 7 — Supplementary Information 7. [file 41598_2021_93524_MOESM7_ESM.xlsx]

## Sheet: socs3.S subnetwork nodes
Supplementary Table S6. Detail information of nodes and edges in the socs3.S subnetwork. Nodes tables and edges tables were listed as separate sections.
name
macrod2.S
Xelaev18012806m.g
Xelaev18045771m.g
Xelaev18002771m.g
nrcam.L
egr4.L
c14orf28.S
loc101733265.L
Xelaev18044298m.g
myl3.L
prune2.S
socs2.L
kitlg.L
loc733553.L
plcd4.L
egr1.S
Xelaev18032411m.g
tmem158.S
Xelaev18003498m.g
Xelaev18017771m.g
s1pr2.L
apc2.S
adra2a.S
cdkl2.L
Xelaev18029313m.g
slit1.S
Xelaev18012891m.g
ckap4.S
tgfa.S
loc100487469.S
maff.L
agt.S
yjefn3.S
loc100488885-like.S
mfge8.L
arhgap4.L
hapln3.L
lnx2.S
dkk3.S
nr5a2.L
ano2.L
rs1.S
hmg20a.S
Xelaev18003872m.g
tbx3.L
b4galnt1.S
bmp3.S
pou5f3.2.S
drd2.L
sh3rf2.L
vav3.L
necab3.S
purg.L
Xelaev18037933m.g
Xelaev18047413m.g
afap1l2.L
loc101732587.S
asic1-like.S
Xelaev18030552m.g
ghsr.S
gata4.S
atp1a3.L
Xelaev18043585m.g
gli1.S
epn1.L
prss8
Xelaev18030344m.g
socs3.S
Xetrov90000859m.L
Xelaev18003954m.g
hipk2.S
fli1.S
map3k1.S
Xelaev18046811m.g
Xelaev18015973m.g

## Sheet: socs3.S subnetwork edges
name	Mutual Information
socs3.S (Aracne) Xelaev18012806m.g	1
socs3.S (Aracne) Xelaev18003954m.g	0.958201
socs3.S (Aracne) Xelaev18002771m.g	1
socs3.S (Aracne) macrod2.S	1
socs3.S (Aracne) nrcam.L	1
socs3.S (Aracne) Xelaev18045771m.g	0.916402
socs3.S (Aracne) socs2.L	0.916402
socs3.S (Aracne) myl3.L	1
socs3.S (Aracne) sh3rf2.L	0.916402
socs3.S (Aracne) Xelaev18037933m.g	1
socs3.S (Aracne) Xelaev18044298m.g	0.916402
socs3.S (Aracne) atp1a3.L	0.874604
socs3.S (Aracne) kitlg.L	0.958201
Xelaev18012806m.g (Aracne) egr4.L	0.958201
socs3.S (Aracne) loc101733265.L	1
afap1l2.L (Aracne) asic1-like.S	1
Xelaev18030552m.g (Aracne) hapln3.L	0.916402
socs3.S (Aracne) plcd4.L	1
socs3.S (Aracne) prune2.S	0.958201
socs3.S (Aracne) egr1.S	0.958201
socs3.S (Aracne) cdkl2.L	0.916402
socs3.S (Aracne) loc733553.L	1
socs3.S (Aracne) drd2.L	0.958201
loc101733265.L (Aracne) egr1.S	0.958201
socs3.S (Aracne) tmem158.S	0.916402
socs3.S (Aracne) s1pr2.L	0.916402
socs3.S (Aracne) Xelaev18032411m.g	0.958201
socs3.S (Aracne) adra2a.S	0.874604
socs3.S (Aracne) Xelaev18017771m.g	1
socs3.S (Aracne) Xelaev18012891m.g	0.958201
socs3.S (Aracne) apc2.S	0.958201
socs3.S (Aracne) tgfa.S	1
socs3.S (Aracne) c14orf28.S	1
socs3.S (Aracne) agt.S	1
socs3.S (Aracne) ckap4.S	0.958201
mfge8.L (Aracne) loc101732587.S	0.958201
socs3.S (Aracne) loc100488885-like.S	1
socs3.S (Aracne) Xelaev18003498m.g	1
socs3.S (Aracne) loc100487469.S	0.874604
socs3.S (Aracne) mfge8.L	0.958201
socs3.S (Aracne) arhgap4.L	0.916402
socs3.S (Aracne) hapln3.L	0.958201
socs3.S (Aracne) lnx2.S	1
socs3.S (Aracne) dkk3.S	0.935745
socs3.S (Aracne) nr5a2.L	1
socs3.S (Aracne) ano2.L	1
socs3.S (Aracne) hmg20a.S	0.958201
socs3.S (Aracne) Xelaev18003872m.g	0.958201
socs3.S (Aracne) tbx3.L	0.958201
socs3.S (Aracne) bmp3.S	0.958201
socs3.S (Aracne) Xelaev18029313m.g	0.958201
socs3.S (Aracne) pou5f3.2.S	0.832805
socs3.S (Aracne) b4galnt1.S	0.958201
egr1.S (Aracne) gli1.S	0.916402
socs3.S (Aracne) rs1.S	0.958201
egr1.S (Aracne) Xetrov90000859m.L	0.958201
socs3.S (Aracne) vav3.L	1
socs3.S (Aracne) slit1.S	1
socs3.S (Aracne) egr4.L	0.958201
socs3.S (Aracne) necab3.S	0.958201
socs3.S (Aracne) purg.L	1
socs3.S (Aracne) loc101732587.S	1
socs3.S (Aracne) Xelaev18047413m.g	0.958201
socs3.S (Aracne) map3k1.S	0.958201
socs3.S (Aracne) afap1l2.L	0.958201
socs3.S (Aracne) Xelaev18030552m.g	0.916402
socs3.S (Aracne) yjefn3.S	0.916402
socs3.S (Aracne) gata4.S	1
socs3.S (Aracne) asic1-like.S	0.958201
Xelaev18029313m.g (Aracne) map3k1.S	0.958201
socs3.S (Aracne) Xelaev18043585m.g	1
socs3.S (Aracne) ghsr.S	1
socs3.S (Aracne) gli1.S	0.916402
Xelaev18002771m.g (Aracne) Xelaev18003498m.g	1
socs3.S (Aracne) epn1.L	1
socs3.S (Aracne) prss8	1
loc733553.L (Aracne) mfge8.L	0.958201
socs3.S (Aracne) Xelaev18030344m.g	0.958201
socs3.S (Aracne) hipk2.S	1
socs3.S (Aracne) maff.L	1
socs3.S (Aracne) Xelaev18015973m.g	0.958201
socs3.S (Aracne) fli1.S	1
socs3.S (Aracne) Xetrov90000859m.L	1
socs3.S (Aracne) Xelaev18046811m.g	0.958201
