# Supplementary material for: Temporal transcriptomic profiling reveals dynamic changes in gene expression of Xenopus animal cap upon activin treatment
Source: Sci Rep. 2021 Jul 15;11:14537. doi: 10.1038/s41598-021-93524-x (PMC8282838; doi:10.1038/s41598-021-93524-x)
Supplement: Supplementary file 8 — Supplementary Information 8. [file 41598_2021_93524_MOESM8_ESM.xlsx]

## Sheet: RPKM
Supplementary Table S7. RPKM values for each gene in different samples.
Feature.ID	Pre_activin...Pre_activin_Rep1...RPKM	Pre_activin...Pre_activin_Rep2...RPKM	Pre_activin...Pre_activin_Rep3...RPKM	Post.1hr_activin...Post.1h_activin_Rep1...RPKM	Post.1hr_activin...Post.1h_activin_Rep2...RPKM	Post.1hr_activin...Post.1h_activin_Rep3...RPKM	Post.3hr_activin...Post.3h_activin_Rep1...RPKM	Post.3hr_activin...Post.3h_activin_Rep2...RPKM	Post.3hr_activin...Post.3h_activin_Rep3...RPKM	Post.6hr_activin...Post.6h_activin_Rep1...RPKM	Post.6hr_activin...Post.6h_activin_Rep2...RPKM	Post.6hr_activin...Post.6h_activin_Rep3...RPKM	Post.9hr_activin...Post.9h_activin_Rep1...RPKM	Post.9hr_activin...Post.9h_activin_Rep2...RPKM	Post.9hr_activin...Post.9h_activin_Rep3...RPKM
3.S	0.00619927	0.00312235	0.00668404	0.0145711	0.0218193	0.0142764	0.0232716	0.0289855	0.0257488	0.0318691	0.0372343	0.0281988	0.0432062	0.0654515	0.0413823
42Sp43.L	7.25053	5.8382	5.25929	6.45279	5.59077	5.61981	5.78334	5.95129	6.53732	4.87143	5.06098	5.2111	4.46255	4.33152	4.34533
42Sp50.L	8.15781	5.31727	5.07048	5.81206	5.3313	5.6401	5.94977	5.78784	5.5706	6.61323	6.42692	6.69392	6.18502	5.83433	5.5524
6330408a02rik-like.1.S	1.07467	2.043	2.16469	1.9439	1.90669	2.07583	1.95515	1.63766	2.10662	1.41871	1.83406	1.56532	1.29603	1.32764	1.3502
6330408a02rik-like.2.S	3.64063	6.38821	5.54162	4.07558	4.15144	4.14694	2.39324	2.39813	2.35138	1.1378	1.03173	1.08935	0.672741	0.891191	0.893535
a1cf.L	0	0	0.00341338	0	0	0	0	0.00513546	0.00573173	0.0106412	0	0.00480014	0	0.00443919	0.011589
a2m.L	0	0	0.00178955	0	0	0.00481324	0.0060526	0.0026924	0.00901503	0.0195263	0.00252943	0.0226494	0.0404081	0.0442198	0.070885
a2m.S	0.059624	0.0489385	0.0722697	0.954438	1.68696	0.992238	2.14018	2.29598	2.5287	15.1345	15.2202	21.0352	54.5949	55.3943	72.9582
a2ml1.L	0.00206804	0	0	0	0	0	0	0.00236802	0.00264297	0	0	0	0.0118466	0.0184226	0.0285005
a2ml1.S	0.00350261	0	0.00266576	0.0101698	0.00803997	0.00896242	0.00225403	0.00601601	0.00895268	0.00415526	0.0037679	0.00374879	0.0060193	0.00173345	0.0075423
a4galt.L	0	0	0	0	0	0	0	0	0.0800235	0.0742836	0	0	0	0	0
aaas.L	2.4095	3.65749	3.88164	3.30801	3.16999	3.07884	2.77043	2.56515	2.65435	1.9188	1.90254	1.78611	1.60713	1.57699	1.54157
aacs.L	0.0043027	0.00577897	0.0032747	0.0190367	0.0144856	0.0161475	0.0461486	0.0426991	0.0494898	0.0221192	0.0586289	0.0475863	0.0673701	0.0709806	0.0778275
aacs.S	0.159712	0.206624	0.207357	0.187048	0.163895	0.21956	0.163238	0.155985	0.190105	0.115169	0.143174	0.0921724	0.102253	0.130187	0.0822698
aadac.L	0.046718	0.0313736	0.0385192	0.0387559	0.0142984	0.0518013	0.0250537	0.0267473	0.0149265	0.0369488	0.0209403	0.00833362	0.00446033	0.0154139	0.0134133
aadac.S	0.0276031	0.0247159	0.018674	0.0178101	0.0168963	0.0156957	0.0157897	0.0175595	0.0195983	0.0109155	0.00989796	0.0131303	0.0105415	0.0060715	0
aadacl4.L	0	0	0	0	0.0144227	0.0160775	0	0	0	0.00621169	0	0	0.00599882	0.00518265	0.00901996
aadacl4.S	0.121868	0.0920707	0.0695634	0.0606587	0.190222	0.106024	0.0862682	0.0558181	0.140173	0.224093	0.183538	0.273911	0.404903	0.579002	0.519597
aadat.L	0.00408178	0.00205585	0	0.00169306	0.00374777	0	0.00262675	0	0	0.00242118	0	0	0.00467642	0.00202009	0.00175789
aadat.S	0.096312	0.117154	0.147985	0.111555	0.0934364	0.130196	0.0818599	0.0769897	0.0603824	0.0538954	0.0488712	0.0311189	0.0229014	0.0287789	0.0360002
aaed1.L	0	0	0	0	0	0	0	0	0	0.0104701	0	0	0	0	0.00760179
aaed1.S	0.138291	0.109454	0.105251	0.131111	0.126975	0.161764	0.127135	0.0904864	0.189361	0.128904	0.180644	0.0740057	0.135804	0.146659	0.0935907
aagab.L	0.336525	0.210408	0.197244	0.211785	0.308987	0.300889	0.477934	0.429631	0.568497	0.399231	0.395303	0.401578	0.367824	0.382867	0.389813
aagab.S	2.21426	1.51887	1.38461	1.58482	1.54834	1.45387	1.47138	1.31774	1.39793	1.32019	1.17669	1.18698	0.848513	0.962388	0.716435
aak1.L	0.422958	0.535128	0.585867	0.496836	0.519609	0.496108	0.325535	0.327393	0.327568	0.119421	0.140138	0.112266	0.0920692	0.113034	0.0976348
aak1.S	0.793382	0.910457	0.934749	0.853034	0.802734	0.806466	0.501555	0.448889	0.446335	0.143028	0.133042	0.118215	0.0757469	0.0716003	0.0535975
aamdc.S	0.0378468	0.0571863	0.0792123	0.0941897	0.199812	0.174316	0.255733	0.140844	0.181381	0.370417	0.223924	0.141774	0.216802	0.252862	0.114096
aamp.L	4.02646	4.20208	4.30084	3.73009	3.47324	3.77673	2.89731	2.7105	2.48394	2.21629	2.19068	2.11127	2.36634	2.14202	2.17883
aamp.S	6.5008	7.46465	7.50731	6.61533	6.55149	6.90625	6.40677	5.91788	5.73994	5.16093	5.03631	4.92021	4.8306	4.34784	4.22079
aanat.L	2.0929	2.1825	2.54983	1.84833	1.58319	1.79418	1.18607	1.18652	1.16725	0.753124	0.801877	0.705754	0.929087	0.993216	0.959553
aanat.S	0	0	0	0	0	0	0.0135505	0	0	0.0124901	0	0	0	0.0104209	0.0181368
aar2.L	3.25191	4.18321	4.06362	3.99184	3.97435	4.5203	3.59153	3.1701	3.62242	3.49292	2.86003	2.93959	3.42357	2.43582	2.15752
aars.L	5.76844	5.73707	5.54794	6.10589	6.18636	5.95719	6.81727	6.84821	6.97123	8.16384	7.60829	7.86502	7.49231	6.96314	7.35331
aars2.L	0.43996	0.361021	0.42514	0.42444	0.469772	0.384531	0.426282	0.373588	0.423282	0.325479	0.300456	0.269832	0.249195	0.256881	0.246958
aarsd1.L	0.200846	0.133674	0.126928	0.172566	0.176178	0.119303	0.191567	0.195071	0.132924	0.2872	0.262356	0.239913	0.361593	0.358546	0.313554
aasdh.L	0.336271	0.385458	0.476559	0.484173	0.511042	0.450993	0.701437	0.6506	0.592767	0.917081	1.07691	1.15005	1.35948	1.2013	1.39162
aasdhppt.S	0.0537037	0.0701261	0.0681214	0.100652	0.116881	0.0895751	0.0844798	0.0956568	0.0635496	0.0778685	0.0706095	0.0702514	0.0615273	0.0925312	0.0890875
aass.L	1.6221	1.88863	1.91668	1.8032	1.88676	1.95622	2.27753	2.42535	2.39857	2.57413	2.74208	2.46376	2.31039	2.11358	2.31762
aatf.S	0.307188	0.329424	0.383813	0.395524	0.444818	0.418561	0.459617	0.469729	0.440025	0.525384	0.483291	0.488375	0.557238	0.439615	0.475715
aatk.L	0.00189052	0.00063479	0.00191845	0.00261386	0.00347163	0.00257996	0.00162214	0.00216474	0.00241609	0.00149519	0.00677904	0.00269786	0.0129956	0.0112275	0.00922743
aatk.S	0.00992683	0.011176	0.0133326	0.0276115	0.0284159	0.0304808	0.020292	0.020059	0.0201492	0.0228603	0.0207293	0.0218741	0.0468299	0.0387245	0.0523079
abat.L	0.27477	0.649009	0.618351	0.556096	0.532844	0.375782	0.451202	0.417693	0.39051	0.219186	0.165628	0.157182	0.073272	0.0679921	0.0693685
abat.S	0.0685593	0.0903115	0.0650233	0.0787497	0.0706968	0.0626146	0.0800947	0.0833352	0.094359	0.0775804	0.0669444	0.0654759	0.0857976	0.0876965	0.0508761
abca1.L	0.00585623	0.0283159	0.0347651	0.0194326	0.0204327	0.0143855	0.0331642	0.0348697	0.0464026	0.0333478	0.0617381	0.0388607	0.12882	0.115931	0.166458
abca1.S	0.00670039	0.0154274	0.0349682	0.0389091	0.0228507	0.0391883	0.0357272	0.0219209	0.0207961	0.0828957	0.115326	0.108595	0.189719	0.226438	0.253937
abca10.L	0	0	0	0	0	0	0	0	0	0	0.00609802	0	0	0.00561087	0.00488262
abca2.L	0.14596	0.242687	0.30114	0.291769	0.305169	0.262786	0.443619	0.461123	0.507921	0.32128	0.359433	0.295499	0.330417	0.38816	0.352926
abca3.L	0.387471	0.769469	0.766731	0.695347	0.776873	0.730035	0.858982	0.823968	0.772091	0.637909	0.689027	0.751547	0.63598	0.566671	0.647052
abca3.S	0.712224	1.09144	1.03464	1.08101	0.951069	0.918238	0.952002	0.987574	1.01546	0.562148	0.548596	0.50252	0.453507	0.417544	0.491518
abca4.L	0.00316081	0.00397997	0.0066155	0.00721082	0.00580433	0.00808785	0.0172897	0.0135724	0.00807907	0.016874	0.0161511	0.0135319	0.0144851	0.00938578	0.0122514
abca5.L	0.0214928	0.00773226	0.019863	0.0254711	0.0352394	0.031426	0.114602	0.0896523	0.113796	0.0455316	0.0677108	0.031219	0.035177	0.0364692	0.0264465
abca5.S	0.159317	0.233749	0.180561	0.13791	0.19398	0.180787	0.196135	0.162597	0.21246	0.172568	0.141578	0.155687	0.132926	0.125125	0.126784
abca8.L	0.0117445	0.0169008	0.0204309	0.0243572	0.0200264	0.0171724	0.0194347	0.0230539	0.0214422	0.0119425	0.0180487	0.0143657	0.0153777	0.0182675	0.010116
abcb1.L	0.00152827	0.00153947	0.00116314	0.00253562	0.00841928	0.00312842	0	0.00174995	0.00781254	0.00362608	0.00493208	0.00654275	0.00350182	0.00302538	0.00263271
abcb11.L	0.00305262	0.00614999	0.00232329	0.00126618	0.00420424	0.0015622	0.00589336	0.00174771	0	0	0.00328384	0	0.00174867	0.00151075	0.00262934
abcb5.L	0.0022697	0.0297223	0.0103646	0.015063	0.0229237	0.0116154	0.00876372	0.00779679	0.00870206	0.00807788	0.0366242	0.03158	0.0338046	0.0247122	0.0606042
abcb6.L	1.71087	3.3946	2.89622	3.01922	2.88152	2.89021	2.31766	2.26378	2.22626	1.10709	1.16377	0.898917	0.657332	0.561057	0.434649
abcb7.L	0.572911	0.937563	0.866993	0.805274	0.831861	0.786065	0.945598	0.926266	0.930431	0.842242	0.867127	0.811801	0.604038	0.596272	0.556587
abcb7.S	0	0	0.00271163	0.00147782	0	0	0	0.00203983	0.00227668	0	0	0.00190664	0	0	0
abcb8.L	0.0946278	0.141075	0.123873	0.213521	0.243276	0.220825	0.248455	0.1777	0.227357	0.170636	0.166944	0.133688	0.173461	0.217298	0.114109
abcb9.L	0.0915098	0.10567	0.0747424	0.199968	0.23567	0.18047	0.215449	0.217234	0.202523	0.23301	0.242501	0.224549	0.204568	0.167899	0.253764
abcc1.L	0.218108	0.343815	0.328194	0.287978	0.305741	0.299069	0.261432	0.2955	0.303213	0.231096	0.252539	0.246803	0.176443	0.190341	0.192884
abcc1.S	0.0320524	0.0279823	0.0357785	0.0389982	0.0392394	0.0349932	0.0412533	0.0171275	0.0191161	0.0177449	0.0275841	0.00914807	0.0220331	0.0338407	0.0147242
abcc10.L	0.840047	1.13972	1.02861	1.10832	1.184	1.08823	1.29663	1.40558	1.43805	1.63277	1.40386	1.40338	1.37794	1.16592	1.33232
abcc13.L	0.00111194	0.00224017	0.00338509	0.00461214	0.00714662	0.0113808	0.00143113	0.00763935	0.00710529	0.00527651	0.0107654	0.00357027	0.00382177	0.0011006	0.00095775
abcc2.L	0.00835163	0.00168257	0.00381376	0.00138565	0.00306729	0.0017096	0	0.00382523	0.00426936	0.00396313	0	0.00357546	0	0	0.00575485
abcc3.L	0.00232696	0	0	0.00193038	0.00106827	0	0	0.0026645	0.0104085	0.00690139	0.00250321	0.00498103	0.00933085	0.0103646	0.00701504
abcc3.S	0.00252709	0.0012728	0.0048083	0.00524099	0.0104413	0.0103461	0.00487877	0.00578731	0.00807407	0.00449696	0.010874	0	0.0101333	0.00875464	0.00326501
abcc4.L	0.00855382	0.017233	0.016637	0.0201053	0.0222526	0.0179963	0.0287465	0.0299279	0.0273295	0.0186041	0.02965	0.0193273	0.013611	0.0122296	0.0184193
abcc4.S	0.0124053	0.0157359	0.0181834	0.0194386	0.0274207	0.0235129	0.0141923	0.0163091	0.0234874	0.0174421	0.02323	0.0122937	0.0205291	0.0272862	0.0233489
abcc5.L	0.0551801	0.0575696	0.0554953	0.0670287	0.059712	0.0675714	0.0405829	0.0417467	0.0453345	0.0339	0.0466397	0.0390208	0.0451563	0.0477903	0.0551671
abcc5.S	0.026023	0.0400105	0.0323144	0.0363586	0.0138331	0.0308405	0.0211536	0.0188197	0.0105024	0.128363	0.142917	0.174442	0.439366	0.619542	0.511996
abcc6.L	0.117895	0.256212	0.313216	0.276201	0.275631	0.248039	0.238847	0.259993	0.228796	0.150223	0.113908	0.114498	0.0837936	0.0659101	0.0808618
abcc9.L	0.00972762	0.00653261	0.00246783	0.00806974	0.0267948	0.0165939	0.0250401	0.0185644	0.0124319	0.0230804	0.0209288	0.0208227	0.00371492	0.0224664	0.00837875
abcd2.L	0.0313404	0.018942	0.0270329	0.0294656	0.0786539	0.0556008	0.0484043	0.050241	0.064085	0.0371802	0.0651808	0.0491967	0.0263311	0.0206806	0.0431914
abcd2.S	0.0251741	0.017751	0.0306552	0.091888	0.0392939	0.0901811	0.061561	0.0720642	0.0611278	0.0537568	0.0460374	0.0727474	0.0547987	0.0373761	0.058545
abcd3.S	1.00293	1.34407	1.19756	1.30092	1.23161	1.31307	1.42083	1.52377	1.48556	1.55979	1.3877	1.35221	1.36626	1.18213	1.35989
abcd4.L	0.263596	0.200108	0.174451	0.199657	0.164859	0.218964	0.186841	0.161852	0.165997	0.154091	0.189041	0.159461	0.253853	0.207971	0.227045
abce1.L	7.14378	6.41799	6.59553	6.79057	6.37742	6.85333	6.95956	7.32893	6.894	8.01671	7.11924	7.07619	7.06893	6.92639	7.10651
abce1.S	8.14342	7.48877	7.13963	6.79783	6.62167	6.87381	6.9138	7.06381	7.08432	6.63666	6.58139	6.23053	5.61272	5.4363	5.74072
abcf1.L	13.1765	6.3977	6.26261	6.70762	5.79566	6.27444	5.28418	4.95159	5.11694	4.13337	3.93674	3.87969	3.59727	3.72298	3.38711
abcf2.L	6.74343	4.72956	4.65181	5.86183	5.98123	5.33685	6.4462	6.22226	5.99444	7.43964	6.6958	7.70291	7.93477	7.34586	6.8073
abcf2.S	26.1441	19.4324	19.849	22.6022	23.158	22.2095	23.955	24.6121	24.785	28.4931	25.7956	29.0374	29.131	28.9839	27.219
abcf3.L	2.13714	1.55904	1.84959	1.57622	1.63875	1.67847	1.56392	1.58367	1.62025	1.33995	1.43467	1.29347	1.13936	1.06583	1.11469
abcf3.S	2.71883	2.99253	3.05071	3.05832	2.8811	3.04827	3.09479	3.07036	3.12083	3.0982	2.88451	2.85386	2.93487	2.84665	2.63187
abcg1.L	0.00842178	0.0193909	0.00915665	0.00998065	0.0231979	0.0221653	0.0247756	0.0165315	0.0123007	0.00713647	0.0103539	0.00386302	0.00964868	0.00833593	0.0113991
abcg1.S	0.0079929	0	0.00202775	0.00442045	0.00733884	0.00272695	0	0.0122031	0.00851246	0.00158038	0.0100314	0.00570313	0.00763109	0.00659285	0.0103269
abcg2.L	0.0887639	0.0715315	0.0624897	0.0902039	0.0855754	0.0635958	0.0856833	0.0914755	0.0709004	0.0974059	0.0477436	0.0593768	0.0711866	0.11202	0.0821897
abcg2.S	0.0502474	0.0681365	0.126494	0.259722	0.393928	0.288794	0.144267	0.088517	0.108674	0.0962935	0.103949	0.173748	0.148347	0.202767	0.176449
abcg4.L	0	0.00298409	0.00450922	0	0.0081599	0.00909612	0.00381276	0	0.00378593	0	0	0	0.0101818	0.00586436	0.0025516
abcg4.S	0.00129159	0.00130105	0.00196601	0.00321439	0.0023718	0.00528785	0.00332471	0.00295788	0.00330131	0.00459677	0.00138942	0.00414712	0.00443925	0.00639212	0.00889995
abcg5.S	0	0.00378898	0	0.00312036	0	0	0	0	0	0	0.00404631	0	0	0	0.00323984
abcg8.S	0	0	0.00438324	0	0.00528795	0	0	0	0.00736031	0	0	0	0	0	0.00992126
abhd1.L	0.00701737	0.00471253	0.00356052	0.00388093	0.0128863	0.00718239	0.00602118	0.00267842	0.00597882	0.00832495	0.00503259	0.00250353	0.00535978	0.00231528	0.00604432
abhd1.S	0	0	0	0.00651561	0.014423	0.00803889	0.0101088	0.00449674	0.0351319	0.00931771	0.0126737	0.0126094	0.0269952	0.0233224	0.0169128
abhd10.L	1.0839	0.553136	0.650499	0.689232	0.552404	0.625558	0.546955	0.497543	0.665153	0.657095	0.467426	0.654144	0.492345	0.680574	0.563451
abhd11.L	2.71288	2.62507	2.5275	2.13966	1.92645	2.16799	1.79742	1.5379	1.43465	1.1415	1.17885	0.979773	0.390426	0.562178	0.494967
abhd12.L	0.0280834	0.0687024	0.105851	0.0898605	0.0626216	0.0615939	0.080896	0.0689079	0.041018	0.0428353	0.0460351	0.028626	0.0306425	0.0198551	0.0322524
abhd12.S	0.131252	0.190543	0.228187	0.186808	0.204397	0.198873	0.178866	0.221015	0.197341	0.123651	0.163341	0.121196	0.104671	0.094251	0.0953181
abhd13.L	7.89331	8.25866	7.9878	7.77204	6.93375	7.69208	4.87378	5.25151	5.73121	2.75922	3.30734	2.14703	2.62303	3.24456	2.88604
abhd13.S	8.17631	9.5212	9.28746	9.07138	8.79843	8.80116	5.95403	5.34109	5.00862	1.6136	1.34745	1.15145	0.713123	0.562856	0.589085
abhd14a.L	0.364903	0.257304	0.222177	0.219467	0.167522	0.168068	0.199602	0.156688	0.128246	0.0974019	0.107949	0.165984	0.0836126	0.0902958	0.102149
abhd14a.S	1.32782	1.1484	0.959539	0.923496	0.714259	0.686386	0.483349	0.414662	0.359961	0.381876	0.533844	0.473716	0.73758	0.955843	1.43251
abhd14b.L	1.03694	0.756392	0.598701	0.68224	0.809823	0.683152	0.444869	0.614149	0.609294	0.876666	0.807764	0.75264	0.778348	0.696045	0.564639
abhd16a.L	1.56	1.42177	1.59534	1.70943	1.56876	1.47768	1.79581	1.82327	1.63871	1.14949	1.24733	0.947173	0.728968	0.984643	0.901355
abhd16a.S	1.23703	1.3093	1.25076	1.23442	1.10563	1.26612	1.16141	1.25908	1.20288	1.10951	1.06715	1.02656	0.718891	0.715723	0.748938
abhd17a.L	3.72801	3.80608	4.24447	3.87835	3.73749	4.13021	3.3263	3.50155	3.10975	1.44633	1.41989	1.29407	0.790733	0.69811	0.746357
abhd17a.S	3.86068	5.81151	5.76382	5.31374	5.1131	5.28051	4.41932	3.88182	4.19888	2.52265	2.91561	2.33185	1.74728	1.44054	1.53131
abhd17b.L	2.15142	1.19345	1.26648	1.37375	1.16446	1.34491	1.20603	1.24254	1.14936	0.699569	0.738632	0.582145	0.484332	0.631652	0.412831
abhd17b.S	2.27508	1.6215	1.68627	1.69007	1.31003	1.64756	1.11535	1.19127	1.08705	0.69713	0.73545	0.577545	0.442714	0.5658	0.508119
abhd17c.L	4.15011	4.3783	4.33337	3.34358	2.93817	3.728	3.24146	3.36962	2.95043	3.53662	3.67061	3.5747	2.93194	3.3126	3.1023
abhd17c.S	4.99892	5.44385	5.73258	3.71732	3.03407	4.0563	3.27492	2.89747	2.72309	2.57451	2.71603	2.46125	2.13802	2.08951	1.83043
abhd2.L	0.0664889	0.256357	0.240802	0.138844	0.181039	0.190077	0.13574	0.131264	0.131855	0.0707183	0.0665922	0.0588929	0.0525345	0.0363096	0.0375213
abhd2.S	0.352606	0.644604	0.546663	0.476685	0.503615	0.458919	0.420208	0.473538	0.383872	0.247887	0.21073	0.172388	0.104734	0.0818669	0.0974879
abhd3.L	0.00631816	0.00636446	0.00961726	0.029701	0.0328732	0.0280225	0.0243956	0.0144693	0.0188408	0.0174894	0.0430459	0.0225408	0.0193029	0.0145921	0.0253963
abhd3.S	0.0969891	0.116019	0.0922707	0.0938691	0.111316	0.0930655	0.0806199	0.0902345	0.0748879	0.0599279	0.0760779	0.0562284	0.0648192	0.0700003	0.0713573
abhd4.L	0.534483	0.394409	0.402055	0.453703	0.410858	0.413469	0.295962	0.263308	0.246223	0.103222	0.0869136	0.126383	0.0284813	0.0738188	0.0374719
abhd4.S	0.498516	0.540798	0.479938	0.597355	0.692452	0.627986	0.636136	0.658647	0.702449	0.73294	0.56836	0.61108	0.551614	0.569347	0.5872
abhd5.L	0.328022	0.172243	0.220436	0.141848	0.13457	0.192869	0.0583871	0.0839112	0.0802748	0.0579575	0.0675703	0.100841	0.0839571	0.100166	0.0871656
abhd5.S	0.0905173	0.25328	0.221982	0.208584	0.166221	0.226468	0.129446	0.132438	0.173522	0.0835207	0.0486867	0.0484397	0.017284	0.0149324	0.0259886
abhd6.L	0.00489583	0	0	0.00406143	0	0.0150329	0.0126024	0	0	0.00580809	0	0.00523994	0.00560906	0.00969184	0.00843391
abhd6.S	0.0968601	0.0593904	0.0641029	0.0419229	0.0618672	0.0431034	0.027101	0.0241109	0.0107641	0.0249801	0.0135909	0.00901462	0.0241241	0.0166735	0.0145094
abhd8.L	0	0.00413053	0.0015604	0.00170082	0.00376494	0.0083938	0	0.00469527	0.00262021	0.00486454	0	0.00658303	0.0117446	0.00811735	0.00529784
abhd8.S	0.00456348	0.00919384	0	0.00378572	0.0167602	0.0280247	0.0234939	0.00522543	0.0116643	0.0108276	0.0147274	0.0244212	0	0.00903391	0.0117921
abi1.L	1.17566	1.64918	1.652	1.55885	1.63167	1.57325	1.52815	1.62099	1.43048	1.09388	1.27307	1.08359	0.7525	0.804954	0.77245
abi2.L	1.50745	1.14383	1.32103	1.4089	1.3064	1.4019	1.39308	1.36782	1.52664	1.70196	1.72325	1.59024	1.61433	1.7083	1.74253
abi2.S	0.743649	0.764118	0.802864	0.845737	0.773494	0.814549	0.870763	0.934749	0.864637	0.893272	0.876163	0.899646	0.766572	0.867047	0.890965
abi3.L	0	0.00468019	0.00353609	0.0038543	0.00426595	0.0047554	0	0	0.0237512	0	0	0	0	0.0183951	0.00400189
abi3.S	0.0200963	0.00674784	0.00509829	0.0166713	0.0369036	0.0137126	0.0344868	0.0306817	0.0171221	0	0.0144123	0.00716959	0	0.0132609	0.00576988
abl1.L	0.094508	0.316312	0.292353	0.230145	0.260323	0.177859	0.196189	0.249597	0.239615	0.11031	0.096747	0.0815732	0.0646164	0.0799655	0.0735255
abl1.S	0.470303	0.440013	0.440915	0.438031	0.417424	0.424474	0.427384	0.447137	0.420734	0.345752	0.412406	0.333285	0.377172	0.43659	0.386062
abl2.L	2.94178	5.66771	5.67152	3.8975	3.95099	4.04581	2.64038	2.26015	2.41232	0.998879	1.08394	0.904861	0.70965	0.689949	0.631608
abl2.S	0.644611	1.63229	1.6562	1.25758	1.50007	1.38779	1.04136	0.898463	0.977215	0.582773	0.561922	0.561451	0.443111	0.389424	0.451839
ablim1.L	0.0346616	0.0396339	0.0477697	0.147657	0.195252	0.129442	0.145892	0.125504	0.119723	0.0889086	0.090698	0.100264	0.157771	0.193795	0.142014
ablim1.S	0.0461479	0.04887	0.0477303	0.0893268	0.079311	0.0629774	0.120313	0.151751	0.161809	0.160029	0.154022	0.131711	0.113876	0.0983822	0.119247
ablim2.L	0.000879868	0.000886316	0.000669651	0.00291965	0.000807869	0.00180112	0	0.00201499	0.00112447	0.00104382	0.00283954	0.00188342	0.00100805	0.000870898	0.00227359
ablim3.L	0.00105969	0	0.000403254	0.00219771	0.00437838	0.00379612	0.0034097	0.00485359	0.000677142	0.00251429	0.00683971	0.00283542	0.00121406	0.00576886	0.00273824
ablim3.S	0.00180303	0.00363249	0.00205838	0.00373936	0.00413873	0.0055363	0.00464122	0.00309686	0	0.0053475	0.0009698	0.00482441	0.0113614	0.0107079	0.0170832
abo.L	0	0	0	0	0	0	0	0	0	0	0	0.379645	0	0.0877743	0
abr.L	0.176551	0.426878	0.379396	0.290401	0.291647	0.279998	0.237012	0.194619	0.217216	0.128614	0.144418	0.115491	0.0922843	0.0817344	0.0892346
abr.S	0.630693	0.987749	0.977239	0.809113	0.732245	0.769343	0.636249	0.618203	0.534263	0.290131	0.381987	0.298078	0.191445	0.204738	0.206651
abra.L	0	0	0	0.0135358	0	0.0334006	0	0.0186834	0	0	0.0175525	0.034927	0	0.0484509	0
abra.S	0	0	0	0	0.0129998	0	0.0182227	0	0.036189	0.0167966	0.0152308	0.0151536	0	0.0140141	0
abracl.L	0.0532914	0.0287136	0.0481049	0.0565463	0.0591718	0.0520076	0.0510431	0.0482496	0.0411807	0.0632214	0.0506618	0.0437726	0.0511157	0.0711486	0.0555091
abt1.L	41.5199	18.0743	17.0644	21.4284	19.9234	21.3221	20.1929	18.7589	19.8292	20.6007	18.1829	21.8016	19.663	18.8467	15.9526
abtb1.L	0.21889	0.228098	0.218295	0.36317	0.329189	0.35537	0.267153	0.280891	0.323151	0.2552	0.22329	0.238315	0.203217	0.235336	0.230797
abtb1.S	0.241853	0.221699	0.26506	0.583844	0.512964	0.571818	0.435791	0.354476	0.309089	0.192235	0.228951	0.163077	0.221669	0.2346	0.162487
abtb2.L	0.017053	0.018082	0.0116125	0.0327606	0.0354355	0.0312334	0.027724	0.0308314	0.0149115	0.0149067	0.0173791	0.00960609	0.0236504	0.0151024	0.0139153
abtb2.S	0.00601333	0.00346137	0.00457663	0.00783903	0.0134088	0.0123095	0.0110564	0.0157385	0.0131744	0.017325	0.0157099	0.0183885	0.0295258	0.0246584	0.0451356
acaa1.L	1.048	0.925112	0.99282	0.905998	0.840699	0.894813	0.94419	0.868436	0.979842	0.958636	0.762466	0.867814	0.764642	0.838045	0.84092
acaa2.L	1.85543	1.41936	1.33355	1.72563	1.68129	1.81514	1.57509	1.45347	1.49804	0.969086	0.953881	0.997796	0.636675	0.565081	0.5022
acaa2.S	0.802218	0.623194	0.610553	0.707795	0.758421	0.692353	0.805002	0.774568	0.755896	0.746036	0.607012	0.665782	0.580271	0.531603	0.553369
acaca-like.S	0.0889959	0.18497	0.188624	0.128732	0.116364	0.131733	0.0830074	0.0819111	0.0777443	0.0334111	0.0345379	0.0232099	0.018069	0.0200708	0.0186787
acaca.L	0.0205083	0.0826344	0.0733801	0.0455155	0.0640713	0.0605182	0.0551904	0.0689245	0.0510578	0.02117	0.036674	0.0216647	0.0222754	0.0234628	0.0277586
acacb.L	0.188621	0.285419	0.241976	0.275367	0.282089	0.270616	0.330756	0.362169	0.320007	0.258945	0.256071	0.216865	0.215156	0.181806	0.173108
acad10.L	0.386848	0.796651	0.737244	0.705242	0.753352	0.616269	0.774952	0.739461	0.833292	0.880852	0.817197	0.903205	0.716633	0.636116	0.720156
acad11.L	0.120761	0.185422	0.21148	0.308321	0.163628	0.302403	0.1509	0.202719	0.160327	0.130745	0.122341	0.114191	0.0510432	0.0661478	0.0848287
acad8.L	0.588083	0.478349	0.508612	0.453941	0.407136	0.50052	0.469519	0.478933	0.430044	0.520449	0.443177	0.415685	0.367503	0.376645	0.362973
acad9.S	3.37912	2.50095	2.24786	2.37525	2.39209	2.47843	2.70161	2.65828	2.57958	3.23226	2.7922	2.94024	3.1215	2.46702	2.86612
acadl.L	6.18771	5.81678	5.92843	5.3273	5.07697	5.03812	4.09494	4.11632	4.43535	2.52499	2.29354	1.8631	1.42034	1.12936	0.979631
acadm.L	8.58316	6.09061	5.73533	6.81001	6.18224	6.39731	6.5827	6.61182	6.72761	7.27782	6.40915	6.8134	6.4674	6.40204	5.87572
acadm.S	3.02387	2.73962	2.23332	2.46893	2.56285	2.66766	2.42572	2.39711	2.73641	3.02127	2.60489	2.64274	2.72641	2.86316	2.78437
acads.L	1.32623	1.19902	1.09884	1.28001	1.03218	1.10548	1.201	1.14	1.04231	1.36415	1.27255	1.27789	1.07328	1.17453	0.914495
acads.S	0	0	0	0.101135	0	0	0	0	0.0779023	0	0	0.130481	0	0.12067	0
acadsb.L	2.09314	2.447	2.49432	2.40548	2.50371	2.44046	2.3727	2.52503	2.47462	2.29332	1.81443	1.84976	1.87372	1.68849	1.63474
acadvl.L	2.84773	1.89802	1.85366	2.35351	2.77689	1.82442	2.18396	2.13301	2.57905	2.57187	2.10179	2.15415	2.69225	2.15641	2.13933
acan.L	0	0	0	0.0015615	0	0.00192656	0	0.00431067	0	0	0	0	0.00215651	0	0.00648517
acan.S	0.00109062	0.00219723	0.000830051	0.00452374	0.00100138	0.00446507	0.00280739	0.00124882	0.00139382	0.00129384	0.00234646	0	0.00374852	0.00323851	0.00187878
acap1.S	0.0534747	0.0728783	0.0502747	0.044361	0.0577634	0.0354149	0.0485824	0.0396203	0.0643208	0.0597072	0.0609089	0.0538666	0.0756802	0.0716106	0.0568973
acap2.L	0.764079	1.08045	1.158	0.926477	0.90461	1.01858	0.791286	0.705247	0.664187	0.519473	0.630442	0.43197	0.404124	0.343669	0.314302
acap2.S	0.23298	0.254613	0.272666	0.247061	0.238132	0.25758	0.272985	0.218956	0.251401	0.225546	0.256538	0.281113	0.231667	0.221903	0.254629
acap3.L	0.136482	0.2009	0.182217	0.15668	0.153162	0.159446	0.072157	0.0573552	0.0604908	0.0310744	0.0311436	0.0432816	0.125303	0.157379	0.153972
acap3.S	0.0998815	0.172194	0.163382	0.138922	0.132315	0.117489	0.0511656	0.0472273	0.0400094	0.0742792	0.06094	0.0457391	0.54028	0.517434	0.641171
acat1.L	11.6018	6.75435	6.26069	7.07759	6.95586	6.66285	6.73662	6.40429	6.33046	6.27686	4.87753	5.02013	4.53513	4.60746	3.85947
acat1.S	7.16374	4.08441	3.78869	4.45897	4.02188	3.90807	3.93263	4.09122	4.34961	4.65676	3.97313	4.64046	4.33365	3.73079	3.94966
acat2.L	5.30186	3.3664	3.55886	3.38883	3.655	3.89198	3.8314	4.30438	3.54341	3.59858	3.61841	3.80006	2.49442	2.47765	2.59028
acat2.S	4.40734	2.92326	2.8456	2.91684	2.56972	2.83674	2.66489	2.55132	2.93089	2.86895	2.25658	2.62902	2.09198	2.02252	1.98938
acbd3.L	5.24568	8.23625	8.14469	7.18344	7.07402	7.0669	6.55223	6.54266	6.48257	5.77706	6.03163	5.51574	4.13891	4.19609	4.57544
acbd3.S	1.96825	3.23016	3.13423	2.54783	2.6653	2.78182	2.63102	2.88148	2.92904	2.58966	2.78522	2.44238	2.48957	2.2293	2.66815
acbd5.L	1.85579	1.85089	1.73871	1.77069	1.63364	1.43868	1.61599	1.30445	1.42851	1.04267	1.12336	0.888233	0.659597	0.685039	0.743839
acbd6.L	0.00933436	0.0412275	0.0415322	0.0446741	0.0441712	0.0411551	0.0572969	0.0443977	0.0513879	0.0323692	0.0509793	0.0414988	0.0213884	0.0277176	0.0346339
acbd6.S	1.49274	1.18272	1.25458	1.26006	1.15151	1.16152	1.17597	1.36609	1.24765	1.50164	1.3413	1.39367	1.26182	1.26871	1.18675
acbd7.L	0	0	0	0	0	0	0	0	0	0	0.00821167	0	0.00874553	0	0
accs.L	0.395998	0.736636	0.79767	0.665777	0.799906	0.734962	0.852853	0.822237	0.765878	0.748526	0.829265	0.844838	1.01626	0.877993	0.968689
accs.S	1.41649	3.48873	3.69701	2.97152	3.17994	3.41575	4.25709	3.96572	3.44995	2.83297	3.04755	2.7146	2.05617	1.84982	2.06965
ace2.L	0	0	0.00253577	0.00138198	0	0.00341015	0.00428823	0	0.00212903	0.00197632	0.00537625	0.00356599	0	0.00494676	0.00286981
ace2.S	0	0	0	0.00210233	0	0.00778151	0	0.00290185	0.00323877	0.00300646	0	0	0.00290343	0.00250841	0.00218284
acer1.L	0.0178601	0.0215892	0.0108744	0.0444486	0.101671	0.0658083	0.170104	0.147246	0.150647	0.199168	0.257453	0.16057	0.20462	0.208601	0.212293
acer1.S	0	0.13822	0	0	0.125986	0	0.176603	0	0	0.325564	0	0.146859	0	0.135815	0
acer2.L	0.395865	0.322701	0.337857	0.480258	0.405491	0.370043	0.562514	0.524031	0.500068	0.56464	0.758159	0.504508	0.545291	0.539049	0.437549
acer2.S	0.352856	0.407277	0.360866	0.3598	0.411727	0.425108	0.402109	0.378787	0.385187	0.235465	0.363766	0.255705	0.36215	0.396554	0.601523
acer3.L	0.876377	1.0625	1.10067	1.29742	1.22608	1.2923	1.24832	1.23752	1.13329	1.03351	1.06014	1.06959	0.825463	0.627439	0.742921
acer3.S	1.39074	1.2166	1.27852	1.58484	1.51216	1.70439	1.13051	1.19436	1.22078	1.00296	0.948831	1.01453	1.04825	1.10487	1.1317
ache.L	0	0.00686508	0.0077803	0.00848044	0.00938618	0.00697539	0.0131572	0.0156074	0	0	0	0	0	0.00337283	0.00587012
ache.S	0.185993	0.413744	0.321449	0.38252	0.348661	0.341073	0.254345	0.181913	0.198083	0.0919373	0.0875351	0.0829439	0.0355147	0.0690362	0.0433881
acin1.L	7.05508	6.32664	6.21263	5.75699	5.8109	5.88213	6.34447	6.26276	6.07466	6.85544	7.26493	7.69748	8.70876	7.64308	7.69698
acin1.S	6.4739	6.07993	6.02197	5.91042	5.92977	5.88663	7.06667	6.89328	6.81694	7.18202	7.34305	7.37978	7.10175	6.19103	6.1783
ackr3.L	0.0542958	0.114857	0.157029	0.725179	1.11172	0.672428	0.943406	1.10665	1.13106	0.592599	0.928692	0.586932	1.32498	1.69826	1.61346
ackr3.S	0.0672804	0.10166	0.128015	0.479068	0.767038	0.441868	0.620589	0.597058	0.623388	0.239451	0.301568	0.300039	0.764395	0.521657	0.753364
ackr4.L	0	0	0	0	0	0	0.0438798	0.351346	0	0.0808916	0.256728	0.0364894	0	0.0337455	0.234925
acly.L	1.84864	1.62327	1.34285	1.54644	1.63834	1.44971	1.42074	1.30205	1.52972	1.33059	1.34485	1.41394	1.24182	0.903925	1.06535
acly.S	1.46811	1.75087	1.48048	1.59196	1.91123	1.69582	1.89966	2.00527	2.18113	2.24239	2.14052	2.10441	2.32774	1.79048	2.07067
acmsd.L	0.0113188	0.00912143	0.0275666	0.039437	0.0457276	0.055608	0.0611857	0.0311056	0.0347173	0.0483406	0.0462694	0.0363432	0.023342	0.0134441	0.029248
acmsd.S	0.78362	0.731199	0.753345	1.24539	1.00351	1.07643	0.700688	0.618656	0.627236	0.474604	0.456981	0.370793	0.406363	0.522531	0.380109
aco1.L	0.812611	1.27705	1.16733	1.16031	1.26515	1.23588	1.34279	1.41119	1.40771	1.59521	1.42638	1.55261	1.45483	1.16638	1.32468
aco2.L	9.21938	9.55405	8.77148	6.91845	5.15439	6.229	2.38483	1.73661	2.05396	0.479537	0.379175	0.308031	0.163012	0.160038	0.155979
aco2.S	3.93746	4.60556	3.92127	3.91316	4.22012	3.80737	1.97965	1.6159	2.14337	0.336983	0.289315	0.223163	0.107324	0.167498	0.0728791
acot11.L	1.7258	2.16883	2.18912	2.13824	2.12815	2.15224	1.79349	1.72032	1.71664	0.973992	0.946281	0.783073	0.550292	0.569401	0.505118
acot12.L	3.48232	3.07127	2.71205	2.55032	2.3666	2.44617	1.61141	1.38719	1.54501	0.715592	0.607988	0.509964	0.351342	0.328627	0.309986
acot12.S	0	0	0	0	0	0	0	0	0	0.0151266	0	0	0	0	0
acot13.S	1.94694	1.53428	1.48178	1.5492	1.4228	1.3556	1.51714	1.41041	1.76036	0.927033	0.911852	0.822175	0.606959	0.747241	0.604623
acot2.L	0	0.161187	0.076115	0.0331858	0	0.0614165	0	0	0.0255624	0.0949154	0.0860673	0.0214077	0	0.0197979	0.0172283
acot2.S	2.64897	2.92838	2.39862	2.22004	1.99566	2.29414	1.57356	1.02663	1.38888	1.09587	0.672216	1.03229	0.887117	0.90088	1.01797
acot7.L	0.045578	0.0428512	0.0485639	0.0645293	0.0574718	0.0553577	0.0531865	0.0598437	0.0652387	0.0519079	0.062105	0.0513832	0.0765862	0.0691738	0.086891
acot7.S	0.025331	0.00825538	0.00850541	0.0123611	0.010261	0.00991314	0.0124657	0.0179151	0.0257081	0.0238641	0.0248453	0.0223271	0.0375569	0.0353968	0.0295192
acot8.S	0.33661	0.138142	0.208745	0.155134	0.148809	0.216923	0.208595	0.214131	0.223061	0.251431	0.241404	0.293552	0.357081	0.444237	0.257719
acox1.L	1.10183	1.35985	1.04023	1.2071	1.19701	1.14496	1.1096	1.07385	1.13942	1.17743	0.963613	1.04875	1.11299	0.932421	0.96716
acox1.S	1.98667	3.4399	3.463	2.643	2.84963	2.63309	2.59231	3.07156	3.24099	2.95421	2.67882	2.49865	2.67466	1.8758	2.26318
acox2.L	1.39181	0.89713	0.906098	0.939619	0.783906	0.861728	0.640009	0.631155	0.637187	0.490041	0.447189	0.446329	0.393369	0.442715	0.351261
acox3.L	0.0334361	0.110146	0.099727	0.0914591	0.110354	0.0887932	0.0895578	0.0755376	0.0958571	0.0793329	0.0894357	0.0735069	0.120098	0.0840799	0.0941829
acoxl.L	0.114667	0.130112	0.136423	0.127561	0.146429	0.138048	0.152672	0.132306	0.133631	0.124567	0.140366	0.120375	0.100668	0.124804	0.110119
acp1.L	1.05218	0.886962	0.724929	0.840699	0.915235	0.82753	0.712747	0.735564	0.672345	0.860627	0.601681	0.734951	0.539286	0.723537	0.45791
acp1.S	1.69617	1.02773	1.15503	1.05091	1.04215	1.10951	1.0888	1.28507	0.999644	1.20027	1.1021	1.01916	0.86205	1.12346	0.904409
acp5.L	0	0.0235742	0.00890568	0.0145607	0.0268596	0.0119765	0.00753018	0.00669935	0.0149544	0.0138817	0.00629383	0.00626191	0.0268121	0.0115821	0.0302364
acp5.S	2.02028	2.42514	2.59854	2.39663	2.40218	2.49168	2.26219	2.45984	2.21615	1.9014	2.1081	2.10462	2.09857	2.22965	2.31149
acp6.S	2.59593	1.98103	2.30772	2.23656	2.32441	2.2544	2.51274	2.62856	2.94289	2.6809	2.69255	2.75543	2.61361	2.44913	2.30373
acp7.L	0.0414379	0.00834832	0.012615	0.0103127	0.0228283	0.0254474	0.0266666	0.00948974	0.0370705	0.0196637	0.0668649	0.0399154	0.00474747	0.036914	0.053538
acpp.L	0	0	0	0	0.0109651	0.00814878	0.010247	0.0182328	0.00508746	0.0188902	0.0471053	0.051127	0.19155	0.19307	0.178297
acpp.S	0.00697943	0.00234352	0.00885318	0.0154398	0.0234971	0.0190495	0.0269488	0.0372952	0.0327057	0.0248398	0.0250269	0.01245	0.0079962	0.0184221	0.0140271
acrc.L	4.9927	4.3869	4.56686	4.1692	3.81962	3.92643	3.45748	3.63219	3.34448	3.39858	3.41944	3.38795	3.31997	3.1986	3.03959
acsbg1.L	0.00343274	0	0.0013063	0.00569539	0.00157592	0.00527019	0.0110453	0.00393067	0.0109676	0.00610856	0.00369274	0.00551102	0.00393282	0.00339774	0.00591348
acsbg2.L	3.79327	4.24059	4.12273	4.26496	4.37942	4.25113	4.69745	4.84938	5.09595	4.74045	4.73444	4.47852	3.52055	3.55963	3.34242
acsbg2.S	0.0605259	0.0745182	0.135636	0.136684	0.0493983	0.10669	0.129834	0.119359	0.154705	0.0997277	0.090431	0.107967	0.142539	0.106505	0.156399
acsf2.L	0.175328	0.21419	0.252681	0.464191	0.506918	0.44099	0.436911	0.508307	0.476744	0.3474	0.523687	0.431198	0.771425	0.758778	1.06033
acsf2.S	0.0774744	0.0641061	0.0589643	0.098701	0.0889184	0.0849602	0.0534183	0.0506928	0.0247531	0.0295427	0.0208356	0.0177685	0.0126801	0.0164324	0.0142996
acsf3.L	0.0302752	0.030497	0.0435235	0.0502307	0.0277978	0.0482021	0.0129886	0.0500741	0.0171963	0.0119722	0.0036187	0.00360035	0.00385396	0.00665923	0.00869236
acsf3.S	0.0783175	0.152693	0.173049	0.167664	0.136859	0.147389	0.149573	0.150427	0.138835	0.17683	0.122298	0.151421	0.136038	0.12003	0.115331
acsl1.L	0.673639	0.803242	0.763154	0.841163	0.831575	0.798876	0.778322	0.921115	0.8699	0.859224	0.845692	0.799258	0.755664	0.836597	0.887909
acsl1.S	0.35578	0.389675	0.370707	0.536413	0.641666	0.524543	0.526959	0.61108	0.490774	0.693407	0.621173	0.735885	0.760225	0.823087	0.786788
acsl3.L	0.943048	1.77959	1.82401	1.60533	1.51471	1.62158	1.65395	1.77094	1.65999	1.50064	1.5907	1.61224	1.40888	1.2732	1.17835
acsl3.S	2.44387	4.60992	4.56065	4.05946	4.63071	4.15913	4.60393	4.42888	4.39599	3.52255	4.04997	3.7109	2.88382	2.6988	2.54176
acsl4.L	1.41721	2.03262	1.84768	1.99041	2.35063	2.18145	2.5017	2.22388	2.3189	1.58591	1.99939	1.67205	1.28954	1.19992	1.13379
acsl4.S	1.46057	2.17309	2.10312	1.96649	2.25359	1.93308	1.9922	1.76471	1.90309	0.916156	1.12693	0.919971	0.584711	0.533407	0.568289
acsl5.L	0.167019	0.109613	0.121337	0.100766	0.090617	0.0854732	0.104225	0.121702	0.0614479	0.123087	0.0735011	0.0839622	0.057985	0.0701342	0.0784688
acsl6.L	0.190397	0.123431	0.113822	0.136054	0.0923126	0.129273	0.105138	0.116562	0.127687	0.112565	0.104099	0.107606	0.120226	0.0914292	0.102294
acsm3.L	0.204581	0.144617	0.0928751	0.125052	0.11534	0.121227	0.120105	0.127402	0.0963254	0.149027	0.200771	0.268898	0.386528	0.408543	0.349334
acss1.L	0.0125197	0.0306278	0.0149733	0.0170626	0.0213482	0.0146447	0.0184155	0.0174077	0.0217146	0.0244006	0.010582	0.0153139	0.0194663	0.00619603	0.0107837
acss1.S	0.00125842	0.00380292	0.00574654	0.0417578	0.0439068	0.0515204	0.071265	0.102308	0.0691553	0.268723	0.280223	0.28823	0.468567	0.617812	0.430317
acss2.1.L	1.08559	1.69949	1.54156	1.27678	1.49297	1.40693	1.56658	1.52019	1.76877	1.48858	1.64303	1.49889	1.3568	1.16058	1.33175
acss3.L	0.0762104	0.122631	0.057249	0.0812853	0.0954193	0.0820546	0.0675147	0.0702654	0.102457	0.0857144	0.0841123	0.0783891	0.0782414	0.0695556	0.0758728
act3.L	0.0277512	0	0.0105604	0	0	0.0142019	0	0	0	0	0	0.0297017	0	0.0137341	0.0119515
act3.S	0.0256633	0.0129257	0.0585955	0.0638685	0.0942531	0.0394002	0.0990906	0.0881576	0.0491967	0.0304453	0.0828214	0.0549342	0.102907	0.0381025	0.0442095
acta2.L	0	0	0	0.0148134	0.0163956	0.027415	0.0114914	0.020447	0	0.0529603	0.0288139	0.0191119	0.0818326	0.0353495	0.0307614
acta2.S	0	0.00955545	0.00721956	0	0.0174194	0	0	0	0	0	0	0	0.0217357	0.00938923	0.00817057
actc1.L	0	0	0	0	0	0	0.0130977	0.0233051	0	0	0	0	0.0466357	0.0604361	0.140245
actc1.S	0	0.011837	0	0.00974815	0.0323679	0.0120272	0	0.0134554	0.0150176	0.0418213	0	0.0125768	0.201941	0.22099	0.465586
actg1.L	47.9976	60.6139	56.425	63.4497	67.1016	59.9964	68.9124	65.7771	70.3022	90.006	83.7932	96.2424	92.9719	80.9905	85.8681
actg1.S	75.6603	62.2195	56.3525	64.5118	66.8242	62.4823	62.7568	61.2117	68.2763	85.4999	78.7809	85.0099	67.5791	69.2413	65.8465
actn1.L	0.124397	0.170876	0.18505	0.174496	0.214938	0.196771	0.228516	0.284884	0.283274	0.330036	0.312652	0.32559	0.434038	0.373865	0.479244
actn1.S	0.665279	1.11418	1.07284	1.02312	1.07064	0.935805	1.01885	1.03236	0.97335	0.853936	0.888721	0.822931	0.753868	0.644104	0.607474
actn2.S	0.0128452	0.00862625	0.00651751	0.0195361	0.0137598	0.00657365	0.0137772	0.0147085	0	0.012699	0.00690909	0.0229135	0.00981104	0.0148333	0.0129081
actn3.L	0	0.00165794	0	0	0.0030224	0.00168458	0.00635503	0.00753848	0.00210344	0.0214782	0.0283287	0.0369928	0.0829687	0.0961169	0.0737181
actn3.S	0.00472638	0.00158701	0.00239811	0.00522782	0.00578617	0.0112876	0.00608313	0.0144319	0.00201344	0.0317734	0.0372854	0.0337239	0.0415144	0.031188	0.028497
actn4.L	2.64169	4.13455	4.05886	3.41782	3.55212	3.34523	3.42198	3.22559	3.31266	2.94071	3.2673	3.00169	2.99277	2.94334	2.89801
actn4.S	1.0666	2.29163	2.15206	1.82844	2.07152	1.88408	1.95866	1.92518	2.02132	1.46375	1.62874	1.54224	1.37425	1.11383	1.18772
actr10.L	0.279775	0.305709	0.22015	0.365842	0.283005	0.281501	0.317365	0.238911	0.284831	0.337533	0.31627	0.243612	0.304235	0.314472	0.281825
actr10.S	2.35518	1.9202	2.07993	1.79713	1.70117	1.99482	1.44455	1.53404	1.63474	1.21314	1.11155	1.14405	0.918477	0.955744	0.828626
actr1a.L	2.47304	2.00669	1.93415	1.87424	1.94629	1.82927	2.10159	1.9921	2.01471	2.09209	1.85555	1.92239	1.62924	1.59271	1.69285
actr1a.S	2.02632	2.04404	1.84152	1.85356	1.99134	1.76477	1.48556	1.52725	1.40227	0.919632	0.818574	0.762567	0.57793	0.524688	0.42713
actr2.L	3.04955	2.97016	3.13781	3.07356	3.00182	3.32191	3.22407	3.33317	3.14824	3.31239	3.35083	2.92055	2.71337	2.45985	2.61304
actr2.S	1.61039	1.52788	1.50532	1.45244	1.48506	1.44223	1.13876	1.10693	1.07691	1.00244	0.951795	0.972019	0.812548	0.697363	0.784269
actr3.L	2.46613	1.66559	1.70546	1.95572	1.73241	2.00118	2.10741	2.11904	2.12343	2.28134	2.33267	2.28639	2.68252	2.67593	2.5885
actr3.S	3.56489	2.4139	2.34991	2.56684	2.23954	2.55713	2.74107	2.92863	2.44834	2.83896	2.93903	2.70922	2.93023	2.49572	2.67647
actr5.S	2.38086	1.73005	1.61006	1.63877	1.43479	1.56924	1.10998	0.962191	1.08333	0.585885	0.697786	0.607466	0.44758	0.598266	0.49522
actr6.L	1.08796	0.843022	0.711249	1.00089	1.09498	1.00647	1.12201	1.03814	0.837812	1.51407	1.40293	1.50778	1.47816	1.51865	1.54981
actr8.S	4.31132	3.38822	3.00193	3.36842	3.51916	3.31428	3.77303	3.87807	3.81773	4.81154	4.28304	4.38562	4.11439	3.62818	3.87356
acvr1.L	0.564387	0.63976	0.67278	0.697221	0.73048	0.677879	0.852426	0.931228	1.01154	1.89895	1.8653	1.85438	1.41319	1.31514	1.66103
acvr1.S	1.7309	2.22762	2.19428	2.01133	1.80156	1.90513	1.38155	1.43767	1.29094	1.99673	2.11768	2.00187	1.71964	1.77207	1.96152
acvr1b.L	1.04514	0.83399	0.895714	1.10925	1.29802	1.12986	1.1435	1.19063	1.17641	1.37296	1.41735	1.29392	0.642556	0.692595	0.610369
acvr1b.S	1.97289	1.1611	1.35852	1.02665	0.705004	1.091	0.641781	0.674408	0.634957	0.690149	0.792954	0.688382	0.581634	0.819021	0.624017
acvr1c.L	0	0.0024074	0.000909447	0.00198257	0.00219432	0.00244608	0.00153796	0.00136827	0	0.0028352	0.0025709	0	0.00547609	0.0165586	0.00926321
acvr1c.S	0.00195922	0	0.00149113	0.00812656	0.0053967	0.00200529	0.00252164	0.00673025	0.00751168	0.00464859	0.00421524	0.00209693	0.00673394	0.0038785	0.0067502
acvr2a.L	0.862434	0.657011	0.664609	0.651677	0.603271	0.695844	0.618387	0.601048	0.627851	0.70394	0.775285	0.745641	0.675689	0.750206	0.658008
acvr2a.S	1.38674	1.66824	1.78618	1.5941	1.52887	1.63173	1.46136	1.46098	1.33579	1.00451	1.07031	1.0304	0.871163	0.850863	0.842555
acvr2b.L	0.845379	1.11597	1.20638	1.11699	0.985902	1.06064	0.8643	0.858714	0.753664	0.481231	0.443704	0.463344	0.382727	0.33403	0.346461
acvr2b.S	0.962145	1.09953	1.14574	1.03358	1.01008	1.07915	0.736011	0.726833	0.713475	0.508808	0.512897	0.540898	0.560164	0.539139	0.564596
acvrl1.L	0	0	0.0010047	0.00547557	0.00363623	0	0.00339809	0.00302317	0	0.00313216	0.00426026	0.00565154	0.00756206	0.00261328	0.00909639
acvrl1.S	0	0	0.00115299	0.00628374	0.0111278	0.00155056	0.00389963	0.00520406	0.0038722	0	0.00651874	0.00486426	0.00173564	0.00899697	0.00391461
acy1.1.S	0.056948	0.0172096	0.0411749	0.040156	0.0287584	0.0349723	0.0696307	0.0391251	0.0218339	0.0236458	0.042883	0.0426655	0.061982	0.076096	0.0564091
acy3.L	0.0472867	0.077404	0.0944711	0.514863	1.5196	0.931674	0.258658	0.324875	0.362596	0.210367	0.127171	0.132852	0.358913	0.573357	0.565125
acyp1.L	0.186535	0.187902	0.425903	0.46423	0.428176	0.381842	0.480162	0.106796	0.595979	0.221292	0.60199	0.0998227	0.320564	0.184633	0.160669
acyp1.S	0.281869	0.207757	0.324404	0.302268	0.252492	0.281461	0.185815	0.251907	0.219652	0.122338	0.214472	0.206026	0.165404	0.29941	0.302
acyp2.L	0	0.00511769	0.00128888	0.00561946	0.00310982	0.00519993	0.00217962	0.00387827	0.00649284	0.00401808	0.00182176	0	0.0019402	0	0.00583464
ada.2.S	0.00732922	0.0098439	0.00371875	0.0141869	0.0224316	0.0175036	0.00628876	0.0111898	0.0187335	0	0.0131406	0.0130739	0.0111959	0.0193453	0.00210431
ada.L	0.0138432	0.00348616	0.0184376	0.00574195	0.015888	0.0106265	0	0.0158512	0.0176916	0.00821133	0.0148917	0.0222243	0.0158599	0.0411062	0.00894273
ada.S	0.00509171	0.00512902	0.0038752	0	0.00935011	0.00521144	0	0.0116606	0.0130144	0.00604047	0	0	0.00583347	0	0.00438567
adad1.L	0.177164	0.116547	0.126581	0.176964	0.162667	0.125821	0.139605	0.0703809	0.226417	0.0814969	0.0661207	0.0657854	0.0662772	0.0894685	0.0591707
adad2.S	0.136104	0.108238	0.0926822	0.154505	0.142506	0.114865	0.0891235	0.0792902	0.100703	0.10481	0.0642161	0.0587792	0.0902762	0.0496323	0.0493605
adal.L	0.0174047	0.0131492	0.0231812	0.036096	0.0399512	0.017814	0.0280011	0.0348763	0.0111216	0.0103239	0.0234037	0.004657	0.0199402	0.0215341	0.0299826
adal.S	1.14418	1.08476	1.16215	1.0748	1.00806	1.14094	1.01784	1.17528	0.946169	0.943176	0.918604	0.823901	0.650611	0.724474	0.735517
adam10.L	1.60779	2.11294	2.18297	1.81776	1.75692	1.89952	1.56667	1.58809	1.5894	1.00353	1.11574	0.788877	0.606976	0.543405	0.582477
adam10.S	1.25032	3.66377	3.37606	3.1101	3.47885	3.17308	3.41382	3.51511	3.20067	3.03636	3.30438	2.94241	2.63452	2.22725	2.2405
adam11.L	0.0616546	0.0177447	0.0435724	0.0310534	0.0545877	0.024791	0.0283404	0.0277349	0.0337692	0.0548573	0.035531	0.0212105	0.0555001	0.0697441	0.0587952
adam11.S	0.00344364	0	0	0.00285674	0.00316185	0.00352462	0.00886434	0.00788631	0.0176039	0.0122559	0.0148179	0.0202713	0.0256445	0.0170427	0.00889839
adam12.L	0.142834	0.0254137	0.0293925	0.0363843	0.0324301	0.0373426	0.0384656	0.0373326	0.05258	0.0290089	0.0298537	0.0326102	0.0315722	0.0291976	0.0292526
adam12.S	0.00156348	0.00202492	0.00118993	0.00314989	0.00307615	0.00411491	0.00258723	0.00255752	0.00228358	0.00317967	0.00240271	0.00119526	0.00255892	0.00685338	0.0067334
adam15.L	0.282888	0.339578	0.254772	0.361791	0.398267	0.320907	0.400503	0.458889	0.454927	0.316023	0.34489	0.38351	0.367312	0.322005	0.263967
adam17.L	0.641146	0.854214	0.930415	0.551394	0.541875	0.637158	0.388623	0.409731	0.38213	0.180268	0.216193	0.173127	0.159489	0.162049	0.133416
adam17.S	0.302138	0.554078	0.554243	0.507717	0.574983	0.495582	0.574996	0.535211	0.526396	0.389073	0.383361	0.331667	0.269231	0.195538	0.231327
adam19.S	0.00355963	0.00358572	0.00270916	0.0132883	0.0130734	0.02186	0.0274887	0.0264938	0.0227461	0.0295604	0.0287194	0.0171442	0.0468993	0.0704668	0.0751179
adam21.L	0	0.00238192	0.00179964	0.00784636	0.00217109	0.00484038	0.00608673	0	0.00302195	0	0	0.00506157	0.0108363	0	0.00407341
adam23.L	0.000951259	0.00383292	0.00506789	0.00789136	0.00524051	0.00584177	0.00367298	0.00544621	0	0	0.00409324	0.00305436	0.00217968	0.00659093	0.00327741
adam23.S	0.00428854	0.0107999	0.0108797	0.0160094	0.0242819	0.0175575	0.0248382	0.0261899	0.0200962	0.0186547	0.0138401	0.00917994	0.0221098	0.0176868	0.0197007
adam28.L	0.00892002	0.0044927	0	0.00369989	0	0	0	0	0	0	0.00479783	0	0	0.00441454	0
adam28.S	0	0.00262217	0.00396233	0.00215945	0.00956034	0.00799292	0.00335034	0.0178841	0.0133071	0.00617628	0.0280026	0.00835818	0.00894695	0.00772967	0.00224214
adam33.L	0.10344	0.158777	0.169448	0.236183	0.346434	0.284342	1.41501	1.66047	1.42142	3.27121	3.43361	3.6682	3.59138	3.4928	4.01103
adam33.S	0.0100713	0.0114133	0.0134139	0.0104436	0.0208062	0.0167508	0.0421278	0.0288306	0.032178	0.0403244	0.0270854	0.0363799	0.031731	0.0274138	0.0281931
adam9.L	0.103244	0.436803	0.455747	0.360865	0.322306	0.308562	0.327774	0.315254	0.364172	0.228633	0.273958	0.222475	0.197141	0.130805	0.173113
adam9.S	0.372839	0.740224	0.67723	0.582627	0.606042	0.577956	0.391983	0.336324	0.333819	0.245586	0.268163	0.255203	0.393628	0.372256	0.430364
adamdec1.L	0.00895316	0.0180375	0.0295276	0.0297091	0.0328821	0.0213819	0.0153643	0.0205037	0.0114422	0.0283238	0.0321043	0.0383298	0.0273532	0.0384015	0.0411289
adamdec1.S	0.0111871	0.00375635	0	0.0185609	0.0239671	0.0229003	0.0191979	0	0.0238285	0.00442387	0.0120344	0.00399112	0.0341782	0.014764	0.00642388
adamts1.L	5.76526	9.49177	10.2401	17.37	19.3196	17.7777	6.89089	5.31487	6.23232	19.1943	19.0246	19.0853	20.0342	21.2994	22.2672
adamts1.S	3.85898	8.08123	9.296	12.8816	15.3561	13.8422	7.15393	7.09432	6.47016	9.03009	8.95762	8.20739	6.51412	7.26083	7.42842
adamts10.L	0.00735941	0.0395378	0.0364072	0.0468061	0.0810863	0.0590043	0.0457813	0.0224718	0.0344863	0.0232819	0.0422231	0.0341323	0.054805	0.0692017	0.0633893
adamts10.S	0.00840828	0.00988155	0.00533282	0.00581272	0.00643353	0.0114747	0.00541098	0.00641862	0.00895485	0.00665003	0.00452258	0.00449964	0.0048166	0.00138709	0.00724236
adamts12.L	0.00075134	0.00227054	0.00142957	0.00218151	0.0029319	0.00153801	0.00120877	0.00172065	0.00192043	0.000668505	0.000808249	0.00180934	0.00236719	0.00204512	0.00129431
adamts13.L	0	0	0	0	0	0	0.006915	0.00615204	0.00686634	0.0191215	0	0	0	0	0.0138831
adamts14.L	0.0142338	0.0269893	0.0121075	0.0277833	0.036132	0.0179964	0.0215526	0.0124635	0.00749034	0.00397318	0.0144112	0.00179226	0.00383703	0.00414373	0.00288472
adamts14.S	0	0	0.000671547	0.00146396	0.00243047	0.000903108	0.00567825	0.0020207	0.00789361	0.00104677	0.00854273	0.0122769	0.010109	0.00611355	0.0114001
adamts15.L	0.0105348	0.010612	0.00935413	0.00873934	0.013703	0.00808689	0.00564954	0.00502621	0.00336587	0.0166637	0.0179435	0.00845644	0.0281622	0.0217237	0.0340275
adamts15.S	0	0	0	0.00728132	0.0040295	0.00224591	0.0028242	0.0062815	0.00560866	0.00650796	0.00708153	0.00234854	0.00628494	0.00434387	0.00850516
adamts16.L	0.0577201	0.0634692	0.0727689	0.0595794	0.0712019	0.0509599	0.0527397	0.0464162	0.0630675	0.0318855	0.030809	0.0282948	0.0181728	0.0143919	0.0220118
adamts17.L	0.0179972	0.0264587	0.0248033	0.031474	0.041088	0.0393301	0.0425708	0.0367599	0.0428929	0.0184655	0.0366278	0.031236	0.0317646	0.0433308	0.0632636
adamts17.S	0.0169443	0.0581142	0.0518911	0.0415002	0.0388945	0.0466604	0.0820411	0.105788	0.0732143	0.0287167	0.0477394	0.0306573	0.0180262	0.0251574	0.0222397
adamts18.L	0.00334272	0.00224481	0	0.00184868	0.00102306	0	0	0	0.001424	0.0145405	0.0479454	0.0524724	0.0676578	0.105876	0.112289
adamts18.S	0.00142346	0	0.00108336	0.00118086	0.00130698	0.00145693	0	0.00325987	0	0.0016887	0.00306255	0.00304701	0.0130466	0.025361	0.033104
adamts19.L	0.00361048	0.00969849	0.00686966	0.00648947	0.00939259	0.00923844	0.0116172	0.0130916	0.0130736	0.00642485	0.00517859	0.00579637	0.00551527	0.0053605	0.00673797
adamts2.L	0.000655121	0.000659922	0.0009972	0.00271734	0.00120303	0	0.00084318	0.000750149	0	0.00155439	0.000704742	0	0.00150112	0.00194533	0.00169284
adamts2.S	0.0760061	0.101491	0.0928239	0.100444	0.116446	0.101312	0.0813308	0.0703333	0.0790643	0.0403662	0.0437337	0.042566	0.0334139	0.0310548	0.0304497
adamts20.L	0	0.00132252	0	0.00272285	0.000602733	0.00134377	0.00591423	0.00225501	0.000838945	0.00311508	0.00211851	0.00421554	0.00300833	0.00714733	0.00565424
adamts3.L	0.0186396	0.0433297	0.039285	0.0392519	0.0348869	0.0264156	0.0184541	0.0361195	0.0238215	0.0161594	0.014653	0.00997487	0.00657079	0.0099344	0.00555749
adamts3.S	0.00826631	0.00951644	0.0112345	0.00930658	0.0135534	0.0132954	0.013679	0.0101415	0.0166012	0.0105071	0.01842	0.0139029	0.0243529	0.0245461	0.0183088
adamts4.L	0	0.00388024	0.00586339	0.00319552	0.0106104	0.00788519	0.00495777	0.0132323	0.00492289	0.00456978	0.00414378	0.00412276	0	0.00381275	0.00331788
adamts4.S	0	0.0140936	0.0141978	0.0193443	0.00428206	0.0143201	0	0.00534018	0	0	0.00501693	0.00499149	0.0053431	0	0.004017
adamts5.L	0.0150863	0.00625755	0.0121573	0.023558	0.0146667	0.0199826	0.0137061	0.0172747	0.00453657	0.0126335	0.0114558	0.019946	0.0396519	0.0333786	0.0420408
adamts5.S	0.0023231	0.00156008	0.00117871	0.00192717	0.002844	0.00237773	0.00298997	0.00709353	0.000989643	0.0248038	0.0291557	0.0381245	0.102912	0.112671	0.134732
adamts6.L	0.0601806	0.0464336	0.0497004	0.0470915	0.0411481	0.0436849	0.0241707	0.0156392	0.0240006	0.00860783	0.0078054	0.00411131	0.00293395	0.005492	0.00698496
adamts6.S	0.0515893	0.0515707	0.062642	0.0545579	0.0437519	0.0515932	0.0212881	0.0198412	0.017112	0.0107454	0.0118619	0.00842983	0.00586537	0.00896533	0.00576647
adamts7.L	0.00239921	0.0012084	0	0.00398063	0	0.00368344	0.00308793	0.00686807	0.0030662	0.00996194	0.00903328	0.0128392	0.0178668	0.0486824	0.0485634
adamts9.L	0.0101238	0.0163896	0.0134838	0.020996	0.0209146	0.0181332	0.0181488	0.0207005	0.0189453	0.00943658	0.0112795	0.0108354	0.00704202	0.0125257	0.0118343
adamts9.S	0.0039585	0.00518376	0.00813439	0.00985156	0.0101768	0.00850833	0.00611379	0.00498597	0.00607077	0.0042265	0.00851666	0.00508408	0.0049887	0.0027427	0.00477344
adamtsl1.L	0.0636139	0.107817	0.0895299	0.0846031	0.0713881	0.0775117	0.0370387	0.0329521	0.0335519	0.00598948	0.00760359	0.00540358	0.00231369	0.00449753	0.00260919
adamtsl1.S	0.0151316	0.0586249	0.0425219	0.0299334	0.0363365	0.0416969	0.03146	0.0333202	0.0386765	0.0151894	0.0150256	0.00872046	0.00266707	0.00921682	0.00701798
adamtsl2.L	0.00236325	0.00238056	0	0	0.00433973	0.00241882	0	0	0	0.0168216	0.00762674	0.0101174	0.051443	0.0467831	0.0508887
adamtsl2.S	0	0	0.00144125	0.00157094	0	0	0.00487457	0.00216837	0	0.00224654	0.00203712	0.00202679	0.00650867	0	0.0016311
adamtsl3.L	0.000499308	0.000754451	0.000760027	0.00207106	0.000687675	0	0.0016066	0.0017152	0.000957176	0.00088852	0.00161138	0.00106881	0.00200217	0.0027182	0.00451576
adamtsl3.S	0.00315937	0.00583462	0.00460869	0.00808116	0.0072521	0.00889257	0.00677716	0.00964706	0.00538358	0.00281105	0.00566445	0.00281786	0.00633435	0.00703611	0.00498901
adamtsl4.L	0.00147666	0.00223123	0	0.00183749	0.000677914	0.00302277	0.00665194	0.00422715	0.00754872	0.00963499	0.0103253	0.0118534	0.0126884	0.0182701	0.0228943
adamtsl4.S	0.00206955	0.00104236	0.00433151	0.00343367	0.00332535	0.00529554	0.00732499	0.0065168	0.00528979	0.00368277	0.00500919	0.00387627	0.0106697	0.0102423	0.012478
adamtsl5.L	0.319728	0.344076	0.331001	0.342666	0.337326	0.29066	0.250484	0.306983	0.274101	0.160203	0.228585	0.180665	0.24117	0.192633	0.253156
adamtsl5.S	0.00143832	0.00289771	0.00218935	0.00477274	0.00792372	0.00883283	0.0055536	0.0164695	0.00735269	0.0187696	0.0154726	0.0169335	0.0675619	0.07403	0.0470772
adap1.L	0.0162543	0.0109156	0.053607	0.112368	0.213914	0.16082	0.174336	0.217141	0.242353	2.78319	2.94922	2.53413	12.0424	10.9832	11.681
adap2.L	0	0.024054	0	0.0726341	0.0950083	0.048881	0.102446	0.154942	0.12207	0.292728	0.231189	0.306689	0.310054	0.393926	0.335941
adap2.S	0.0673797	0.0678735	0.0422317	0.105216	0.0837011	0.0730209	0.153038	0.140691	0.151961	0.117551	0.136439	0.106052	0.190719	0.231463	0.221905
adar.L	3.76422	6.64098	6.83561	6.35653	6.58641	6.58165	6.82988	6.72245	6.46332	5.02347	5.54412	5.47322	4.97254	3.9446	5.22487
adar.S	10.1993	16.7183	16.5055	16.2192	17.9688	15.8393	18.5839	20.299	18.3163	17.3052	19.626	18.5386	15.8424	14.2856	15.7903
adarb1.L	1.643	2.71042	2.64684	2.30282	2.40033	2.25372	2.1356	2.11236	2.34641	1.56705	1.64206	1.37486	1.0022	0.860881	0.934812
adarb1.S	0.339798	0.602428	0.640328	0.434105	0.461749	0.55368	0.458333	0.407764	0.442949	0.185433	0.289504	0.202207	0.123019	0.119735	0.100682
adarb2.L	0.00220632	0	0.000419797	0.000457575	0.00253222	0.00282276	0.00212975	0.00252636	0.00352461	0.00392615	0.00534023	0.0047228	0.00442355	0.00272979	0.00332567
adarb2.S	0.00126406	0.00127332	0	0.00104863	0	0.000646892	0.00325384	0.00289483	0.00403868	0.00824779	0.00407941	0.00405872	0.00724104	0.00625587	0.0054439
adat1.S	0.236794	0.190823	0.16694	0.148879	0.178511	0.181134	0.160404	0.17981	0.12742	0.10941	0.0911662	0.0800328	0.0514023	0.0518103	0.0515265
adat2.L	0.0306532	0.0360242	0.0544357	0.0466198	0.0375265	0.0522901	0.0789051	0.0760491	0.0587624	0.212129	0.236321	0.311674	0.48581	0.455111	0.611663
adck1.L	0.00980858	0.0123506	0.0149302	0.0284792	0.0225149	0.0326275	0.053653	0.0533489	0.0344724	0.0639994	0.065947	0.094482	0.202275	0.162619	0.145736
adck2.S	0.556818	1.04574	0.797288	0.720282	0.961851	0.792081	0.740952	0.497102	0.687493	0.2911	0.203049	0.333331	0.173	0.130779	0.146321
adck3.L	2.26889	1.60716	1.64883	1.71119	1.69893	1.76086	1.78814	1.79685	1.82825	2.04098	1.83056	1.82528	2.2244	1.96009	2.27389
adck3.S	1.68185	1.08535	1.16939	1.19317	1.19534	1.28942	1.23412	1.28922	1.18144	1.18746	1.15769	1.3033	1.13508	1.21161	1.13343
adck4.L	1.92873	1.89262	2.17838	1.88179	1.5768	1.66533	1.20757	0.992737	1.22943	0.597391	0.623468	0.47794	0.35105	0.298586	0.313025
adck5.L	0.154292	0.184564	0.183482	0.335988	0.424998	0.384929	0.426125	0.511613	0.534043	0.327949	0.387282	0.261466	0.220961	0.235441	0.21042
adcy1.L	0.0128911	0.0123672	0.0135487	0.0351376	0.0247996	0.021362	0.0165916	0.0253045	0.0188284	0.00801068	0.0178296	0.00788408	0.0161756	0.0157977	0.0116323
adcy1.S	0.0135762	0.0455855	0.0172209	0.0225247	0.0415508	0.0370544	0.0757177	0.0155454	0.0404842	0.171796	0.243408	0.188895	0.953975	1.09742	1.34087
adcy3.L	0.0561095	0.0293907	0.0384334	0.0502705	0.0329716	0.0229716	0.0288865	0.038549	0.035854	0.0239633	0.019315	0.0216192	0.0167137	0.022215	0.0183651
adcy3.S	0.00219691	0.00885204	0.0108682	0.00728996	0.00705998	0.0123671	0.00706888	0.00377337	0.0140383	0.00390941	0.00354497	0.00822963	0.0100678	0.00652354	0.00851525
adcy4.L	0.434489	0.709222	0.678258	0.67089	0.647905	0.632975	0.661259	0.640957	0.737669	0.504162	0.453752	0.449753	0.319745	0.310773	0.286827
adcy4.S	0.04213	0.055942	0.046639	0.0413043	0.0580238	0.0431207	0.0566886	0.0745545	0.0758687	0.0613395	0.0947623	0.0635376	0.0833713	0.0739237	0.082473
adcy6.L	0.112845	0.276062	0.252935	0.16871	0.139477	0.159287	0.0638412	0.0425981	0.0467516	0.0367782	0.0326827	0.0464527	0.0277039	0.0349814	0.0416562
adcy6.S	0.109455	0.140715	0.121044	0.111369	0.0977224	0.105221	0.0575955	0.0553955	0.053326	0.022957	0.0318759	0.0194169	0.0138564	0.0239424	0.0229184
adcy7.L	0.0422141	0.101267	0.0924103	0.105781	0.105091	0.0948767	0.0879395	0.0931866	0.104562	0.16831	0.215354	0.195164	0.229853	0.276979	0.305878
adcy9.L	0.0620454	0.0761219	0.0787026	0.0725873	0.0898346	0.0838584	0.065523	0.0573828	0.0762445	0.0424654	0.0410738	0.0246896	0.195026	0.277933	0.339151
adcy9.S	0.202203	0.368964	0.309858	0.285782	0.311928	0.273853	0.30406	0.257259	0.264507	0.167997	0.184561	0.162493	0.195	0.212271	0.258608
adcyap1.L	0.0573151	0.0866027	0.0981481	0.285281	0.151297	0.278649	0.138315	0.180479	0.137342	0.0679949	0.0616563	0.0460077	0.0246243	0.0496394	0.0493675
adcyap1.S	0	0.0148387	0.00560564	0.103872	0.114965	0.0753857	0.455024	0.60723	0.527127	0.27961	0.301084	0.228609	0.210959	0.204128	0.17129
adcyap1r1.L	0.00147321	0	0	0.00366638	0.00541061	0	0.00758441	0.0050607	0.0112966	0.00873857	0	0.00157675	0.00168782	0.00291637	0.0050757
adcyap1r1.S	0	0	0.000799305	0.00174247	0	0.00107492	0.0013517	0.00120256	0.00134219	0.00249183	0.00225954	0.00112404	0.00360967	0.00415807	0.00633217
add1.L	0.223684	0.69304	0.656892	0.596046	0.818409	0.640581	0.822972	0.82919	0.825844	0.78135	0.917541	0.874195	0.773989	0.777149	0.761911
add1.S	0.143974	0.700042	0.65956	0.608665	0.743582	0.622026	0.83208	0.808436	0.753687	0.903274	1.06032	1.00309	1.0452	0.812558	0.957498
add2.L	0	0	0.00101763	0.00221842	0.00368303	0.00547413	0.00344183	0.00306208	0.00512642	0.00951743	0.0115069	0.00858643	0.0199144	0.0185284	0.021882
add2.S	0.0481836	0.0404472	0.0488955	0.166549	0.120433	0.0986333	0.0654604	0.0490425	0.0718419	0.0476349	0.0518332	0.0372452	0.0460025	0.0370941	0.0368909
add3.L	4.40017	6.03445	6.15661	6.12934	6.54112	6.25974	6.91221	7.0601	6.3763	7.5469	7.89278	8.42075	9.4724	8.71062	9.74726
add3.S	1.27204	3.07363	2.77675	2.34462	2.68141	2.54111	2.31102	2.27148	2.17454	1.29071	1.45639	1.58471	1.16682	1.0607	1.0111
adgb.L	0.101076	0.0981807	0.0851694	0.0949727	0.0994342	0.112954	0.0889399	0.0980228	0.0929275	0.13337	0.104294	0.119771	0.125845	0.107702	0.113712
adgra3.L	1.96243	2.7294	2.45263	2.14308	2.04727	2.25328	1.90394	1.95432	1.77384	1.28617	1.1234	1.10171	0.711397	0.678698	0.735042
adgra3.S	4.48334	6.47919	6.72897	6.06131	6.38482	6.35506	7.07785	7.14141	6.85854	6.82826	6.93648	6.75779	4.92441	4.55017	4.90617
adgrb2.L	0.0163836	0.0181008	0.0178994	0.0175372	0.0198955	0.0224487	0.022107	0.0160369	0.0199252	0.0153611	0.0164875	0.0149897	0.00847696	0.0183091	0.0177536
adgrb2.S	0.00124314	0.000500899	0.00189226	0.00226879	0.00182626	0.00152684	0.00159999	0.00227753	0.0047662	0.00796379	0.00882616	0.0133051	0.0324726	0.0361756	0.0616757
adgrd1.L	0.000468328	0.0011794	0.00071287	0.00194255	0.00236503	0.00191736	0.00120553	0.0026813	0.00119705	0.00111119	0.0022671	0.0022556	0.00268277	0.00579441	0.00403387
adgrd1.S	0	0	0.00139981	0.00152578	0	0.00188249	0.0011836	0	0.0047011	0.00218195	0.000989273	0	0.00105359	0.00182049	0
adgre5.L	0.148349	0.0883622	0.0795248	0.146609	0.182402	0.129392	0.161049	0.144757	0.141781	0.21272	0.216481	0.18777	0.300017	0.328148	0.333335
adgrf2.S	0	0	0	0.00247465	0.0054779	0	0	0.00683151	0	0	0.003209	0.00957816	0.00683525	0	0
adgrg1.L	0.0451972	0.130305	0.158946	0.100847	0.0887214	0.114852	0.0521537	0.0285535	0.0418278	0.0240361	0.0167657	0.0166807	0.0285691	0.0308527	0.0295331
adgrg1.S	0.477344	1.77353	1.65596	0.989055	0.807257	1.00668	0.480066	0.559296	0.556136	0.418791	0.518277	0.430103	0.305238	0.325241	0.348046
adgrg2.L	0.051758	0.0904256	0.075091	0.0818484	0.0712839	0.0736684	0.0884738	0.0629698	0.0775159	0.0681181	0.0600281	0.0545303	0.0324287	0.0360213	0.0341323
adgrg2.S	0.00689271	0.00433951	0.00131148	0.00214424	0.00474651	0.00617294	0.00221783	0.00591939	0.00220223	0.00408853	0.00556109	0.00276644	0.00197421	0.00341122	0.00296847
adgrg4.L	0.0061564	0	0.00468551	0.00510716	0	0	0.00792365	0.00704941	0	0	0.0066227	0.0131782	0.00705327	0	0.00530273
adgrl2.L	0.512046	0.934816	0.980087	0.795666	0.801453	0.766575	0.72016	0.641952	0.752068	0.35489	0.371135	0.349388	0.303953	0.283671	0.294343
adgrl2.S	0.47896	0.806899	0.770057	0.659107	0.626762	0.644136	0.376423	0.380989	0.421442	0.236694	0.221635	0.202769	0.139727	0.157049	0.140745
adgrl4.L	0.00131762	0.00464547	0.00250704	0.0038257	0.0024196	0.00472012	0.00339171	0.00377187	0.00336785	0.00468942	0.00425226	0.00352558	0.0052835	0.00521675	0.00567457
adgrl4.S	0	0	0.00209412	0.000570641	0.00189476	0	0.00885337	0.00630124	0.00615375	0.015505	0.0177595	0.0147245	0.0173379	0.0258728	0.0171823
adh1.L	0.0105935	0.00533557	0.00806251	0.00878805	0.01459	0.0108426	0.0204517	0.00606507	0	0.00628372	0	0	0.00606839	0.00524275	0.0136868
adh1b.L	0	0.00841368	0	0.00692895	0.00766899	0.0256466	0.0107501	0.0286921	0.0320234	0.0693617	0.0359404	0.0625768	0.191385	0.115742	0.244606
adh1b.S	0	0	0	0	0.00336036	0.00374591	0	0	0	0	0	0.00391709	0.00419302	0	0.00315236
adh1c.L	0	0	0.00515029	0.00842064	0.00931999	0	0.0479029	0.0193717	0.00864834	0.024084	0.040038	0.0434562	0.0310116	0.0870751	0.0612016
adh1c.S	0	0	0	0.00709059	0.0117718	0	0.0110009	0.0146807	0.0109235	0	0	0.00914807	0	0.00423009	0.00368105
adh5.L	3.87077	3.18895	2.81313	2.83631	2.40078	2.57464	1.51528	1.31282	1.50899	0.495338	0.489661	0.362635	0.227419	0.162602	0.197507
adh5.S	0.0113547	0.0114379	0.0172837	0.0141293	0.00521277	0.0116217	0.00730708	0	0.00725567	0	0	0	0.0130089	0.0280973	0
adh6.L	0.350639	0.267478	0.183955	0.234398	0.18129	0.229965	0.232219	0.276763	0.26104	0.298856	0.249024	0.320631	0.245713	0.22913	0.228713
adh6.S	0.00364425	0.0146838	0.0083207	0.00906947	0.00669208	0.00372994	0.00469036	0.00834572	0.00931472	0.0043233	0.00784055	0.0156016	0.0334012	0.0144284	0.0376671
adhfe1.S	0.00684732	0	0.00260568	0.0142008	0	0.0140167	0.0396581	0.0666447	0.0218773	0.0243697	0.0368298	0.0256501	0.0235345	0.0101663	0.0176935
adi1.L	0.406013	0.391206	0.389619	0.478376	0.437622	0.433628	0.371095	0.309938	0.481285	0.488647	0.525384	0.547911	0.424712	0.430995	0.587924
adi1.S	0	0	0	0	0	0	0.00655133	0.011657	0	0	0	0.00544792	0	0.0100765	0
adipoq.L	0.0522311	0.0131535	0.0298141	0.0216647	0.0359678	0.0267297	0.0168061	0.0299037	0.0166879	0.0154909	0.0421405	0	0.0748003	0.0646233	0.0562357
adipoq.S	0.0252551	0	0	0.0104754	0	0	0.0162524	0	0	0.0149805	0	0	0	0	0.0108766
adipor1.L	0.709927	0.740978	0.690036	0.69182	0.691101	0.647831	0.577954	0.587642	0.54656	0.365296	0.299039	0.315831	0.254784	0.215887	0.338896
adipor1.S	2.80049	3.67977	3.61396	3.57275	3.42303	3.52189	3.29171	3.26741	3.17823	1.65068	1.70588	1.18664	0.946346	0.992477	0.954973
adipor2.L	0.479907	0.327745	0.313069	0.29208	0.293402	0.29971	0.188441	0.224864	0.227211	0.139231	0.126252	0.140535	0.121147	0.126517	0.112098
adipor2.S	0.561943	0.664222	0.557473	0.790874	0.858939	0.784608	0.836132	0.814547	0.826098	0.75721	0.798438	0.799603	0.710793	0.800563	0.800175
adk.S	0.824634	1.15756	1.1953	1.14649	1.24527	1.18593	1.31809	1.37321	1.3448	1.49065	1.5288	1.47559	1.316	1.35235	1.2726
adm.L	0	0	0	0.0193836	0	0.0239153	0.0601464	0.0535103	0.0597232	0	0.0754069	0	0.0267698	0.0693829	0
adm.S	0.0487471	0.0245522	0.0185503	0	0.0671373	0.0498934	0	0	0	0	0.0262197	0	0	0	0
adm2.L	0.0311569	0	0.0118564	0.0344624	0.0476789	0.0584641	0.0534677	0.0475684	0.0398186	0.0123208	0.0335168	0	0	0.00513987	0
adm2.S	0.655458	1.12127	1.16006	2.10099	2.56398	2.16346	1.14811	0.999233	1.13508	0.285271	0.333777	0.340387	0.164408	0.207301	0.183736
admp.L	0.116964	0.0841578	0.190755	0.346535	0.444913	0.513061	0.129034	0.0956642	0.106772	3.82576	2.82203	2.78983	3.65637	2.81159	6.606
admp.S	0.0372756	0.0125163	0.0189132	0.6803	0.684508	0.610435	0.431784	0.483736	0.539902	9.09486	6.99059	7.23441	5.97884	3.83714	8.4548
admp2.L	0.152921	0.102694	0.223071	1.64916	2.79644	1.72168	3.62473	4.6548	4.05523	10.4616	13.0917	8.1698	22.3816	18.8067	24.576
admp2.S	0.00118587	0	0	0.00196752	0.00653297	0.00849627	0.00457885	0.00407365	0.00606217	0.0140684	0.0242381	0.011423	0.0135863	0.0187805	0.0173643
adnp.L	7.28863	10.2313	9.94909	9.98063	10.4194	9.69376	9.85262	9.13118	9.71943	5.92591	6.41891	5.80983	5.37928	5.16133	5.08455
adnp.S	6.41238	9.67181	9.68451	8.91975	9.3187	9.12374	8.78524	8.50345	8.5013	4.19257	4.13318	3.53442	2.92956	3.00538	2.88976
adnp2.L	5.17145	9.25027	9.30187	7.45793	6.97695	7.28959	4.8262	4.54609	4.66196	1.88922	1.87316	1.72506	1.15214	1.14537	1.19606
adnp2.S	1.9733	3.12406	2.71293	2.58774	2.88345	2.55542	2.39651	2.29053	2.85634	2.0448	2.0904	1.92205	2.19874	1.96509	2.21009
ado.L	6.49735	25.9842	23.22	20.1979	20.9609	19.0468	12.7937	12.2312	11.756	5.69724	5.60298	5.17773	3.78263	3.39031	3.01111
ado.S	0.354242	5.35257	5.72915	4.40803	8.9445	5.43858	3.98939	5.67877	3.05588	1.78606	2.00064	1.42178	1.52193	1.13955	0.915365
adora1.L	0.00726824	0	0.00553172	0.00753689	0.00667348	0.00557936	0.0116933	0	0.00928884	0	0.00195469	0.00194477	0	0.00359707	0.0031302
adora1.S	0.0606108	0.0287317	0.0447729	0.0887309	0.0621982	0.0565623	0.0619488	0.0571551	0.0478434	0.040182	0.0709547	0.0362514	0.0408474	0.0811668	0.0537417
adora2a.L	0.0234192	0	0	0	0.0107514	0.0119849	0.0452128	0.0268162	0.0448947	0	0.050386	0.0125326	0.0670773	0.0347706	0.0201718
adora2a.S	0	0	0.0183292	0.0199786	0.0276405	0.00616235	0.0387455	0.0275764	0.107724	0.821405	0.796647	0.52196	2.24871	2.11559	2.10029
adora2b.L	0	0	0	0	0.00499463	0	0.0070013	0	0.00695204	0.00645338	0	0.00582211	0.0311612	0.0323059	0.0140564
adora2b.S	0.0310616	0.0724594	0.0497693	0.040686	0.031522	0.0619109	0.0315617	0.0355673	0.027161	0.0193945	0.0105519	0.0174973	0.00936493	0.0194179	0.00281627
adpgk.L	5.60338	5.96178	6.10602	5.33137	4.81704	5.26653	4.07088	4.19408	4.06907	2.25237	2.22315	2.077	1.61695	1.68383	1.54488
adprh-like.2.1.S	0.468122	0.214342	0.291501	0.141214	0.312593	0.217786	0.328637	0.194918	0.0543874	0.201945	0	0.0910954	0.0487562	0.0842454	0.0366555
adprh.L	2.12197	2.31565	1.86832	2.26081	2.08682	2.08138	1.92784	1.9593	2.02062	1.524	1.43788	1.21906	1.06063	1.2149	0.824271
adprh.S	0.1389	0.125926	0.105714	0.109466	0.191301	0.227467	0.0983252	0.0795242	0.115385	0.0906303	0.119537	0.185829	0.111395	0.123736	0.161514
adprhl1.L	0.0287059	0.0120484	0.014565	0.0119068	0.00878562	0.0195872	0	0.00273915	0.00611436	0	0.00514669	0.00256029	0	0.00236777	0
adprhl1.S	0.0088215	0.00888614	0.00335693	0.00365902	0.0202491	0.00902893	0.00567689	0.00505054	0	0.0104652	0.0142345	0	0	0.00436578	0.0113974
adprhl2.L	0.705503	1.59363	1.35863	1.34345	1.43295	1.20349	1.28637	1.38924	1.53688	1.06523	1.3339	1.04683	1.08383	0.756504	0.893099
adprhl2.S	0.227287	0.356149	0.342124	0.201121	0.194776	0.26365	0.162518	0.104102	0.0903697	0.101864	0.0706341	0.0918992	0.0925862	0.109985	0.0783083
adprm.L	7.09136	8.48271	9.28059	8.84303	9.22403	9.20059	9.2879	9.39525	8.8885	6.71401	6.84608	7.06678	5.01268	5.32055	4.6104
adra1a.L	0.00315764	0	0	0.00698528	0.00483208	0.00538648	0	0	0.00269031	0	0.00113227	0.00225305	0.00482352	0.00104181	0.00271979
adra1a.S	0.00217314	0.0032836	0.000826968	0.00450693	0.0109742	0.00778485	0.00559392	0.00248836	0.00277728	0.00386711	0.00350661	0.00348883	0.00871404	0.0118304	0.00655132
adra1b.L	0.00620836	0.00625386	0.0173252	0.0206011	0.0114007	0.0169449	0.0159811	0.0142178	0.00528954	0.0122753	0.0066786	0.00664473	0.00474187	0.0163869	0.017825
adra1b.S	0	0.00868452	0	0	0	0	0	0.0098719	0	0	0.00927435	0	0	0	0
adra1d.L	0.00523775	0.000879355	0.00332196	0.0036209	0.00561067	0.00714788	0.0101119	0.00799667	0.00223129	0.00207124	0.00469539	0.00747452	0.00500065	0.00777652	0.00902292
adra1d.S	0	0	0.00142668	0.00155507	0.00172115	0	0	0.00429292	0.00239568	0.00222384	0.00504133	0.00100315	0.00322145	0.00556631	0.00242192
adra2a.L	0.145523	0.0366475	0.0830663	0.784692	0.768288	0.446836	0.749189	0.791503	1.06938	1.81271	2.1525	1.71327	0.833617	1.18833	1.31612
adra2a.S	0.244809	0.394566	0.260848	0.893581	1.25875	1.30294	2.20559	2.29862	1.56434	1.33596	1.00074	0.838452	1.23408	0.726941	1.09649
adra2b.L	0.0396705	0.0399612	0.150962	0.0329094	0	0.0812067	0.102117	0.0908497	0.152097	0.094125	0.0853505	0.0849176	0.0908995	0.0392661	0
adra2b.S	0	0	0	0	0	0	0	0	0	0	0	0	0	0	0
adra2c.L	0.0555255	0.111865	0.0211297	0.253342	0.331382	0.227325	0.500252	0.349688	0.39029	0.131744	0.358387	0.0594282	0.159036	0.164878	0.119565
adra2c.S	0	0	0	0	0	0	0	0	0	0	0	0	0	0	0
adrb1.L	0.748635	1.45023	1.57783	1.71982	1.16325	0.943063	1.55648	1.12099	1.47194	0.819814	1.23898	0.739619	0.461837	1.31101	0.446418
adrb1.S	0.0300905	0.0385777	0.0187374	0.0317701	0.0251166	0.0615962	0.0492906	0.031323	0.0244719	0.0194713	0.0205989	0.0117111	0.0564122	0.0324914	0.0424114
adrb2.L	0.680955	1.37189	1.57889	2.96901	3.57691	2.60958	1.44713	1.52319	1.74053	1.95385	2.50424	1.94916	4.31808	5.31373	5.07418
adrb2.S	2.60257	3.6475	4.13377	4.28673	4.39825	4.16938	3.30111	4.31896	4.67581	2.41632	2.47509	2.46254	2.63601	2.6507	2.14422
adrb3.L	2.61306	3.12441	2.32829	2.64355	1.59949	2.82671	1.09371	1.09467	1.00456	0.403247	0.502777	0.477489	0.0973571	0.210278	0.182985
adrb3.S	0	0.162651	0.0819265	0.0892991	0	0.0550882	0.0692728	0.184889	0.137571	0.0638515	0	0.0576055	0	0.106548	0.0927185
adrbk2.L	0.278429	0.387883	0.414345	0.350887	0.306774	0.336514	0.207388	0.198751	0.222585	0.0997958	0.143386	0.123638	0.127596	0.147177	0.149505
adrbk2.S	0.313277	0.349821	0.358568	0.296652	0.254752	0.300759	0.14456	0.119573	0.127249	0.0475368	0.0731485	0.0487349	0.0730351	0.094347	0.0794868
adrm1.L	2.82537	1.61385	1.58409	1.85917	1.86915	1.8687	1.77415	1.72475	2.10583	1.46203	1.67927	1.70006	1.38055	1.35536	1.20304
adrm1.S	2.39799	1.41062	1.30959	1.44642	1.47905	1.55038	1.51962	1.5406	1.76041	1.69929	1.38335	1.65062	1.29502	1.18677	1.28501
adsl.L	2.36983	1.53072	1.54597	1.64221	1.79151	1.53416	1.79614	1.56838	1.57543	2.02042	1.68195	1.83661	1.71728	1.63199	1.39791
adss.L	0.665714	0.60808	0.558187	0.574097	0.663039	0.631324	0.549425	0.607239	0.579206	0.655902	0.710068	0.724581	0.670052	0.807837	0.785595
adssl1.L	0	0	0	0.00249834	0	0	0	0	0	0	0	0	0	0.00298091	0.00518802
adssl1.S	0.0210391	0.00529832	0.0120093	0.0479969	0.0603672	0.0538346	0.0541572	0.0542046	0.0268881	0.0655185	0.107505	0.0844421	0.105455	0.143169	0.0974044
adtrp.L	0	0.0075148	0	0	0.00342484	0.0152711	0	0.00427112	0	0.00885021	0	0.00399224	0.00854693	0	0.00321284
adtrp.S	0	0.0046353	0.0105065	0	0.0126751	0.00470979	0	0	0	0.00545901	0.00495012	0	0	0	0.00396351
aebp1.L	0	0.00180748	0.00819376	0.00744259	0.00823748	0.00183652	0.00923761	0.0020546	0.00229315	0.00638601	0.00386047	0.00768177	0.00616717	0.0053281	0.0170007
aebp1.S	0.189811	0.193534	0.19379	0.215069	0.235914	0.234551	0.223443	0.273005	0.201163	0.211449	0.196717	0.265089	0.249286	0.217661	0.199379
aebp2.L	0.918631	0.702252	0.635593	1.02111	0.866797	0.955098	0.94867	0.814897	0.677494	0.503981	0.546836	0.474112	0.47839	0.589406	0.537925
aebp2.S	12.5013	10.3733	10.0101	10.0566	9.37175	9.7805	6.84137	6.38133	6.35777	1.91335	2.10968	1.78291	0.902203	0.89937	0.723941
aen.L	5.84106	4.7635	4.99011	5.32303	4.2062	4.87189	3.69383	3.70485	3.94616	2.53742	2.61881	2.24758	2.37918	2.26334	2.08346
aen.S	0	0.00121828	0.00230116	0.00351154	0.00555226	0.00309464	0.00311319	0.00138485	0.0038641	0.00502171	0.00650512	0.00776654	0.0117777	0.0137665	0.0119797
aes.L	2.5436	1.89365	2.15238	2.17165	2.02886	2.17725	1.79872	1.69939	1.59112	0.948797	0.922436	0.736853	0.614004	0.742652	0.578794
aes.S	6.62182	6.03353	5.94765	6.18362	5.97502	6.51798	6.31616	6.60081	6.67796	6.18625	5.8132	6.14687	5.72465	5.70232	5.3929
afap1.L	0.0995757	0.125915	0.129802	0.115999	0.112825	0.12577	0.110436	0.121297	0.078521	0.0603218	0.053559	0.0521535	0.0339819	0.0398437	0.0501835
afap1.S	0.0407969	0.035225	0.050271	0.0504972	0.0511338	0.0444074	0.0466738	0.0511637	0.0355867	0.192827	0.167885	0.1504	0.080868	0.080121	0.0630286
afap1l1.L	0.00165085	0.00665179	0.00125643	0.013695	0.0166734	0.015207	0.0722412	0.115309	0.10127	0.399526	0.431541	0.484126	0.417988	0.537593	0.564509
afap1l1.S	0.00468137	0.00589459	0.00623507	0.00582528	0.0107457	0.0095829	0.0030126	0.0160813	0.0029914	0.00694209	0.00125899	0.00501041	0.0120675	0.00810888	0.0110886
afap1l2.L	0.00504205	0.005079	0.00287805	0.04601	0.0798581	0.0516061	0.146012	0.21939	0.233586	0.231785	0.271197	0.273869	0.501118	0.548971	0.677492
afap1l2.S	0	0.00341935	0.00645867	0.0140798	0.0155835	0.0138972	0.0305822	0.027208	0.0672413	0.0463103	0.0365158	0.0272479	0.099169	0.124315	0.182736
aff1.L	0.259045	0.3947	0.415513	0.394386	0.384257	0.374953	0.344088	0.378752	0.389394	0.212378	0.23913	0.223959	0.18948	0.211812	0.184321
aff1.S	0	0.00372655	0.00281557	0.00613789	0.00339672	0.00757286	0	0.0169442	0.0047279	0	0.00795929	0.00395946	0	0.00366173	0
aff2.L	0.0173164	0.0262651	0.024086	0.0222907	0.0263162	0.0226128	0.0158828	0.0148141	0.0147536	0.00566703	0.00942103	0.00681691	0.0052448	0.00591029	0.007029
aff2.S	0.00174439	0.00153753	0.00132762	0.00361773	0.00540556	0.00647211	0.00252578	0.00349549	0.00362267	0.00310415	0.00351847	0.00443412	0.0159881	0.0151078	0.0268573
aff3-like.1.L	0	0.377386	0.213849	0.0776977	0.0859961	0.191725	0	0.107246	0.119698	0	0	0	0	0.0927054	0
aff3-like.1.S	0	0	0	0	0	0	0.138657	0	0	0	0	0.115304	0	0	0
aff3-like.2.L	0.0305307	0.0354859	0.0500475	0.0370169	0.0237197	0.0336524	0.0272041	0.0242026	0.0420198	0.0111445	0.012632	0.00502717	0.0053813	0.00232457	0.00809144
aff3-like.2.S	0.00236938	0.0119337	0.012623	0.0117934	0.00217549	0.00970037	0.00304953	0.00542613	0.0181684	0.00281087	0.00509768	0.0101437	0.0190018	0.0257974	0
aff4.L	1.57306	2.01006	2.12686	1.94324	1.86569	1.89163	1.40313	1.37773	1.32761	0.556602	0.68155	0.514373	0.567609	0.517501	0.520145
aff4.S	0.637175	1.3755	1.31795	1.1321	1.25002	1.10775	1.15419	1.10046	1.11071	0.530966	0.663552	0.586155	0.488531	0.451866	0.443683
afg3l1p.L	3.70095	3.48738	3.30975	3.06579	3.18846	3.24451	2.98648	3.1677	3.23012	2.91024	2.66751	2.8813	2.11701	2.24418	1.94376
afg3l1p.S	0.970704	0.777016	0.662927	0.778305	0.853473	0.827203	0.800368	0.836113	0.794736	0.881679	0.743547	0.80239	0.841535	0.857865	0.742788
afg3l2.L	3.26898	5.00434	4.81456	4.31614	4.36675	4.27542	3.79807	3.42494	3.92879	2.05292	1.98174	1.64358	1.18494	0.941488	1.0784
afmid.L	0.0351384	0.0243347	0.0401147	0.0564777	0.0564603	0.0494514	0.0706644	0.0704119	0.101041	0.0781611	0.0590623	0.0611133	0.0553539	0.0739079	0.0624236
aftph.L	0.216791	0.360657	0.34374	0.313363	0.364926	0.342918	0.262112	0.336624	0.316939	0.175354	0.252645	0.260153	0.208859	0.227585	0.200876
aftph.S	0.434569	0.460475	0.426875	0.456557	0.490132	0.42478	0.373523	0.352973	0.393956	0.301478	0.318666	0.362113	0.294592	0.300651	0.268105
ag1.L	0.0602871	0.0433778	0.0721023	0.114314	0.355846	0.141039	0.0886777	0.128202	0	0.102172	0.148236	0.129049	0.148007	0.170493	0.244801
ag1.S	0.00238156	0.00239901	0.00362512	0.0197567	0.0174934	0.0316883	0.0337173	0.0190891	0.00913093	0.0113013	0.0128097	0.0178427	0.00818553	0.00235728	0.0225646
aga.L	0.247918	0.162706	0.211556	0.196317	0.175896	0.226835	0.241731	0.176349	0.225628	0.196076	0.169715	0.261323	0.189356	0.17103	0.168244
agap1.L	0.344973	0.619641	0.586965	0.412221	0.364659	0.384282	0.21576	0.226326	0.20893	0.0991633	0.112772	0.0850146	0.0978815	0.0987345	0.104217
agap1.S	0.559174	0.893386	0.902431	0.707978	0.668284	0.65911	0.422966	0.408313	0.421161	0.201729	0.194264	0.163355	0.155958	0.164227	0.157914
agap2.L	0.0027635	0.00556751	0.00262906	0.0120357	0.0158585	0.00565697	0.0160056	0.0181951	0.00706353	0.0155726	0.0260122	0.0125704	0.0372016	0.0273533	0.0410603
agap2.S	0.00198952	0.0040082	0.00454256	0.00605164	0.0152227	0.00814522	0.0375559	0.0265779	0.0228835	0.0416975	0.06706	0.0383285	0.116247	0.109621	0.100534
agap3.L	0.377572	0.538973	0.47942	0.536728	0.560953	0.535982	0.62271	0.580075	0.501937	0.477189	0.461279	0.404111	0.404319	0.430063	0.429809
agap3.S	0.111832	0.355285	0.27498	0.331839	0.390976	0.33458	0.564664	0.467887	0.406776	0.311264	0.319263	0.262402	0.280886	0.332075	0.389003
agbl1.L	0.00473827	0.00351694	0.0055042	0.00599952	0.00412156	0.00714691	0.00481455	0.00428334	0.00478067	0.00414191	0.00429234	0.00266911	0.0102857	0.00715836	0.0128881
agbl1.S	0.0228663	0.0306373	0.0358199	0.0349917	0.0332253	0.0327201	0.0277159	0.0221159	0.0261023	0.0168557	0.0219713	0.0149692	0.0101738	0.0140633	0.0160624
agbl2.L	0.0355255	0.069186	0.0702982	0.0766243	0.084808	0.0775699	0.0762057	0.103052	0.0998838	0.0814806	0.10191	0.106463	0.14381	0.145342	0.175437
agbl3.S	0.310782	0.280896	0.304573	0.330215	0.375256	0.322447	0.397255	0.409485	0.323729	0.40657	0.414467	0.375913	0.40727	0.421388	0.425366
agbl4.L	0	0	0	0	0	0	0.0073635	0	0	0	0	0.0183699	0	0.0113257	0
agbl5.L	1.39157	2.60579	2.69089	2.3269	2.7156	2.30386	2.68935	2.62489	2.5645	1.7052	1.98735	1.77651	0.882107	0.712438	0.712024
agbl5.S	0.776364	1.46226	1.26283	1.19673	1.33947	1.21411	1.30132	1.19289	1.29678	1.06454	1.22556	1.20968	0.748806	0.738069	0.763574
agfg1.L	0.327467	0.391717	0.351186	0.448388	0.421964	0.426577	0.411891	0.46871	0.431583	0.375242	0.354272	0.340527	0.342132	0.355437	0.342157
agfg1.S	0.179428	0.232383	0.21392	0.258834	0.223177	0.193598	0.197943	0.220636	0.184125	0.164627	0.164493	0.147577	0.110378	0.188972	0.153025
aggf1.L	0.794737	0.883199	0.819486	0.731599	0.652026	0.621876	0.40585	0.32878	0.347296	0.20073	0.245448	0.142681	0.173291	0.22584	0.216401
aggf1.S	0.658514	1.22568	1.0993	1.11954	1.05001	1.14275	1.16145	0.896773	0.817341	0.810152	0.833746	0.846919	1.15806	0.946855	1.1274
agk.L	0.00494888	0.0149554	0.0188325	0.0205272	0.00908782	0.020261	0.0063695	0.0226669	0.0126494	0.011742	0.0106474	0.0211869	0.0396888	0.0440858	0.0298385
agk.S	0.49514	1.36619	1.34898	1.19952	1.29469	1.06498	1.18219	1.22431	1.1647	0.927925	1.06915	1.05604	0.920791	0.859438	0.905502
agl.L	0.806161	1.47725	1.3841	1.09363	1.34759	1.21584	1.4877	1.47017	1.57723	1.4866	1.51636	1.59876	1.39899	1.14411	1.36322
agl.S	0.292572	0.48609	0.4598	0.364588	0.423297	0.413528	0.358626	0.427827	0.446747	0.341078	0.373319	0.353803	0.372921	0.268277	0.31964
agmat.L	0.0327374	0.0188442	0.0498316	0.0543159	0.0472348	0.0478675	0.08427	0.0374861	0.0478155	0.0166447	0.020124	0.0300329	0.0482228	0.0231455	0.0281979
agmat.S	3.76628	2.16183	2.1918	2.25885	1.99775	2.16618	1.51209	1.42296	1.33884	0.659141	0.889699	0.835253	0.651131	0.659097	0.642962
agmo.L	0	0	0.000648425	0.00141355	0.00234679	0.000872013	0.00548274	0.00926784	0.0032665	0.0353756	0.0325361	0.0373863	0.0517331	0.0497543	0.0645779
agmo.S	0	0.00228299	0	0.00188012	0.00416185	0	0	0	0	0	0.00243805	0	0	0	0.00195212
ago1.L	1.47062	3.03847	2.96214	2.26944	2.42107	2.44596	1.40687	1.12037	1.15193	0.152423	0.242405	0.118472	0.0702028	0.0489124	0.0595895
ago1.S	0.0885102	0.647038	0.583174	0.409084	0.422591	0.393426	0.253874	0.240342	0.226233	0.0570015	0.122418	0.0920247	0.0550481	0.0700863	0.0805934
ago2.L	0.0462905	0.0424849	0.0438428	0.102403	0.115229	0.11371	0.240962	0.223799	0.240582	0.329496	0.392841	0.379838	0.364168	0.30953	0.392515
ago2.S	0.131569	0.143813	0.168312	0.301893	0.377831	0.412585	0.734997	0.544919	0.779912	0.856809	1.1112	1.10856	1.21872	0.795223	1.15254
ago3-like.L	0.0679486	0.180699	0.200652	0.161213	0.178431	0.180821	0.106694	0.133824	0.100733	0.0483659	0.0555524	0.0494526	0.059164	0.0538047	0.0433097
ago3-like.S	0.0682534	0.190982	0.140447	0.137358	0.157831	0.133248	0.130142	0.12302	0.151841	0.0629777	0.110135	0.0757563	0.0608196	0.0487916	0.055523
agpat1.L	1.26796	1.18334	1.33163	1.31225	1.16421	1.22462	1.46795	1.11382	1.32258	1.04706	1.17679	1.16084	1.07883	0.89206	0.837844
agpat1.S	1.23611	1.35023	1.30386	1.30743	1.24313	1.33239	1.2653	1.21416	1.4119	1.054	1.06587	1.01085	0.820945	0.82969	0.826809
agpat2.L	0	0	0	0	0.00424849	0	0	0	0	0.00548932	0	0	0	0	0
agpat2.S	0	0	0	0.00895955	0	0.00552711	0	0	0.0138027	0.00640635	0.0116183	0.0231187	0	0	0.00465132
agpat3.L	4.44813	5.69553	5.67589	5.46825	5.29328	5.14974	5.11243	5.42115	4.92554	4.77601	4.95057	5.29315	5.00184	4.88804	5.1105
agpat3.S	6.57105	7.57075	7.38968	7.63931	7.71586	7.33842	7.21497	7.63651	7.05866	7.56276	7.31309	7.92238	8.08423	7.91932	9.46574
agpat4.L	0.179953	0.117827	0.140383	0.138087	0.120823	0.148499	0.1187	0.154542	0.140863	0.141433	0.11736	0.110746	0.0863332	0.110211	0.0745938
agpat4.S	0.35451	0.204228	0.23895	0.25757	0.236147	0.272728	0.240066	0.303786	0.248742	0.236397	0.208129	0.236832	0.177859	0.21673	0.185606
agpat5.L	0.528769	0.332352	0.359199	0.474903	0.290899	0.407021	0.351528	0.360279	0.351847	0.41215	0.361976	0.273613	0.215285	0.289805	0.250308
agpat5.S	0.124278	0.11537	0.0871671	0.0929897	0.0850219	0.0848002	0.0878174	0.0864991	0.080971	0.0693813	0.0524279	0.0860673	0.0753792	0.0747714	0.0587699
agpat9.L	5.95551	4.38096	4.4879	6.15939	5.32428	4.85239	4.68983	4.01536	4.05595	3.99744	4.21487	3.83705	3.59112	3.62608	3.45917
agpat9.S	15.0978	10.1803	10.6111	11.9943	11.6046	10.9479	12.0578	11.6003	9.80465	13.7396	11.242	12.7377	10.9305	12.1693	11.2252
agps.L	0.0457895	0.110188	0.100192	0.112902	0.107442	0.104798	0.140786	0.152925	0.111349	0.132786	0.132038	0.121839	0.118764	0.102606	0.124894
agps.S	0.0189477	0.0572598	0.0436228	0.0534428	0.0487123	0.0499377	0.0438964	0.0439348	0.0399552	0.0623775	0.0642061	0.0628665	0.0613253	0.0586081	0.0652815
agr2.L	0	0	0.00804079	0.0350575	0.0388018	0	0.0135977	0.0241949	0.0135021	0.0376008	0.0113652	0.0226151	0.0363123	0.0522863	0.00909999
agr2.S	0.09748	0.0392778	0.022257	0.0970398	0.053702	0.0598634	0.150555	0.133944	0.24916	0.254417	0.209727	0.239963	0.223362	0.183324	0.142737
agr3.L	0	0	0	0.002314	0	0.00285499	0	0.00958203	0.00712972	0.00661831	0	0	0	0	0
agrn.L	0.00109485	0.00441151	0.00527739	0.00393578	0.00904736	0.00373533	0.00234857	0.00668622	0.00792895	0.00736022	0.00392594	0.00507783	0.038885	0.0238412	0.0433797
agrn.S	0.00417565	0.00865993	0.0054213	0.010392	0.012855	0.00829628	0.0135938	0.014344	0.0116147	0.011073	0.0163823	0.0173508	0.0205429	0.0162892	0.0215798
agrp.L	0.0388614	0.0195731	0	0.0161191	0.0178407	0	0	0	0	0.0230513	0.0418048	0.0415928	0.200352	0.403884	0.150627
agrp.S	0	0	0.0146264	0	0	0	0	0	0	0	0	0	0	0.019022	0
agt.L	0	0	0.00929041	0.0303793	0.011208	0	0	0	0	0	0	0.0130648	0.0139852	0	0
agt.S	0	0.00524639	0.00396388	0.0172823	0.0191281	0	0.0469231	0.0238548	0.0332806	0.0432509	0.0728352	0.0501686	0.0358018	0.0154654	0.0358882
agtpbp1.L	0.0890883	0.109977	0.122312	0.118828	0.149162	0.127835	0.113538	0.138015	0.12725	0.140918	0.127782	0.121525	0.109071	0.0985542	0.118112
agtpbp1.S	0.00666404	0.0182207	0.00724553	0.00552829	0.00699283	0.0136415	0.00735173	0.0163515	0.0073	0.0259761	0.0174099	0.0213973	0.0185418	0.0301536	0.0295199
agtr1.L	0.0234995	0.0145672	0.0192608	0.0179949	0.0165973	0.0222019	0.00930622	0.0206986	0.0277222	0.0278782	0.0194457	0.0309553	0.0331359	0.0268384	0.0342539
agtr1.S	0	0.0291178	0.0219998	0.0239795	0	0	0	0.0330989	0	0.0342922	0	0	0	0	0
agtr2.L	0	0	0	0	0	0	0	0	0	0.0182622	0.0165598	0	0.0176364	0	0
agtrap.L	2.23113	1.50873	1.37051	1.64523	1.49848	1.70917	1.45796	1.2695	1.21888	1.3071	1.20377	1.22346	1.05324	1.22347	1.17441
agxt.L	0	0	0	0	0.00288029	0	0	0	0.00400908	0.00372152	0	0	0	0	0.008106
agxt.S	0.00667328	0.00336109	0.0050789	0.0110719	0.00919081	0.0034151	0.0171778	0.0229238	0.0127927	0.0197919	0.0287149	0.0178558	0.0573409	0.0429341	0.0229917
agxt2.L	0.00189164	0.00190551	0.00287938	0.00470775	0.0104211	0.0077445	0.00486931	0.00216603	0.00241753	0.00224412	0.00406984	0	0.00650166	0.00561708	0.00651736
agxt2.S	0.00755907	0.00761446	0.0186974	0.0141092	0.0225567	0.0212763	0.0170257	0.00865554	0.0120756	0.0246609	0.0121974	0.0182033	0.0151555	0.014964	0.0065109
ahctf1.L	2.11416	3.3387	3.27257	2.65621	2.8793	2.59969	2.41711	2.3825	2.45357	1.41398	1.51919	1.34233	0.936266	0.819005	0.89048
ahctf1.S	1.85849	3.36341	3.35789	2.38031	2.65178	2.51623	2.14418	2.09984	2.1861	1.0237	1.21496	0.885867	0.707504	0.600786	0.641123
ahcy.L	5.04634	4.32535	4.31686	5.29223	5.1816	5.23197	6.06335	6.40112	6.31858	7.75256	6.49756	6.91104	6.82629	5.70325	6.53046
ahcy.S	5.24984	5.79313	5.23976	5.98575	6.02196	5.6173	6.50637	6.30662	6.98913	7.98855	6.56343	7.30605	7.16294	5.73088	6.66338
ahcyl1.S	0	0.00312194	0.00943505	0.0154262	0.0199193	0.0190326	0.0199445	0.0248415	0	0.0147069	0.00666795	0.0265365	0.00355073	0.0245411	0.0293642
ahcyl2.L	0.842587	1.07719	0.979332	1.06228	1.16428	0.973129	1.1032	1.12323	1.15527	1.25504	1.26785	1.29927	1.34909	1.45795	1.38251
ahcyl2.S	0.941444	1.36916	1.34036	1.18093	1.29252	1.30099	1.33274	1.36139	1.31577	1.61247	1.7007	1.92093	2.61199	2.59663	3.37491
ahdc1.L	0.843866	1.8383	1.72777	1.559	1.49258	1.48632	1.41927	1.34863	1.45559	0.902839	1.086	1.14698	1.74973	1.52705	1.61647
ahdc1.S	1.54429	2.54362	2.88538	2.33713	2.25781	2.23207	2.05026	2.17054	2.16919	1.06044	1.17859	1.39225	1.18349	0.950176	1.21032
ahi1.L	0.225659	0.106221	0.110216	0.108471	0.0864919	0.109367	0.0796212	0.0724463	0.0862484	0.0542086	0.0627674	0.0639539	0.0539618	0.0654072	0.0605508
ahnak-like.S	0.109307	0.306517	0.242829	0.276935	0.539787	0.281205	1.65019	1.65417	1.78583	13.0025	13.1474	16.347	33.1862	26.8552	42.2199
ahnak.L	1.28035	3.92049	3.42824	2.54665	3.61199	2.75733	3.42105	3.57687	3.35679	4.86234	5.76545	7.91273	23.4408	21.6493	27.5226
ahnak.S	0	0	0	0.102636	0.0567989	0.0633156	0.0796187	0.283336	0.0790585	0.0733878	0.266186	0.066209	0	0.0612303	0.0532831
ahr.L	0.0580244	0.0745737	0.0512677	0.109549	0.113289	0.126969	0.0901321	0.108444	0.125297	0.117101	0.132731	0.133485	0.109268	0.119487	0.112595
ahr.S	0.025725	0.0172757	0.0150104	0.0270315	0.0228326	0.0289629	0.0154512	0.0274928	0.0109589	0.0162765	0.0147592	0.0110133	0.0167012	0.0195214	0.0169877
ahrr.L	0	0.000898804	0.00203726	0.00296078	0.0016385	0.00273974	0.0011484	0.00306507	0.00114032	0.00211705	0.00287954	0.00286494	0.004089	0.00618218	0.00614832
ahsa1.L	10.533	6.67793	7.074	5.88785	4.70727	5.55647	3.50818	3.20757	3.75369	1.66608	1.6326	1.32532	0.977504	0.874404	0.721891
ahsa1.S	8.91106	6.97972	6.91956	7.0082	6.5175	6.93004	5.61097	5.94242	5.41994	4.38134	4.47712	4.11594	3.48718	2.75562	2.83086
aicda.L	0.111267	0.0560413	0.0564555	0.0769199	0.119189	0.0189806	0.119339	0.0849379	0.0947999	0.132	0.139644	0.0793918	0.0849844	0.0550664	0.0479192
aicda.S	0.0713475	0.203633	0.135753	0.197292	0.152855	0.0851961	0.29079	0.17701	0.151971	0.239819	0.230255	0.101816	0.531319	0.659121	0.573572
aida.L	0.51198	0.497219	0.46759	0.616393	0.513478	0.620762	0.527159	0.559188	0.546938	0.641642	0.587477	0.556396	0.526405	0.457384	0.49074
aida.S	0.3646	0.598422	0.525872	0.568965	0.529069	0.446242	0.502077	0.493393	0.417083	0.381117	0.414158	0.322005	0.21616	0.257413	0.237179
aif1l.L	0	0	0	0	0	0	0.02766	0	0.0274654	0	0	0	0.0246217	0.0319076	0.0185108
aif1l.S	0	0	0	0.00328144	0.00242128	0.00404861	0.00339406	0.00301958	0.00674036	0.00469266	0.0184392	0.00705604	0.0574035	0.0822207	0.118113
aifm1.L	1.51099	1.75541	1.50459	1.57885	1.6653	1.64351	1.86342	1.85073	1.95123	2.21412	1.88312	2.1046	2.04174	1.90465	1.89098
aifm2.L	0.0538718	0.0253244	0.00273339	0.0297936	0.0197854	0.0183795	0.0462241	0.00822481	0.0275393	0.00426067	0.00386348	0.0115317	0.024688	0.0142194	0.0340279
aifm2.S	0.744113	0.555361	0.463361	0.507865	0.552789	0.59198	0.535452	0.580943	0.501426	0.698189	0.469369	0.452508	0.50376	0.458656	0.565185
aifm3-like.L	0.0686537	0.0639375	0.0798553	0.109608	0.102285	0.100762	0.0983646	0.111244	0.112572	0.0891299	0.119838	0.105366	0.121693	0.117958	0.104879
aifm3.L	0.139237	0.193162	0.144083	0.183393	0.142422	0.177514	0.158771	0.145449	0.159215	0.141999	0.110367	0.13203	0.146928	0.204309	0.145179
aifm3.S	0.00266563	0.00402775	0.00202876	0.00110566	0.00611876	0.00272831	0.0120079	0.0152615	0.0102201	0.0110682	0.00573507	0.00285299	0.00763491	0.0105538	0.013776
aim1-like.2.L	0	0	0	0	0	0	0.264904	0	0	0	0	0.220288	0	0	0
aim1.L	1.82232	4.32811	4.05218	3.2082	4.41889	3.28042	4.19857	4.06742	4.52508	2.44093	2.69364	2.29992	1.25975	1.09287	1.12412
aim1.S	0.0092717	0.0134004	0.0174879	0.0250811	0.0333117	0.0222802	0.0430634	0.0392352	0.0396693	0.0167381	0.0251517	0.0189839	0.0226304	0.0255365	0.0333331
aim1l.L	0	0	0	0.00289936	0.00106967	0.0023848	0.0044983	0.00400198	0.00744441	0.015203	0.0375974	0.0386536	0.0480501	0.0541971	0.0371281
aim1l.S	0	0	0.00203364	0.00886657	0.00981355	0.00546974	0.0103172	0.0214174	0	0.152157	0.172466	0.220208	0.223475	0.341179	0.230152
aimp1.L	0.437431	0.267593	0.277658	0.295299	0.260169	0.257392	0.250729	0.342709	0.289704	0.289934	0.270526	0.253991	0.247535	0.241903	0.230336
aimp1.S	0.293407	0.238168	0.205962	0.238676	0.22755	0.21867	0.212648	0.225065	0.218432	0.239938	0.275794	0.23476	0.270879	0.20019	0.211011
aimp2.L	5.81958	4.62616	4.51157	4.52087	4.65577	4.45116	4.87731	5.47563	4.84299	5.12714	5.23154	4.60628	4.86874	5.12618	4.72507
aimp2.S	3.97294	3.04229	3.03741	3.45988	3.05362	3.14637	3.15828	3.38619	2.53872	2.60188	2.37867	1.97217	1.96692	1.66372	1.68779
aip.L	0.419834	0.756564	0.621393	0.638808	0.621803	0.576541	0.505052	0.531463	0.544638	0.377928	0.392626	0.327411	0.396399	0.405113	0.499724
aipl1.L	0.0109221	0.0066013	0.00498757	0.0108728	0.012034	0.0134147	0.0168689	0.00250128	0.0111668	0.0181402	0.0164492	0.0116898	0.0550584	0.069189	0.0470381
aipl1.S	0	0	0.00188339	0	0	0	0.00636997	0	0	0	0	0	0	0	0
ajap1.L	0.0188193	0.0184712	0.0220354	0.0240184	0.0132918	0.0212375	0.0173899	0.0143661	0.0104838	0.00572462	0.00882465	0.0056811	0.00497561	0.0085973	0.0070658
ajap1.S	0.00101531	0.00306825	0.00154547	0.00168454	0.00372891	0.00311756	0.00457368	0.00465034	0.00389271	0.00361349	0.00491496	0	0.00290805	0.00351736	0.00437262
ak2.L	6.18402	4.47287	3.97356	5.22259	4.63547	4.25422	4.68419	4.68974	4.87148	5.13543	4.02417	4.39437	4.04189	3.81307	3.90321
ak2.S	3.45659	2.40916	2.06751	2.31345	1.86447	1.99525	1.55651	1.53979	1.54556	1.41329	1.28154	1.53584	1.44758	1.52755	1.3837
ak3.L	1.38536	0.973437	0.904978	1.14925	0.908075	1.01226	0.68018	0.570554	0.525842	0.380648	0.312677	0.343413	0.276784	0.310117	0.263363
ak3.S	0.0792436	0.127719	0.116601	0.105181	0.0388048	0.145993	0.0543953	0.0786397	0.0742673	0.0814748	0.0454644	0.0282711	0.012105	0.0418324	0.0136511
ak4.L	0.024937	0.0182689	0.0172537	0.0376127	0.0249779	0.0255234	0.00291777	0.0103834	0.0231779	0.00806826	0.00975484	0.00242634	0.00519452	0.0134633	0.0136685
ak4.S	0.00208511	0.00210039	0.00158694	0	0.00382898	0.00213415	0.00536733	0.0071627	0	0.00494729	0	0	0	0	0.00179598
ak5.L	0	0	0	0	0.00337928	0	0.00473696	0	0.00470363	0.00436625	0.00395922	0.00393914	0	0.00364293	0
AK6.L	0.732773	0.715431	0.714999	0.810515	0.834975	0.780773	0.546527	0.413078	0.624324	0.445802	0.396159	0.35393	0.219568	0.308719	0.229808
AK6.S	2.63128	2.05064	1.94905	2.4568	2.05804	2.66544	2.45982	2.13883	1.97892	1.94617	2.03266	2.30629	1.69339	1.18969	1.58556
ak7.S	0.900242	0.538323	0.540482	0.568293	0.665213	0.591025	0.637035	0.685849	0.650888	0.710574	0.783232	0.771582	0.780734	0.667411	0.806304
ak8.L	0.0235922	0.0409288	0.029926	0.0478412	0.0541542	0.05366	0.0371123	0.0480256	0.0351761	0.0217687	0.032429	0.0266533	0.0570616	0.0480008	0.0395128
ak8.S	0	0	0	0	0.00403673	0.00449988	0	0.00503423	0.0112375	0.00521572	0.0236475	0	0.015111	0.00870336	0.0113606
ak9.L	0.0120268	0.0157494	0.0155607	0.0119725	0.0132512	0.0110786	0.0108354	0.0151484	0.0153703	0.0185481	0.011644	0.0283186	0.0165346	0.0416646	0.04558
akap1-like.L	5.20985	7.46053	7.21777	6.74222	6.12596	6.22617	6.335	6.18146	6.82731	3.01772	3.3947	2.86059	2.31174	2.09544	2.19386
akap1-like.S	5.55741	8.48445	7.58611	7.40657	7.67092	6.65016	7.37202	7.34879	8.19116	4.80743	4.7228	4.72316	3.5723	3.10595	3.15043
akap10.L	0.160721	0.911331	0.797062	0.516112	0.547433	0.413903	0.283594	0.261209	0.241844	0.0584307	0.072504	0.0443915	0.0356389	0.0359218	0.0334922
akap10.S	0.228732	0.75536	0.89016	0.727699	0.796759	0.675784	0.640379	0.531922	0.602723	0.3301	0.319621	0.325571	0.205321	0.175052	0.1503
akap11.L	0.664256	1.43441	1.29415	0.894213	0.978761	0.918036	0.49146	0.455454	0.472752	0.139203	0.151899	0.123457	0.0797481	0.0767721	0.0770857
akap11.S	0.152988	0.285937	0.314237	0.215601	0.172624	0.224502	0.109128	0.10553	0.14605	0.0306136	0.0198284	0.0157823	0.0190057	0.0164199	0.0190516
akap12.L	0.0485974	0.171338	0.155872	0.647919	1.41511	0.941511	2.31874	2.29344	3.20298	40.4517	41.931	46.5407	68.9164	50.2941	73.0853
akap12.S	0.0277508	0.0375634	0.0435613	0.0978403	0.116252	0.092311	0.337079	0.30386	0.353548	1.9393	2.17925	2.64899	2.05168	1.91675	2.73388
akap13.L	0.0570459	0.278786	0.243304	0.167272	0.200177	0.156663	0.0952298	0.0983043	0.103222	0.036183	0.0376707	0.032039	0.0433552	0.0307479	0.0335679
akap13.S	0.335421	0.797118	0.73703	0.5251	0.571701	0.541386	0.308151	0.265393	0.2747	0.104358	0.122607	0.112161	0.110422	0.108648	0.113983
akap14-like.S	0.0682909	0.0458609	0.17325	0.23605	0.167207	0.163093	0.190438	0.156394	0.203644	0.135027	0.269366	0.268	0.247759	0.225316	0.2745
akap14.L	0	0	0	0	0.00998031	0	0	0	0.0138916	0.0128952	0.0116931	0.0116338	0	0.0215179	0
akap17a.L	3.95894	4.18388	3.95678	3.45902	3.66475	3.33868	3.38476	3.35002	3.27809	1.97095	2.15338	1.82152	1.52273	1.29149	1.18669
akap17a.S	5.56853	5.82736	5.85281	5.70786	5.34839	5.59281	4.98322	4.88929	4.63057	3.61372	3.73963	3.85794	3.03681	3.13144	2.87
akap2.L	0.0433668	0.109212	0.0770131	0.171884	0.238909	0.17508	0.32249	0.256563	0.320221	1.2719	1.23886	2.10672	3.9858	3.84176	4.85802
akap2.S	0.0188341	0.0406545	0.0286685	0.180794	0.23963	0.231324	0.339368	0.526827	0.419506	2.53439	3.10567	4.39442	8.27973	9.10266	10.3801
akap6-like.S	0.0194418	0.00725343	0.0109606	0.0197124	0.0158675	0.014003	0.0203889	0.0280335	0.0358897	0.0324611	0.0395049	0.0169549	0.074247	0.0605817	0.0948936
akap6.L	0	0.000831063	0	0.00205323	0.00151501	0.000844417	0	0.00188938	0	0.00195749	0.00355002	0.00618103	0.00567124	0.00816606	0.00994863
akap7.L	1.07625	0.804962	0.850755	0.831517	0.877914	0.808442	0.671793	0.661141	0.861873	0.624698	0.53168	0.716847	0.49745	0.534926	0.497326
akap8.L	6.32446	5.20327	5.1989	5.48629	5.14814	5.17722	5.2776	5.49087	4.63468	5.16886	4.86513	4.87868	3.96511	3.78556	3.67454
akap8l.L	1.10715	1.40645	1.41685	1.37169	1.3961	1.44384	1.59611	1.31739	1.28933	1.15227	1.29984	1.11999	0.933941	0.758232	0.871459
akap9.L	0.427875	1.45852	1.34641	1.05083	1.29062	1.12025	1.33052	1.33372	1.45212	0.642963	0.844421	0.615686	0.353434	0.260382	0.2962
akap9.S	0.577093	1.66144	1.66726	1.20213	1.4687	1.37821	1.69248	1.71559	1.69841	0.990583	1.23704	0.999549	0.42131	0.335758	0.378422
akirin1.L	14.261	13.1967	13.6854	14.0413	12.9222	14.7419	13.8456	14.5724	12.9541	11.2345	10.7992	10.1756	6.63834	7.3505	7.11219
akirin1.S	19.222	16.8734	17.8598	17.1543	16.1363	17.7188	18.578	18.7361	17.7988	18.5475	18.8542	18.1452	14.759	14.4586	13.8469
akirin2.L	15.7797	9.77929	9.97756	10.5255	9.69332	10.6634	11.3059	11.0185	10.7146	10.928	10.8341	10.0304	9.75813	10.6081	9.72804
akirin2.S	4.53139	6.57582	6.63764	5.14656	4.20841	4.73864	4.49889	4.7447	4.5264	4.31845	4.64427	3.79691	3.33504	3.54577	2.86622
akna.L	0.0776697	0.134895	0.126379	0.106647	0.11066	0.101426	0.08273	0.10427	0.0753023	0.0540144	0.0374546	0.0487307	0.0337528	0.0530192	0.0645928
akna.S	0	0	0.00442508	0.0361747	0.0720689	0.0476075	0.303071	0.299591	0.32323	0.0103464	0.0656733	0.0248915	0.0333062	0.0892015	0.132712
aknad1.L	0.0177309	0.0223261	0.0219289	0.0257409	0.0345951	0.0408328	0.028526	0.017765	0.0254927	0.0105174	0.0190739	0.0047443	0.0431673	0.0329066	0.0248175
akr1a1.L	0.694245	0.473286	0.450988	0.465394	0.450712	0.470125	0.48287	0.445653	0.452586	0.407644	0.271574	0.303971	0.237008	0.284585	0.211406
akr1a1.S	0	0	0.0045527	0.0024812	0	0.00612255	0.00769905	0.00342479	0.00382244	0	0.00321749	0	0.00342667	0.00296045	0.00772863
akr1b1.L	4.04544	3.96616	3.4323	3.95224	4.08818	3.88666	3.85592	3.54702	3.63369	3.06367	3.30494	3.26776	3.119	2.14061	2.65171
akr1b1.S	7.41356	4.50607	4.3434	5.05219	4.72855	5.21591	4.60128	5.08787	5.1735	6.18773	5.43697	6.04391	5.77673	5.80281	5.86977
akr1c2.L	0.279167	0.281213	0.265586	0.296723	0.176222	0.196441	0.25825	0.139852	0.200687	0.23804	0.159541	0.19608	0.269862	0.310862	0.270514
akr1c2.S	0.00882792	0	0	0	0	0.018071	0	0	0.0112821	0	0.00949657	0	0	0	0
akr1c4.S	0	0	0	0	0	0.00639444	0	0	0	0	0.00672073	0	0	0	0
akr1d1.L	0.0366327	0.0147604	0.0148695	0.0344413	0.040362	0.0224964	0.0188594	0.0251678	0.0312111	0.0202807	0.0288987	0.0209106	0.0195857	0.0338419	0.031553
akr1d1.S	0.0118859	0.00598652	0.00904616	0.0123253	0.0136417	0.0121654	0.0229469	0.01361	0.0227854	0.0211511	0.0127862	0.0254427	0.0306394	0.0294119	0.0102378
akr7a2.L	1.48291	0.966563	0.877141	1.14685	1.08974	1.16066	1.00703	1.04121	0.942516	0.990939	0.901406	1.00434	1.02663	1.14598	0.942596
akr7a2.S	0.151033	0.120662	0.124857	0.401799	0.306038	0.293177	0.237958	0.15505	0.149757	0.182264	0.252112	0.136565	0.208836	0.211352	0.197378
akt1.L	0.0399655	0.049408	0.053921	0.0512383	0.0483709	0.0539206	0.0654665	0.0582434	0.0464328	0.058188	0.0605805	0.0602733	0.0582753	0.0719238	0.054765
akt1.S	0.599283	0.638268	0.648281	0.611659	0.513149	0.530673	0.414256	0.347732	0.367453	0.181332	0.192678	0.173684	0.159689	0.168621	0.157175
akt1s1.L	5.64332	14.8017	15.5308	13.5491	15.0665	12.3985	14.9996	16.6063	14.1504	13.6895	14.868	13.3502	10.8693	8.24605	10.0118
akt1s1.S	11.1915	9.95958	10.478	10.3937	10.0588	10.2938	10.8214	10.4608	10.5701	11.6397	11.5054	10.7793	9.37821	9.50565	10.0915
akt2.L	5.34026	6.15332	6.83626	6.2969	5.78987	6.75925	7.19204	7.85994	7.20582	6.92803	6.91222	7.322	5.74066	5.72423	5.37362
akt2.S	2.18386	2.85234	3.23632	2.5438	2.71128	2.74795	2.66468	2.89725	2.86101	2.80437	2.68188	2.66199	2.34059	2.04538	2.235
aktip.L	4.02438	4.2159	4.4887	4.20714	3.75588	4.10933	2.46397	2.22461	2.07984	0.475181	0.512311	0.347685	0.130081	0.184183	0.203743
aktip.S	1.9106	1.82527	2.02826	1.66269	1.22685	1.59975	0.431525	0.383913	0.346571	0.122836	0.132601	0.124013	0.0508398	0.102487	0.0615799
alad.L	0.385942	0.235618	0.249228	0.300762	0.257717	0.263345	0.436521	0.401749	0.269037	0.430107	0.390012	0.488172	0.576156	0.636679	0.584263
alad.S	0.721995	0.462818	0.639414	0.631615	0.566491	0.564307	0.827878	0.631316	0.721393	1.19914	1.12972	1.32069	1.3686	1.27335	1.60558
alas1.L	1.48277	1.17636	1.01603	1.06927	1.06557	1.19279	0.817003	0.793443	0.863893	0.540367	0.474355	0.446018	0.346974	0.294971	0.421549
alas1.S	1.3754	1.09197	1.08626	1.24342	1.18577	1.25863	1.2363	1.22996	1.23707	1.57603	1.25379	1.37429	1.2759	1.32961	1.26976
alas2.1.L	0.0141464	0	0	0	0	0.014479	0	0.0161984	0.0361583	0	0	0	0	0	0
alas2.S	0.00963741	0.00242701	0.0110023	0.021986	0.0265464	0.0172621	0.0124039	0.0193119	0.00615833	0.0171498	0.0129592	0.0128935	0.0055207	0.00715438	0.0166021
alb-like.1.S	0	0	0	0	0	0	0.0127665	0	0	0	0	0	0	0	0
alb-like.2.L	0	0.00278907	0	0.0022969	0	0	0.00356359	0.0031704	0.00707702	0.0032847	0.0029785	0	0	0.00548111	0.00238485
alb.L	0	0.00558487	0.00421961	0	0.00509056	0.00567461	0.00713576	0	0	0	0	0.00593393	0	0.0109754	0
alcam.L	0.076027	0.0974708	0.130191	0.620664	0.886851	0.551778	0.878438	0.779539	0.920839	1.3406	1.44426	1.71433	2.37553	2.0643	2.13719
alcam.S	0.0615327	0.0914259	0.103029	0.255228	0.375709	0.21728	0.477158	0.415704	0.477732	0.607712	0.938292	0.941765	1.10856	1.05062	1.20178
aldh16a1.L	1.29151	2.09778	2.05379	1.96568	2.1692	2.01865	2.54068	2.50884	2.49373	2.16745	2.25155	2.38997	2.00496	1.28181	1.83143
aldh16a1.S	1.10261	1.08151	1.02811	1.09832	1.13774	1.173	1.33392	1.38335	1.30867	1.49212	1.42869	1.46351	1.38174	1.29408	1.43616
aldh18a1.L	3.37524	3.58763	3.64897	3.61336	3.57167	3.41948	2.12632	1.74858	1.86075	0.389657	0.369154	0.299072	0.174111	0.237764	0.217461
aldh1a1.L	0	0	0	0	0	0	0	0.00242395	0	0	0.00455445	0	0	0	0.0036467
aldh1a1.S	0.0123869	0.0074866	0.0131984	0.0102758	0.00909863	0.0076069	0.0159427	0.0141837	0	0.017634	0.00799507	0.015909	0.00851486	0	0.00640157
aldh1a2.L	1.62032	1.64718	1.68626	1.45683	1.33059	1.42042	1.31687	1.34838	1.23628	3.37882	3.322	3.18369	3.96849	4.10617	4.60513
aldh1a2.S	0.677885	0.77085	0.793834	0.946435	0.909559	1.01392	1.04563	1.0943	1.05613	5.11951	4.91667	4.80571	4.18145	4.98389	4.20609
aldh1a3-like.L	0.025464	0.106878	0.0823658	0.0756951	0.0428639	0.04561	0.0273115	0.0388769	0.0596624	0.012587	0.0410892	0.0272538	0.00972456	0.0357063	0.0109666
aldh1a3.S	0	0.0119436	0.00751993	0.0114753	0.0163297	0.0101129	0.0228904	0.0113138	0.00757646	0.100807	0.157309	0.181891	0.178856	0.115402	0.136168
aldh1b1.L	0	0	0	0	0	0	0	0	0	0.027594	0.0875758	0.0248948	0.0799452	0.0460455	0.070121
aldh1l1.L	0.00863222	0.017391	0.0164245	0.0948837	0.110962	0.11044	0.0805489	0.0889593	0.0854981	0.117768	0.116076	0.140894	0.380756	0.247782	0.228634
aldh1l2.L	0.0959666	0.118152	0.103471	0.145953	0.11259	0.152792	0.171548	0.155673	0.163527	0.183423	0.14625	0.139802	0.122163	0.121374	0.14695
aldh1l2.S	0.0666022	0.057151	0.0657088	0.0572975	0.0452979	0.0833169	0.0571473	0.0621403	0.0598978	0.0702334	0.0636861	0.060723	0.079131	0.0805729	0.0934868
aldh2.L	4.72243	3.74762	3.57662	3.79655	3.12333	3.01405	2.00625	1.86403	2.19822	0.469143	0.322154	0.406814	0.175948	0.148209	0.171964
aldh3a2.L	0.241827	0.270666	0.170417	0.152317	0.263157	0.210845	0.253608	0.225626	0.251823	0.308139	0.289049	0.258825	0.359148	0.372341	0.235296
aldh3a2.S	1.75367	1.93304	1.93365	1.90196	1.67616	1.98984	1.94719	2.11503	2.26416	2.42149	2.11071	2.12308	1.94327	1.79626	1.53835
aldh3b1-like.1.L	18.8398	16.1819	17.0771	14.0266	11.5404	14.5314	11.3719	11.5917	11.8174	8.07488	7.87508	7.59191	5.21944	5.59647	5.17768
aldh3b1-like.2.L	0.0418095	0.0477313	0.0403058	0.0647432	0.0921317	0.0827324	0.0753358	0.102131	0.060557	0.0925867	0.0749604	0.0745802	0.0606737	0.0772487	0.084028
aldh4a1.L	3.07678	3.17214	3.2529	3.64308	3.23154	3.30173	3.98325	3.78692	3.87439	3.99312	4.034	3.99903	3.80452	3.12143	3.54519
aldh5a1.L	0.00751901	0.068167	0.040058	0.0187126	0.0414224	0.0692624	0.0483871	0.0344387	0.0192186	0.0713605	0.0485311	0.0724275	0.0516863	0.0446541	0.0388584
aldh5a1.S	0.875426	0.948216	0.883583	0.950081	1.11205	0.91528	0.904611	0.980852	1.0386	0.915709	0.766213	0.836209	0.780079	0.673945	0.710793
aldh6a1.L	2.88339	3.11007	2.66377	3.22364	3.71864	3.21453	4.00227	3.84513	3.94576	4.51527	4.13253	4.64807	4.61974	4.35124	4.00045
aldh6a1.S	2.82955	2.57752	2.7741	2.60223	2.84105	2.78087	3.13665	3.12154	3.11458	3.51561	3.26643	3.61458	3.46834	3.08379	3.17883
aldh7a1.L	1.7741	2.36878	2.32831	2.38903	2.34187	2.14277	1.99558	1.96954	2.06947	1.12522	1.07055	1.0283	0.661566	0.552099	0.452927
aldh7a1.S	1.7063	2.09648	2.02463	1.71383	1.70719	1.84563	1.68073	1.69973	1.78625	1.41909	1.27857	1.07008	0.660393	0.699294	0.564593
aldh8a1.L	0	0	0.00794451	0.00432971	0.0191686	0.00534196	0	0	0	0	0.0112291	0.0111721	0	0	0
aldh9a1.S	4.24474	2.79426	2.87695	3.25467	3.38416	3.29328	3.3319	3.1843	3.66118	4.11973	3.69434	4.22152	4.25473	3.3093	3.95707
aldoa.L	49.6769	31.4041	30.3015	35.4647	36.6856	34.1432	34.5661	32.4787	33.4397	38.1027	33.7904	38.6451	39.4061	38.5529	34.1307
aldoa.S	8.63628	4.9947	4.8269	5.77578	6.02219	5.62443	5.69504	5.45614	5.58252	6.60223	5.5886	6.4489	6.33396	6.2313	6.26692
aldob.L	10.2239	8.05323	7.4887	7.54084	9.45788	8.1433	8.03874	8.64817	8.71899	11.4222	10.3574	11.0248	10.018	10.9947	11.2395
aldob.S	0.409031	0.142079	0.311305	0.315918	0.297858	0.404213	0.254147	0.242256	0.468666	0.468515	0.318629	0.467972	0.307026	0.307136	0.255123
aldoc.L	1.65804	1.10509	1.10772	1.31082	1.18756	1.22173	1.1753	1.27402	1.0794	1.16836	1.16002	1.05407	0.867666	1.03651	0.963717
alg1.L	1.52595	1.10696	1.1787	1.09583	0.763274	1.06647	0.498324	0.417263	0.603969	0.209398	0.153127	0.237667	0.143513	0.163438	0.107895
alg10.L	2.25291	2.30777	2.62268	2.52702	2.05107	2.35135	2.00932	1.98383	1.84919	1.12931	1.2425	1.20223	0.872489	0.86685	0.814468
alg10.S	3.39243	11.0582	11.1399	9.2333	9.81697	9.87043	10.5968	10.8679	10.9119	7.34822	9.06196	7.60852	4.80372	4.69722	5.08892
alg11.L	3.86175	2.75694	2.71665	2.42474	1.97618	2.66526	1.40217	1.65315	1.23383	0.57792	0.581214	0.464509	0.284132	0.22794	0.129694
alg11.S	0	0	0	0.0064786	0.00717053	0	0.0201028	0	0.0199614	0	0.00840111	0	0	0	0.00672668
alg12.L	1.27644	1.03799	1.12338	1.13591	1.02709	1.23045	1.06338	0.956682	1.13894	0.627742	0.539264	0.62595	0.313751	0.298629	0.327835
alg13.L	1.97019	1.05399	1.03354	0.974185	1.00669	1.20764	0.916884	0.930432	0.61881	0.541411	0.443043	0.583757	0.223171	0.264422	0.239689
alg13.S	0	0	0	0.0400006	0	0	0	0	0	0	0	0	0.0552429	0	0
alg14.L	0.0552164	0.0432608	0.0443588	0.0814327	0.070414	0.0596545	0.075015	0.0526881	0.0744872	0.0436701	0.0230995	0.0196991	0.0316302	0.0212541	0.0290644
alg14.S	0.0476954	0.0480449	0.04235	0.0769352	0.0997496	0.11933	0.286472	0.452081	0.409752	0.198039	0.339203	0.263747	0.431078	0.417014	0.44277
alg2.L	1.2303	0.997496	0.746039	0.746793	0.835737	0.778059	0.708054	0.698652	0.61359	1.45954	1.2912	1.64864	2.33775	2.61372	2.1194
alg3.S	1.65861	1.3937	1.33528	1.46927	1.31626	1.43316	1.357	1.49359	1.4593	1.46833	1.62285	1.45851	1.22226	1.24571	1.22402
alg5.L	2.35746	1.64143	1.6847	1.79066	1.44951	1.59849	1.41632	1.2649	1.35226	1.24021	1.12004	0.924102	0.824332	0.963534	0.860348
alg5.S	0.614805	0.442365	0.380503	0.532442	0.53348	0.525538	0.413036	0.444826	0.384227	0.280525	0.18533	0.195236	0.139326	0.143775	0.16294
alg6.L	0.57721	0.430794	0.499208	0.537602	0.587793	0.647176	0.472757	0.540766	0.583435	0.566487	0.550369	0.457719	0.291572	0.353183	0.318642
alg6.S	0.416286	0.419336	0.417338	0.359628	0.305777	0.311475	0.195838	0.144645	0.161439	0.091959	0.0741213	0.0676	0.0592052	0.059675	0.0494568
alg8.S	6.70323	5.09217	4.75386	5.49569	4.96785	5.3063	4.8782	5.27034	4.79078	4.89076	4.36531	4.36788	3.25279	3.28089	3.01809
alg9.L	0.512329	0.615026	0.621366	0.518881	0.53606	0.521964	0.448027	0.45438	0.448891	0.314151	0.333048	0.267442	0.187253	0.192887	0.188833
alk.L	0.00698503	0.00281449	0.00637941	0.0961899	0.120573	0.108669	0.124064	0.172762	0.141045	0.0729219	0.0766438	0.0538271	0.0432141	0.0580761	0.0709942
alk.S	0.00299525	0.00764358	0.00729481	0.0106017	0.011184	0.0114452	0.0105372	0.0132616	0.010463	0.00758053	0.00902194	0.00534297	0.00571934	0.00711532	0.00705178
alkbh1.L	0.896138	0.878142	0.779467	0.935583	0.806016	0.754983	0.776768	0.739928	0.74793	0.723211	0.69514	0.802533	0.621601	0.663743	0.745622
alkbh2.L	1.51662	1.40952	1.32604	1.34801	1.24332	1.22889	0.975989	0.837294	0.738379	0.642578	0.650655	0.579721	0.548159	0.411031	0.474318
alkbh3.L	2.2218	1.68667	1.56843	1.69622	1.53738	1.49131	1.55412	1.42874	1.358	1.72855	1.27298	1.3613	1.0145	1.27487	1.40755
alkbh4.L	14.476	17.7533	18.1464	17.4461	16.2056	18.0474	14.934	14.2022	14.4332	7.02039	7.74461	6.78474	5.24253	5.53387	6.35661
alkbh5.L	3.78171	3.40699	3.66252	4.52313	4.82281	4.68844	5.07763	4.62657	4.63577	5.52583	5.20117	5.38373	3.71368	4.05771	3.44502
alkbh5.S	2.099	1.80196	1.55957	2.25124	2.0747	2.14269	1.88894	1.91516	1.71993	1.22863	1.269	1.21514	0.748718	0.778415	0.691693
alkbh6.L	3.23756	2.12273	2.46404	2.0342	1.88208	1.94116	2.04648	1.44778	1.44449	1.36361	1.23649	1.08669	1.31688	1.36525	1.08905
alkbh7.L	0.381324	0.309588	0.37685	0.377713	0.365797	0.384465	0.395559	0.312814	0.32004	0.297084	0.342859	0.328937	0.319506	0.360536	0.279426
alkbh8.S	0.82754	0.867941	0.828717	0.823174	0.72331	0.728769	0.806741	0.817476	0.820426	0.739113	0.682435	0.555339	0.366655	0.39362	0.378415
allc.L	0	0	0	0	0	0	0	0.00389747	0	0.00403798	0.00366155	0	0	0	0.00586353
alms1.L	0.391102	0.466195	0.409282	0.478558	0.50573	0.463679	0.515955	0.57845	0.533151	0.508442	0.629334	0.530215	0.476083	0.527444	0.568468
alms1.S	0.618173	0.726808	0.686055	0.72239	0.65545	0.679721	0.667537	0.602651	0.665286	0.622107	0.697936	0.680057	0.896797	0.905493	0.885226
alox5.L	0.0624855	0.0881208	0.0879795	0.0881214	0.11331	0.0783447	0.0824331	0.125211	0.0698746	0.131578	0.0924252	0.107004	0.0841164	0.0525712	0.117061
alox5.S	0	0	0	0.00458029	0	0	0	0	0.00705622	0	0	0.00590936	0.00632563	0.005465	0
alox5ap.L	0.0195288	0	0	0.0121504	0.0134481	0.00499701	0	0.00559039	0.012479	0.0231677	0.015756	0.00522537	0.00559345	0.00966487	0.0126157
alox5ap.S	0	0.0155858	0.00588787	0.00641772	0.0142063	0.0237544	0.00995696	0.0442919	0	0.00917773	0.0332887	0.0248399	0.0531793	0.0918881	0.0333174
aloxe3.L	1.52018	1.36201	1.48957	1.48419	1.65985	1.48329	1.61524	1.6637	1.59433	1.20525	1.06075	1.14731	0.834446	0.902068	0.710992
alpi.1.L	0	0.0044963	0	0	0	0	0	0.0102221	0	0	0.00480168	0.00477733	0.0153416	0.00441809	0.00384465
alpi.2.L	0.00388342	0.00782376	0.0029556	0.00644314	0.00356564	0.00794948	0.00999639	0	0.0148891	0	0.00417756	0.00831275	0	0.00384383	0
alpk1.L	0.0888986	0.168517	0.162382	0.12336	0.138019	0.123249	0.13106	0.123078	0.11258	0.103546	0.0825914	0.0804425	0.0666651	0.0663942	0.0570806
alpk2.L	0.00103713	0.00104473	0	0.000860368	0.00190452	0.00318454	0.00133484	0.00356269	0.00132545	0	0.00223136	0.00222004	0.00237643	0.00307966	0.000893313
alpk2.S	0.0158993	0.0183038	0.0155579	0.00753689	0.00625639	0.0162731	0.00876999	0.0182055	0.011611	0.00269455	0.00488672	0	0.00260221	0.00224817	0.00391275
alpk3.L	0.00215959	0	0.000821812	0.00716613	0.00495719	0.00773632	0.00694881	0.00741855	0.00413995	0.005124	0.00580792	0.00231139	0.00371131	0.00106879	0.0027902
alpk3.S	0.00308884	0.00103716	0.00156724	0.00256241	0.000945362	0.00210765	0.00132518	0.00235793	0.00131585	0.00122147	0	0.00330595	0.00353883	0.00611471	0.00266053
alpl.L	0.0185089	0.0186446	0.0258258	0.162501	0.236505	0.198914	0.56776	0.648174	0.774684	5.39612	5.32781	7.39073	9.16953	9.13722	10.4888
alpl.S	0	0.0154	0.00698122	0.0228284	0.0477256	0.018777	0.00787061	0.0210067	0.0273533	0.0362733	0.0394702	0.0163625	0.0210182	0.0453963	0.0421378
als2-like.L	0.133671	0.182391	0.151677	0.193553	0.229845	0.222634	0.201759	0.215676	0.181703	0.164345	0.217001	0.227606	0.265914	0.203274	0.279466
als2.L	0.0189935	0.0255102	0.0144556	0.0105043	0.0232523	0.0194401	0	0.014499	0.0161825	0.0225326	0.0068107	0.00677616	0	0	0.00545325
als2.S	0	0	0	0	0	0	0.00903843	0	0	0	0	0	0	0.00695095	0
als2cl.L	0.0165056	0.0133013	0.0213556	0.0356007	0.042434	0.0320982	0.0318656	0.0264598	0.044298	0.00979061	0.0142047	0.0176658	0.0226922	0.0163374	0.0127952
als2cr12.L	0.0112034	0	0.00852665	0.012392	0.00342886	0.0267559	0.0144194	0.0256569	0.0143179	0.00886062	0.00803462	0.0119908	0.00855698	0.00739276	0.0128665
alx1.L	0.153706	0.135951	0.151222	0.326551	0.378638	0.280108	0.352233	0.210344	0.220393	0.115635	0.145184	0.0842612	0.0601312	0.0593715	0.0645819
alx1.S	0.255093	0.201403	0.225629	0.483288	0.528575	0.395165	0.456985	0.430248	0.361254	0.155402	0.289248	0.158648	0.126381	0.102362	0.0534456
alx4.L	0.00749973	0	0.00228316	0.00746586	0.0192809	0.00614087	0.00193052	0.00343504	0.0115016	0.0106766	0.00484067	0.00642149	0.00171846	0.00296931	0.00129196
alx4.S	0.0131424	0.00147097	0.0100024	0.00726837	0.00670388	0.00597843	0.00563836	0.00501626	0.00186623	0.00866184	0.00471262	0.00312581	0.00669201	0.00578153	0.00125778
alyref.L	140.336	81.6873	81.8358	96.4664	94.7828	100.06	108.176	106.366	101.282	139.784	130.589	141.03	156.421	136.336	135.687
alyref.S	111.88	59.6944	64.7287	72.2439	72.1948	79.8623	76.4609	76.303	74.0562	92.9599	87.5423	90.0278	91.9259	90.7298	90.192
amacr.L	0.339164	0.266812	0.248298	0.262603	0.21947	0.231426	0.153823	0.155344	0.214662	0.0728084	0.132042	0.0933436	0.0999189	0.0863245	0.102943
ambn.L	0	0.00603601	0	0.00497087	0	0	0	0	0.00765793	0.00710864	0	0	0	0	0
ambn.S	0	0	0	0.00615838	0	0	0	0	0.00948737	0.0352274	0.00798587	0.00794537	0.00850506	0.00734791	0
ambp.L	0.0378111	0.114264	0.163071	0.0731895	0.162013	0.0645003	0.129774	0.0721595	0.0966453	0.13457	0.135583	0.175364	0.129958	0.137227	0.260544
ambp.S	0.0263633	0.0398348	0.0100323	0.0437405	0.0363091	0.0674582	0.0339312	0.0754686	0.0336925	0.0938273	0.141801	0.0846491	0.15102	0.221804	0.0681231
ambra1.L	0.919232	10.7749	9.92173	6.58581	6.75209	7.61231	6.66842	6.79386	5.87391	2.67672	2.78678	2.32544	1.91481	1.32343	1.79947
ambra1.S	0.364172	0.676706	0.587557	0.566346	0.540279	0.572814	0.491699	0.463582	0.461608	0.261337	0.243379	0.251703	0.172801	0.220008	0.208546
amd1.L	2.81579	2.71824	2.80283	3.32271	3.42024	2.90536	4.20294	4.39601	4.02759	3.68071	3.69168	3.56483	3.16253	3.16451	3.02326
amd1.S	7.52096	7.95731	8.344	8.56715	8.76129	9.15249	8.93372	9.72758	9.4523	9.19941	8.83991	8.571	5.69213	5.54735	5.64924
amdhd1.L	2.71409	2.95773	2.50413	2.60279	2.22431	2.52925	2.06375	2.14604	2.53715	2.28105	2.09828	2.42938	1.73367	1.64895	1.54853
amdhd2.L	0.179887	0.394625	0.319453	0.381362	0.469808	0.441881	0.26754	0.370764	0.444466	0.346192	0.369823	0.299492	0.251892	0.19388	0.282341
amdhd2.S	0	0	0	0.00644314	0	0	0.00999639	0	0	0	0.00835513	0	0.00889832	0	0.00668986
amelx.L	0	0	0	0	0	0	0	0	0	0	0	0	0	0	0
amelx.S	0	0	0	0	0	0	0	0	0	0	0	0.00689597	0.00369087	0.0127548	0.0305232
amer1.L	11.653	22.3136	22.4563	19.3235	20.6901	19.5251	18.1317	18.0425	17.8037	13.6754	13.1904	14.2048	12.6604	11.1304	11.8208
amer1.S	0	0.00703622	0	0	0.0128269	0.00714928	0.00899015	0	0	0.00828659	0	0.00747599	0	0.00691382	0
amer2.L	0	0	0	0	0.0269376	0	0.0755204	0	0.0374945	0.0696102	0	0.0628009	0.0672248	0.0871178	0.0758106
amer2.S	0	0	0	0	0	0	0	0	0	0	0	0	0	0	0
amfr.L	4.18597	5.05997	5.06591	4.69223	4.84937	4.97467	5.03174	5.10383	4.89727	4.08619	4.33347	3.80816	2.66728	2.53713	2.67076
amfr.S	1.54522	1.79271	1.71675	1.87713	1.62426	1.7379	1.3853	1.23245	1.21666	0.459341	0.542623	0.353578	0.166859	0.242605	0.134625
amh.L	0.00738945	0.0074436	0.0112479	0.00306503	0.0135695	0	0.0190213	0.025384	0.0188875	0.00438318	0.027822	0.0276809	0.0296308	0.0219424	0.031824
amh.S	0.747725	0.806372	0.761562	0.72428	0.700674	0.747301	0.823673	0.810858	0.798203	0.597456	0.702632	0.590795	0.463601	0.428824	0.40158
amhr2.L	0.0213892	0.0269324	0.0203486	0.0177438	0.0196389	0.00547304	0.0206469	0.0244918	0.0341693	0.00634368	0.0172569	0.00572314	0.0306315	0.0211711	0.0138175
amhr2.S	0.0914827	0.0630522	0.0366451	0.0559199	0.0309462	0.0443529	0.0991526	0.0992394	0.110762	0.119953	0.12431	0.108219	0.193071	0.166803	0.203214
amigo1.S	0	0	0	0	0	0	0	0	0	0	0	0	0.0322685	0.0278782	0.0080866
amigo2-like.1.S	0	0	0	0.015115	0.00836465	0.00932435	0.0351758	0.0521579	0.0232855	0.032423	0.0392006	0.0390018	0.0104373	0	0.00784688
amigo2.L	0	0	0	0	0	0	0.0215434	0	0	0	0	0.017915	0.019177	0.0828392	0.0144175
amigo3.L	0	0	0	0	0	0	0	0	0	0	0	0	0	0	0
amigo3.S	0	0	0	0	0	0	0	0	0	0	0	0	0	0	0
ammecr1l.L	0.958245	0.98656	0.943802	0.859227	0.507844	0.663467	0.272055	0.238005	0.265639	0.0961264	0.106114	0.109347	0.064579	0.076715	0.0728268
ammecr1l.S	1.72334	1.75597	1.81327	1.79198	1.68076	1.65413	1.20612	1.15489	1.15704	0.504048	0.452789	0.407993	0.436733	0.483433	0.424107
amn.L	0.032488	0.0089253	0.0157347	0.024501	0.0352531	0.0120916	0.0380127	0.0338187	0.0264217	0.0210227	0.019063	0.0158052	0.023686	0.0263101	0.0381588
amn1.L	0.643946	0.631817	0.655582	0.700702	0.675717	0.624851	0.581235	0.651169	0.491642	0.367086	0.413833	0.277473	0.22995	0.273164	0.165676
amot.L	0.521258	0.596739	0.592618	0.953899	0.98571	1.01672	0.324624	0.282883	0.315728	0.0797918	0.0737449	0.0609117	0.0326012	0.0307262	0.0178254
amot.S	0.306656	0.507974	0.421139	0.396852	0.434232	0.415699	0.406964	0.337092	0.367522	0.153603	0.211125	0.16921	0.0843192	0.0984786	0.144393
amotl1.L	0.00856566	0.00616316	0.0130383	0.0274081	0.0258413	0.0363208	0.023624	0.0238198	0.0265854	0.0827456	0.0921445	0.15978	0.171035	0.155032	0.154936
amotl1.S	0.445996	0.564649	0.51936	0.527683	0.567258	0.483922	0.395229	0.431156	0.372203	0.24142	0.203184	0.199545	0.280614	0.272589	0.239308
amotl2.L	0.151783	0.287802	0.265014	0.207388	0.254131	0.392948	0.356232	0.337375	0.319494	1.55703	2.05539	2.26476	5.33958	5.31126	7.11356
amotl2.S	0.0964979	0.157958	0.179017	0.175113	0.11629	0.234572	0.442457	0.227897	0.238942	0.95876	1.06402	1.45238	2.10056	2.01774	2.35325
ampd1.L	0	0.00261182	0.000986673	0.00107546	0	0	0.00166856	0.00148446	0	0.00153798	0	0.00138753	0.00297055	0	0.00111665
ampd1.S	0.011371	0.004909	0.00989058	0.0121282	0.020881	0.0116384	0.0125444	0.00558018	0.0103801	0.0115627	0.0192222	0.00869303	0.0148886	0.024118	0.0293828
ampd2.S	0.0123031	0.00464749	0.0140455	0.0280674	0.0282409	0.0236108	0.0138555	0.0246536	0.0176889	0.020069	0.0198525	0.0246898	0.0229051	0.0243554	0.0291421
ampd3.L	0.0125831	0.0338008	0.0478837	0.0382746	0.057767	0.0429299	0.0269919	0.0192111	0.0160812	0.00497591	0.0180482	0.00897833	0.024027	0.0124548	0.00361275
ampd3.S	0.0177747	0.0268574	0.0202919	0.044236	0.0571206	0.0454816	0.0629119	0.0712353	0.153334	0.18978	0.19121	0.180728	0.274915	0.321081	0.348302
amph.L	0.0138835	0.017093	0.0129145	0.0121571	0.0162883	0.0157888	0.0119126	0.00883184	0.0069001	0.00457512	0.00663779	0.00495309	0.00795301	0.012215	0.00996527
amt.L	0.700622	0.483136	0.454498	0.589017	0.695099	0.558277	0.64756	0.581497	0.733145	0.552256	0.490657	0.639148	0.45791	0.544545	0.55082
amy2b.S	0	0.0113509	0.00428806	0.0140218	0.0103463	0.00576666	0	0.00645143	0.0072005	0	0.0121219	0.0120604	0.0129099	0.0334604	0.0291175
anapc1.S	1.25629	1.75586	1.62211	1.74661	1.81524	1.65875	2.28829	2.29229	2.17805	2.34305	2.33023	2.25768	2.14984	1.612	1.83921
anapc10.L	0.566342	0.41188	0.442629	0.412936	0.35677	0.405501	0.317062	0.363504	0.318077	0.174747	0.262273	0.22017	0.165849	0.168422	0.164062
anapc10.S	0.591874	0.371697	0.388266	0.277343	0.245572	0.342184	0.124307	0.187155	0.161411	0.0616961	0.114553	0.0636125	0.0510702	0.0661828	0.0597258
anapc11.L	14.2662	7.10181	6.37575	7.52289	7.26018	8.8855	6.90332	7.81953	6.14808	10.6926	9.04149	8.75891	8.489	11.3294	9.2398
anapc13.1.L	5.13737	4.06968	3.81505	4.2825	3.66368	4.2627	2.98508	3.04123	3.3306	1.99703	1.86452	1.64153	1.24287	1.57981	1.31032
anapc15.L	9.68603	5.80201	4.9449	5.77016	4.84929	5.75245	5.05329	5.52269	4.6102	4.32681	4.11642	4.47949	3.8817	3.72839	3.45047
anapc15.S	25.3423	14.0118	13.2138	15.2621	14.3191	14.5071	15.9427	14.6952	14.1436	15.3695	15.8372	15.6482	13.6796	14.7529	13.3803
anapc16.L	4.2607	2.72308	2.45957	2.63476	2.56888	2.69282	2.47701	2.44574	2.21788	2.30295	2.04638	1.98243	1.5103	1.69021	1.71996
anapc16.S	0.596725	0.474105	0.351811	0.512455	0.281664	0.356992	0.194709	0.216533	0.252415	0.129618	0.131097	0.15292	0.149249	0.133102	0.148403
anapc2.L	4.88823	5.32078	4.94135	5.29473	5.76982	5.11581	5.51619	5.77635	5.98811	5.86091	5.51393	5.49216	5.02306	4.54603	4.58954
anapc4.L	1.83141	1.6334	1.53167	1.72584	1.53229	1.66386	1.82744	1.70122	1.73306	1.58678	1.41451	1.30382	0.91237	0.778054	0.710744
anapc5.L	1.08777	1.03699	0.986123	0.862415	0.826478	0.799327	0.662482	0.589388	0.631897	0.430153	0.452789	0.385361	0.371838	0.318737	0.314496
anapc7.L	3.40091	3.40809	3.3689	3.06396	3.04496	3.01196	2.29518	2.0823	2.04032	0.610419	0.633131	0.4979	0.242261	0.237207	0.179099
anapc7.S	8.28151	7.59778	7.18078	7.22041	6.69554	7.20761	6.99012	7.13223	6.84599	6.45699	6.1537	5.85466	5.04412	4.50491	4.50622
angel1.L	0.639123	0.663121	0.685858	0.731672	0.610297	0.654152	0.485328	0.490326	0.465577	0.333614	0.350641	0.355703	0.219669	0.189782	0.269745
angel1.S	0	0	0.0258946	0	0.0624788	0.0348236	0	0	0.0434822	0	0.0366006	0	0.0389801	0.0673533	0
angel2.L	0.354971	0.451028	0.472782	0.491904	0.522219	0.483048	0.410143	0.466506	0.422723	0.378046	0.390536	0.392872	0.471383	0.471131	0.472521
angel2.S	3.12591	2.93983	3.21771	3.033	2.80239	3.02954	2.65249	2.46541	2.33332	1.5096	1.59702	1.31752	0.940222	0.98115	1.02059
angpt1.L	0.00168563	0.00101879	0.000513159	0.00139835	0.00185723	0.00379558	0.0021695	0.000772053	0.000861695	0.00799887	0.00435192	0.00793806	0.0200844	0.0193539	0.0226495
angpt1.S	0.000946721	0.000635773	0.000720531	0.00157074	0.0028975	0.000968983	0.00203081	0.0014454	0.00120991	0.00187188	0.000678953	0.00101326	0.00253083	0.00312357	0.0035336
angpt4.L	0.0529839	0.074128	0.0537667	0.0708145	0.0810804	0.0723064	0.0757704	0.070781	0.0601899	0.0733327	0.0918286	0.056708	0.0708197	0.0728385	0.0785969
angpt4.S	0.320444	0.169891	0.19254	0.195875	0.123883	0.258931	0.303896	0.328302	0.237096	1.2405	1.19743	1.62458	7.01405	8.46363	6.98741
angptl1.L	0	0	0	0	0	0	0	0	0	0	0	0	0	0	0
angptl1.S	0	0	0	0	0	0	0	0	0	0	0	0	0	0	0
angptl2.L	0	0	0	0	0	0	0	0	0	0	0.00395944	0	0	0	0.00634056
angptl2.S	0	0	0	0	0	0	0	0	0	0	0	0	0	0	0
angptl3.L	0	0	0	0	0	0	0	0	0	0	0	0	0	0	0
angptl3.S	0	0	0	0	0	0	0	0	0	0	0	0	0	0	0
angptl4.L	0.328239	0.303653	0.290603	0.36121	0.504349	0.383951	0.577654	0.674998	0.779054	0.222515	0.302658	0.279614	0.176517	0.13924	0.178866
angptl4.S	0	0.00760412	0.00574524	0	0.00693108	0.00772631	0.00971575	0.00864378	0	0.0089554	0.00812057	0.00807938	0.00864852	0.0821903	0.0975308
angptl5.L	0.012849	0	0.0032597	0.00888259	0.00786502	0.00657555	0.00826869	0.00735638	0.00273684	0.0127026	0.0115185	0.00916805	0.00981387	0.0105983	0.0184455
angptl6.L	0.0496807	0.0677076	0.0355868	0.0363649	0.0375656	0.0149556	0.0263291	0.0167315	0.0410831	0.0381363	0.0220062	0.0375336	0.0234369	0.0202482	0.0276888
angptl6.S	0.105907	0.165951	0.13434	0.0488096	0.11885	0.120442	0.121163	0.0808461	0.120311	0.0698006	0.113929	0.0629727	0.0674087	0.0582374	0.131764
angptl7.L	0	0	0	0	0	0	0	0	0	0	0	0	0	0	0
angptl7.S	0	0.02027	0.0153149	0.0333861	0	0.0205957	0	0	0	0.0238721	0.0865867	0.0646107	0.207486	0.0597522	0.121326
ank1.L	0	0.0286786	0.0144453	0.0275541	0.0261403	0.00485657	0	0.0217331	0	0.0168874	0.00510439	0.0152355	0.0163087	0.0140899	0.00817406
ank1.S	0.00402893	0.00405845	0.00255528	0.00501341	0.00739848	0.0061855	0.00604971	0.00461334	0.0094398	0.00238983	0.00505644	0.00215605	0.00384655	0.0079757	0.00520539
ank3.L	0.00552461	0.0146716	0.0160542	0.0237485	0.0267461	0.0195338	0.082094	0.101791	0.0750978	0.258587	0.344698	0.324136	0.512685	0.461822	0.679175
ank3.S	0.108093	0.247314	0.2366	0.218269	0.246197	0.22127	0.234028	0.245627	0.238807	0.177938	0.204618	0.187437	0.116161	0.0771334	0.0649568
ankar.L	0.019641	0.0214337	0.0274054	0.0420917	0.0616154	0.028479	0.0358121	0.0356092	0.0292848	0.0252425	0.0246501	0.0262769	0.048755	0.076143	0.0521623
ankdd1a.L	0.021583	0.0407647	0.0390127	0.0514758	0.0792675	0.0497037	0.107642	0.0834088	0.0689579	0.0576105	0.0232178	0.0202125	0.030909	0.0320445	0.020914
ankdd1a.S	0.0908017	0.0825435	0.0691074	0.0881869	0.0833714	0.0952037	0.0513075	0.0862214	0.0849109	0.0289008	0.0643254	0.0521474	0.0507462	0.0964523	0.0476895
ankdd1b.L	0.0620617	0.0929299	0.0919147	0.118275	0.101646	0.0858392	0.0582887	0.0614607	0.0578785	0.0338281	0.0523273	0.0323143	0.0595727	0.0564482	0.0866853
ankdd1b.S	0.123004	0.085185	0.064361	0.106292	0.0776453	0.0734396	0.0659639	0.0469487	0.0425749	0.0121603	0.0110267	0.0137135	0.0205513	0.0126823	0.0154507
ankef1.L	0.604484	0.472433	0.416435	0.462555	0.526312	0.528027	0.536557	0.363985	0.446205	0.587297	0.448462	0.580044	0.459707	0.366214	0.390498
ankfy1.L	0.489378	0.833963	0.802322	0.769213	0.873327	0.753212	0.87612	0.867933	0.928736	0.877398	1.05685	0.939251	0.819929	0.748436	0.841454
ankfy1.S	0.517416	0.835242	0.790886	0.802791	0.809021	0.751166	0.905575	0.778391	0.877069	0.855251	0.908271	0.917567	0.80362	0.63857	0.799967
ankh.S	0	0.000799643	0.00181249	0.00131707	0.00291547	0.00324997	0.0040868	0.00272692	0.00101451	0.00376697	0.000853952	0.000849621	0.00272841	0.0047144	0.00205125
ankhd1.L	2.00334	2.47881	2.3622	2.26007	2.57736	2.29676	2.54413	2.22556	2.36658	1.57679	1.80627	1.7165	1.35333	1.23921	1.25084
ankhd1.S	1.90294	3.36635	3.44213	2.86249	3.2023	2.70126	3.22958	2.99065	2.89396	1.72696	1.85882	1.56465	1.20198	1.06294	1.04374
ankib1.L	0.57491	1.0343	1.00367	0.891573	0.95169	0.865211	0.699681	0.632035	0.651224	0.207827	0.24454	0.198658	0.140175	0.144499	0.150294
ankib1.S	0.238991	0.291935	0.288518	0.288274	0.283121	0.283974	0.261633	0.275231	0.24575	0.127911	0.1086	0.0926133	0.0637311	0.0570994	0.0579697
ankk1.L	0	0	0	0.00434212	0	0	0.00168418	0	0	0.00155237	0	0	0	0.00259041	0.00338129
ankle2.L	6.91142	10.8743	10.9426	9.67049	9.12029	9.5805	7.21	6.97466	7.23552	2.85576	3.1158	2.74242	2.18718	1.86598	2.07085
ankle2.S	0.664853	1.00595	1.09876	0.961259	1.10877	1.13877	1.23291	1.18699	1.25545	0.981898	1.08887	0.856804	0.72751	0.792376	0.754978
ankmy1.L	0.0956509	0.103359	0.0900049	0.08512	0.113373	0.11036	0.0917717	0.0756722	0.151136	0.103158	0.104767	0.0818992	0.0936458	0.105004	0.103359
ankmy1.S	0	0	0	0	0.0171968	0	0	0	0	0.0222194	0.0302221	0	0	0	0.00806616
ankmy2.S	0.750119	1.41194	1.28819	1.14882	1.08829	1.00399	1.01496	1.01309	1.06005	0.895597	0.920734	0.910918	0.823589	0.821003	0.921528
ankra2.L	0.421017	0.552848	0.706658	0.576908	0.5833	0.615596	0.595094	0.615522	0.619731	0.651091	0.622746	0.619587	0.503885	0.524627	0.534242
ankrd1.L	0.0665172	0.0360795	0.0895673	0.0466914	0.0939603	0.0157111	0.0197565	0.0761658	0.0261567	0.0485611	0.11559	0.0328581	0.0234485	0.05571	0.0617009
ankrd1.S	0	0	0	0	0.00529252	0.00589975	0	0	0	0	0	0	0	0	0
ankrd10.L	0.263116	0.258069	0.305649	0.577275	0.724756	0.63428	0.476778	0.400388	0.482272	0.558573	0.681544	0.663265	0.995569	1.18566	1.30015
ankrd10.S	0.361571	0.346308	0.268418	0.329451	0.296608	0.354906	0.324228	0.274881	0.272708	0.383237	0.497355	0.466285	0.600994	0.730437	0.686686
ankrd11.L	6.99024	4.67349	4.89685	5.09665	4.37624	4.76672	4.41246	4.2854	4.48159	3.83266	3.72026	3.69993	3.70757	3.8157	3.41555
ankrd11.S	7.11931	3.87211	3.95985	4.11618	3.55221	3.88027	3.57817	3.03965	3.6205	2.98411	2.89109	2.8179	2.42622	2.58325	2.09435
ankrd12.L	5.91811	3.09617	3.26055	2.9749	2.40526	2.78469	1.29435	1.24834	1.23624	0.566548	0.579357	0.471021	0.35344	0.40455	0.329523
ankrd12.S	11.4058	5.33997	5.42657	5.49971	4.29157	4.85764	2.2987	1.952	2.20387	1.23023	1.2567	1.2379	1.48875	2.26894	1.63237
ankrd13a.L	0.480233	1.22606	1.22462	0.906673	0.985769	0.872881	0.792147	0.831159	0.8289	0.500958	0.436444	0.372197	0.382606	0.259523	0.309043
ankrd13a.S	2.31969	3.2482	3.32928	3.01508	3.20169	3.06502	3.29122	3.11127	3.43098	2.1707	2.248	2.13226	1.346	1.39049	1.41886
ankrd13b.L	0.0138495	0.0122072	0.0105406	0.0114892	0.00900733	0.00945014	0.00891259	0.0118938	0.0110623	0.00684591	0.00558695	0.00432337	0.00661131	0.00628299	0.00298228
ankrd13b.S	0.00180875	0.00121467	0.00183547	0.00600193	0.00553579	0.00617093	0.00232796	0.00759408	0.0053937	0.00429156	0.00583724	0.00451705	0.00552599	0.00954831	0.00675107
ankrd13c.L	3.46705	5.50638	5.51557	5.20016	5.17407	5.17289	4.92899	5.20702	5.02762	2.22743	2.44992	1.82081	0.719878	0.617019	0.554048
ankrd13c.S	3.21405	4.74944	4.84326	4.4042	4.18667	4.36907	2.86527	2.75131	2.72923	0.481217	0.526195	0.546511	0.273368	0.226728	0.242515
ankrd16.L	0.563037	0.340298	0.364239	0.434383	0.330857	0.403394	0.231892	0.322354	0.359782	0.260501	0.321012	0.253097	0.232222	0.323232	0.232783
ankrd17.L	0.809907	1.27629	1.20701	0.989789	1.0572	1.05309	1.16095	1.15127	1.04617	0.511338	0.646895	0.530144	0.56052	0.49372	0.526195
ankrd17.S	0.632686	0.946816	0.896556	0.800875	0.908471	0.874099	1.04669	1.00707	0.881151	0.574377	0.691572	0.541568	0.48713	0.469136	0.512346
ankrd2.L	0.0100841	0	0	0	0	0	0	0	0	0	0	0	0.0288829	0.00998129	0.0173716
ankrd2.S	0	0	0.00284748	0	0	0	0	0.00428407	0.00478148	0	0	0	0.00857282	0	0.00966772
ankrd22.L	0.0603746	0.0654953	0.0565538	0.0693484	0.0127925	0.0380273	0.0358642	0.0425429	0.0415471	0.0440766	0.0299758	0.0347944	0.0159623	0.0275811	0.0400022
ankrd22.S	0	0	0	0.0101786	0.00563286	0	0.00789595	0	0.00784039	0.00727801	0.0131991	0.0196982	0.0702861	0.0789403	0.0369893
ankrd24.L	0.00590351	0.00892017	0	0.0244869	0.0433635	0.0302117	0.0607854	0.0608386	0.0339512	0.203103	0.200046	0.268534	0.730463	0.847283	0.671208
ankrd27.L	0.912314	1.02974	0.921304	0.964379	0.985004	0.928594	0.98067	1.00414	0.97054	0.917415	0.849563	0.819558	0.735418	0.699147	0.694385
ankrd28.L	0.486705	1.28275	1.08662	0.907778	1.05427	1.00403	1.07366	1.09731	0.946118	0.700299	0.720924	0.576355	0.493316	0.426198	0.457327
ankrd28.S	0.998145	1.21761	1.27615	1.07303	1.10169	1.16036	0.882758	0.826938	0.833235	0.437469	0.430541	0.33854	0.228341	0.230819	0.243257
ankrd29.L	0.336432	0.39625	0.31908	0.352088	0.308902	0.3311	0.326422	0.325967	0.33074	0.227192	0.328507	0.204968	0.180862	0.161378	0.153807
ankrd31.L	0	0	0	0	0	0.120219	0	0	0.0750551	0.0348358	0	0	0.067284	0.0290648	0.0505849
ankrd31.S	0	0.0357884	0.0811191	0	0.0326208	0.10909	0.0457267	0.081363	0.0908099	0.0842962	0.0764381	0.0380252	0.0407038	0.0703317	0.0612031
ankrd33b.L	0	0	0	0.00707246	0.0117417	0	0.0164591	0.00488105	0.00544778	0.010114	0.0412704	0.0182494	0.0439535	0.0548505	0.0330448
ankrd34a.L	0.00483022	0.0194625	0.0147048	0.0240421	0.0221749	0.00988762	0	0.0165926	0.0123461	0	0.0103922	0.0103395	0	0	0
ankrd34a.S	0.0126961	0.00639455	0.00966273	0.00526614	0.0174857	0	0	0.00726884	0.0162256	0.00753089	0	0.0203827	0	0.01885	0.0218712
ankrd34b.L	0	0	0	0.00876299	0.0193978	0	0	0	0	0.0375948	0.0113634	0.0565288	0.0242043	0.0731893	0.0454927
ankrd34b.S	0.127751	0.128687	0.0648193	0.0353262	0.117297	0.0871701	0.0548078	0	0	0.0505185	0.0458091	0	0	0	0
ankrd35.L	2.88214	6.08136	6.17665	4.40327	4.65038	4.2954	3.69033	3.38541	3.59463	3.31914	3.77817	3.66874	2.58591	2.18499	2.26031
ankrd35.S	0.620402	0.531922	0.443341	0.424305	0.373959	0.412017	0.350484	0.328083	0.344992	0.258444	0.29294	0.268644	0.314698	0.335164	0.269227
ankrd37.L	0.658557	0.288428	0.315983	0.320666	0.341769	0.219797	0.23954	0.163931	0.182965	0.0509524	0.0462025	0.0153227	0.0820105	0.0708526	0.0246626
ankrd37.S	8.90273	5.12152	5.29853	4.04274	3.75782	4.36171	1.27617	1.42524	1.21326	0.500551	0.249639	0.112897	0.0241699	0.0626444	0.090856
ankrd39.L	1.30465	0.705618	0.679734	0.631947	0.635124	0.672146	0.540939	0.52136	0.514752	0.571318	0.593414	0.749719	0.782468	0.910013	0.927654
ankrd39.S	0.0399258	0.0201092	0.00759669	0.0331213	0.00916468	0	0	0	0	0.0118413	0.021475	0	0.0343067	0.0098797	0.0171948
ankrd40.L	4.45467	5.11194	5.22146	4.95883	4.5775	4.5188	5.48442	5.55525	5.43315	5.67902	5.63523	5.4686	5.55261	5.36181	5.31108
ankrd40.S	4.49824	4.00389	4.42484	4.22352	4.01531	4.13461	3.53571	3.4904	3.2681	1.58829	1.80402	1.56183	0.865117	1.17385	1.00154
ankrd42-like.L	0.891928	0.851791	0.814007	1.00257	0.935934	0.936613	0.834883	0.972672	0.917831	1.12683	1.10071	1.15298	1.35806	1.01278	1.17067
ankrd45.L	0.583635	0.33511	0.36868	0.338916	0.396548	0.471913	0.465727	0.327464	0.440073	0.436203	0.339034	0.293589	0.33433	0.323503	0.311677
ankrd45.S	0.359244	0.0525305	0.163166	0.22111	0.223445	0.130471	0.126778	0.0597126	0.177722	0.0893611	0.143362	0.0682167	0.159321	0.126174	0.18965
ankrd46.L	0.197402	0.12458	0.0977456	0.144029	0.0982672	0.104673	0.0765264	0.0735296	0.0851065	0.0310365	0.0332602	0.05091	0.043597	0.0470818	0.0553107
ankrd46.S	0.22592	0.245542	0.217192	0.223585	0.214712	0.243403	0.262716	0.176999	0.210213	0.20689	0.255823	0.197257	0.322405	0.309925	0.37041
ankrd50.L	0.386016	0.437451	0.474688	0.598944	0.62025	0.601786	0.867145	1.02317	0.961537	1.29963	1.54759	1.3523	1.92871	1.8538	2.01803
ankrd50.S	0.395687	0.719188	0.75942	0.658283	0.687125	0.686724	0.589538	0.731334	0.725554	0.446456	0.675499	0.462626	0.27594	0.297997	0.376012
ankrd52.L	0.463419	1.33221	1.39088	1.10223	1.21712	1.18185	0.754972	0.646992	0.619797	0.230136	0.268306	0.209272	0.227541	0.245348	0.240026
ankrd52.S	1.31384	2.12258	2.17862	1.80785	1.78955	1.85292	1.428	1.22598	1.09537	0.310415	0.414757	0.246405	0.374987	0.370642	0.350409
ankrd53.L	0	0	0	0	0	0.00578132	0.0145399	0	0.0216564	0.013402	0.0425343	0.0181365	0.0452996	0.0670909	0.0145957
ankrd54.L	5.2341	4.53191	4.52396	4.41503	3.83079	4.03236	2.45041	2.32394	2.45726	1.11068	1.0477	0.813734	0.611899	0.69657	0.487093
ankrd54.S	1.91534	1.96657	1.90031	1.70377	1.66538	1.64861	1.52067	1.58542	1.51587	1.02935	0.933392	0.869381	0.534051	0.479663	0.596295
ankrd55.L	0.00165898	0.00501342	0.00631309	0.0151387	0.00761614	0.0118859	0.0341633	0.0246951	0.0318028	0.00984054	0.0214157	0.0177559	0.011404	0.0114945	0.0285788
ankrd55.S	0	0	0	0.00134205	0.00297078	0.00496744	0.00416433	0	0	0.00383843	0.00348061	0.00692591	0.00556035	0.00320256	0.00278689
ankrd6.L	0.00478981	0.00723736	0.00546814	0.00596022	0.014293	0.00980488	0.00462358	0.00411344	0.00765174	0.00994405	0.0077289	0.0102529	0.0356693	0.053336	0.050539
ankrd6.S	0.0277058	0.0372117	0.0325879	0.0236803	0.0316055	0.0206235	0.0270144	0.0249951	0.0289702	0.0159361	0.01716	0.0224645	0.00673314	0.0116341	0.014463
ankrd60-like.S	0	0	0	0.0152778	0.00845474	0.00942477	0	0.0105439	0.0235363	0	0.00990571	0.0197109	0	0	0.00793139
ankrd63.L	4.39819	5.62783	4.43301	5.54194	5.06423	5.5966	4.55919	4.13782	2.91679	2.45374	2.40402	2.21372	1.77043	1.83547	1.65867
ankrd65.L	0.141368	0.0740501	0.0946813	0.168875	0.1298	0.138905	0.203783	0.239573	0.180669	1.20751	1.42343	1.52515	4.98197	4.47206	5.12876
ankrd66.L	0.074579	0	0.0473005	0.0206228	0.0342381	0.0508885	0.0159979	0	0	0.0294919	0.0267426	0.0399105	0.0284813	0.0369094	0.0856502
ankrd7.L	1.61471	1.89868	1.94461	1.71533	1.76211	1.65799	1.66632	1.49794	1.69975	1.03668	1.09876	0.956403	0.68331	0.648965	0.56026
ankrd7.S	0.819143	1.87782	1.72764	1.46015	1.7753	1.41589	1.74186	1.6248	1.74638	1.14189	1.28044	1.17865	0.813919	0.641954	0.73139
ankrd9.L	3.24121	7.01619	5.74716	6.92225	7.47161	6.07018	5.81365	5.72496	5.02361	3.27247	2.48521	2.95236	1.81719	2.04776	1.36618
anks1b.L	0.00222829	0.00112231	0	0.00831836	0.0040919	0.00342103	0.00286794	0.00382727	0.00427165	0.00396525	0	0.00476982	0.00382937	0.00110279	0.00287896
anks3.L	9.50542	6.25247	6.88424	6.02241	5.36257	6.28909	4.71698	4.41083	4.21541	3.247	3.42244	2.96276	2.59971	2.5393	2.43807
anks4b.L	0.00358566	0	0	0.00594911	0.00987674	0.00733995	0	0	0.00916497	0.0170152	0.0077145	0	0	0.00354911	0
anks4b.S	0	0	0	0.00426364	0.00471901	0	0	0	0.0131368	0	0	0	0	0.00508719	0
anks6.L	0.00104103	0.00524328	0.00554614	0.0112269	0.0105142	0.00958956	0.0214378	0.0178805	0.0172957	0.0123501	0.0167982	0.0211698	0.108534	0.0875852	0.0762173
ankub1.L	0	0	0	0	0	0	0	0	0	0	0	0	0	0	0.00324423
ankzf1.L	4.54926	3.45795	3.17423	3.5344	3.19902	3.19829	3.14643	2.7405	2.78808	2.45108	2.24329	2.21131	2.08039	1.81004	1.63591
anln-like.1.L	0.654725	0.760634	0.767414	0.651011	0.563446	0.565049	0.469781	0.658269	0.530616	1.43978	1.42581	1.66518	2.02816	1.87867	1.74487
anln.L	0.771348	1.3838	1.50026	1.32853	1.39847	1.35591	1.65462	1.61786	1.55222	2.01026	2.35761	2.364	3.1365	2.29288	3.09627
ano1.L	0.155145	0.368947	0.353307	0.31444	0.290485	0.300773	0.270156	0.257069	0.297025	0.168896	0.19373	0.14391	0.114315	0.107795	0.132584
ano1.S	0.0048195	0.0090161	0.00471604	0.00514043	0.0151719	0.00563753	0.00531685	0.00709533	0.00967897	0	0.00666585	0.00147379	0.00394401	0.00204445	0.0059303
ano10.L	0.136792	0.176879	0.173012	0.169187	0.169444	0.166993	0.169018	0.20391	0.193257	0.171133	0.197453	0.187934	0.144183	0.147215	0.135391
ano2.L	0.00271058	0.00117019	0.00147355	0.00481846	0.00426647	0.00475598	0.00348868	0.00310376	0.00841289	0.00597193	0.00249933	0.00538776	0.00576728	0.00651573	0.0063371
ano2.S	0.000378003	0.000380773	0.000863071	0.00125432	0.00104121	0.000386891	0.00145954	0.0012985	0.00289853	0.00269063	0.0024398	0.00202286	0.00173228	0.00224489	0.00325587
ano4-like.1.S	0.00489835	0.00493424	0.00372804	0	0.00449752	0.0200541	0.00630446	0	0.00626011	0	0.0158081	0	0	0	0.00421912
ano4-like.2.L	0.00591307	0.00372275	0.00225016	0.00735795	0.0115371	0.00605211	0.00380524	0.00423174	0.00944615	0.00613802	0.00477071	0.00949302	0.00592768	0.00951078	0.00891299
ano4-like.2.S	0.00550897	0.00369956	0.00139759	0.00609344	0.00505817	0.00939752	0.00945383	0.0126161	0.00938731	0.0196065	0.0138279	0.0157231	0.0147269	0.0218112	0.0189803
ano5.L	0.479599	0.910426	0.876476	0.943256	1.30901	1.07575	1.45781	1.56404	1.49227	2.1721	2.29892	2.42456	2.77072	2.6275	3.03983
ano5.S	0.0115398	0.0209238	0.0298612	0.0919013	0.0805257	0.0779535	0.160406	0.108352	0.150428	0.0848783	0.096828	0.056814	0.0740371	0.0753861	0.0914446
ano6.L	0.18856	0.433563	0.393091	0.367256	0.395189	0.365011	0.358756	0.402096	0.389411	0.192897	0.22636	0.162328	0.162805	0.175818	0.162414
ano8.L	0.156039	0.391261	0.371655	0.320355	0.351477	0.337801	0.297636	0.302074	0.28263	0.173129	0.192011	0.167007	0.123468	0.113336	0.136336
ano8.S	0	0.0375908	0.0142008	0	0.0342637	0	0	0.0213652	0	0	0	0	0.0213769	0.0369369	0.0160714
anos1.L	0.00151067	0.00304348	0.00268273	0.0058483	0.00462351	0.00515398	0.0077773	0.0051894	0.0109403	0.00776604	0.0113757	0.00646741	0.0155767	0.0104669	0.0125782
anos1.S	0.00106088	0.000534329	0.00161484	0.00264023	0.00243518	0.00271458	0.00341355	0.00242954	0.000677907	0.00188784	0.00171186	0.00170317	0.00303859	0.00315021	0.004112
anp32a.L	2.89018	2.83706	2.70484	3.20063	3.49591	3.24593	3.63084	3.6736	3.59351	4.62084	4.35371	4.3859	4.53114	4.71767	4.32769
anp32a.S	1.99125	1.50613	1.5155	1.8706	1.86653	1.79308	1.97796	2.01792	1.8133	2.2059	2.26896	2.33913	2.2257	2.098	2.13346
anp32b.L	7.20242	3.51877	3.28686	3.91127	3.87118	3.85885	4.07521	3.57483	3.50487	4.48914	4.29117	4.64002	5.03987	5.14659	4.57642
anp32c.L	90.301	70.6476	70.7031	76.6552	74.8633	77.6217	80.7948	78.8287	80.1276	99.4425	94.6877	104.077	105.644	99.6177	98.7125
anp32c.S	94.3781	87.8944	88.3219	96.609	99.6899	103.342	120.429	121.286	126.766	194.866	186.382	204.755	210.989	202.163	190.839
anp32e.L	10.0997	11.0074	11.0375	11.2289	12.0969	12.4176	16.2668	17.2884	16.1227	26.1861	25.7392	27.4333	29.0548	26.8022	29.0232
anp32e.S	10.7541	5.52931	5.4214	6.96429	6.7461	7.60778	9.37164	9.56753	9.39834	11.2961	10.9484	10.9669	10.4825	10.2629	9.55522
anpep.L	0	0	0	0.00128704	0.0014245	0	0	0	0	0	0.00166896	0.003321	0.00177747	0.00767818	0.00668161
anpep.S	0.0099588	0.00401271	0.00909533	0.0231322	0.0128014	0.0122316	0.00769054	0.00228067	0.0101819	0.0165403	0.017141	0.0234493	0.00912768	0.0276004	0.0428894
antxr1.L	0.0397296	0.0440228	0.0410365	0.037196	0.0276195	0.0377593	0.0211842	0.0194968	0.0181338	0.0114465	0.0134322	0.0103268	0.0149557	0.0134827	0.00733297
antxr1.S	0	0	0	0.00178483	0	0.000734035	0	0	0.00183309	0.00170161	0	0.00153516	0	0	0.0024709
antxr2.L	0.111704	0.134793	0.155419	0.160718	0.174678	0.15125	0.164736	0.149225	0.141271	0.0931769	0.0819874	0.0691179	0.042659	0.0345516	0.0260581
antxr2.S	0	0	0.000718237	0.00156574	0.000866484	0.000965898	0.0376528	0.0194507	0.019297	0.0447821	0.0304556	0.0323212	0.0270297	0.0513747	0.0463324
anxa1.L	2.65068	1.51371	1.27129	1.4178	1.48632	1.75586	1.59373	1.33665	1.80506	2.09639	1.69283	2.02938	1.96544	1.73634	1.74428
anxa1.S	1.81731	1.19461	1.18255	1.24342	1.34597	1.20257	1.27903	1.40824	1.69103	1.63487	1.701	1.79226	1.95626	1.61402	1.59369
anxa10.L	0	0.00287188	0.00216983	0.00354764	0	0.00291803	0.0018347	0.00652908	0.00182179	0	0	0.00152569	0.00326633	0.00141096	0.00368349
anxa10.S	0.0244598	0.0144936	0.0153307	0.0214847	0.0184951	0.0191444	0.0203702	0.0247128	0.0202269	0.0136553	0.0123823	0.0107796	0.0131874	0.0128173	0.0111537
anxa11.L	0.00170485	0.00515203	0.00259506	0.00848576	0.0148708	0.0087247	0.0197482	0.0185454	0.0196093	0.0182027	0.0128379	0.0228085	0.022462	0.0312182	0.0242294
anxa11.S	0.986026	1.33966	1.19747	1.24085	1.21131	1.20078	1.10456	1.21269	1.12985	1.00729	1.01979	1.04556	0.941393	0.855483	0.830951
anxa13.L	0.0948246	0.0382078	0.0556734	0.0741686	0.0572143	0.0665516	0.038357	0.0434317	0.0519369	0.0546398	0.0378883	0.0521946	0.0372476	0.0509515	0.0373375
anxa13.S	0	0	0.00172011	0.0074996	0.00415029	0.00462646	0.00581773	0.00776376	0.0057768	0.00268122	0	0.00241894	0.00517867	0.00223705	0.00973347
anxa2.L	0.29343	0.406423	0.316376	0.578125	0.377935	0.56729	0.298983	0.293994	0.328129	0.396455	0.271815	0.405654	0.555627	0.524404	0.45634
anxa2.S	1.531	1.08544	1.20974	1.47231	1.49077	1.76162	1.0731	0.776042	0.897303	0.867647	0.881175	0.845395	1.25128	1.25478	1.25571
anxa3.L	5.89381	3.27792	3.17369	3.56739	3.64073	3.71547	3.59877	3.7474	3.58296	4.41695	3.84099	4.09646	3.70253	3.93583	3.87075
anxa3.S	0.161801	0.136268	0.141313	0.112221	0.0974173	0.119454	0.133142	0.151862	0.115256	0.169924	0.148376	0.0823286	0.100284	0.131272	0.100526
anxa4.L	0.519815	0.327265	0.30221	0.482131	0.656258	0.484007	0.541266	0.570415	0.482097	0.511754	0.477639	0.558283	0.55832	0.593122	0.590762
anxa4.S	0.11009	0.0540265	0.0300774	0.0562013	0.0673874	0.0866757	0.05813	0.0678777	0.101012	0.0535808	0.0425127	0.0453183	0.0646808	0.0335284	0.0729417
anxa5.L	0.954494	0.652501	0.596026	0.59422	0.575868	0.568274	0.555799	0.537644	0.641679	0.601752	0.495883	0.502538	0.429958	0.464749	0.38524
anxa5.S	0.274507	0.290207	0.304074	0.326928	0.249548	0.292089	0.276349	0.301876	0.35082	0.332105	0.295299	0.212351	0.26779	0.207144	0.168553
anxa6.L	0	0	0	0.00106325	0	0	0.00329921	0.0029352	0.004914	0.00608203	0	0.00548709	0.00440521	0.00380586	0.00331189
anxa6.S	0.00128864	0.0116828	0.00588458	0.00641413	0.0011832	0.00263789	0.0165856	0.0118045	0.00988136	0.00764382	0.00970376	0.00551688	0.011811	0.0114796	0.0110996
anxa7.L	2.23487	2.11118	2.28293	2.8327	2.96252	2.75202	2.84482	2.77678	2.89536	3.44693	3.58752	3.83631	3.90509	4.22785	4.30785
anxa7.S	1.70327	2.62148	2.5254	2.75633	2.97566	2.72239	3.26984	3.22021	3.05767	3.35989	3.33423	3.36698	3.19666	2.44249	3.20248
anxa8.L	0	0	0	0	0	0	0	0	0	0	0.00558962	0.00556126	0	0	0
anxa8.S	0	0	0	0.00270411	0	0	0.00419537	0	0.00416586	0	0.00350656	0	0.00746906	0	0.00280766
anxa9.L	0.00580485	0.0146185	0.0110449	0.0168543	0.00532984	0.0118827	0.0112068	0.0166172	0.0408024	0.0172162	0.00624453	0.0186386	0.0166263	0.0201098	0.0149998
aoah.L	0.0488124	0.0215869	0.0244648	0.0306169	0.0371662	0.0329006	0.0229846	0.034081	0.0426026	0.0395468	0.0320181	0.0267588	0.0300077	0.0294602	0.039993
aoc1.S	0.0237022	0.0119379	0.00901963	0.0393252	0.0108813	0.0606489	0.0305061	0.0135701	0.0302915	0.0140594	0.0254975	0.0253681	0	0.0234606	0
aox1.L	0.180303	0.183089	0.192558	0.230393	0.245654	0.21282	0.291948	0.274721	0.332635	0.3933	0.348815	0.359496	0.378157	0.259063	0.393264
ap1ar.L	0.509667	0.32563	0.269373	0.340592	0.309807	0.316372	0.309764	0.343133	0.379957	0.279924	0.28175	0.285372	0.248705	0.238222	0.235756
ap1ar.S	0.892822	0.758724	0.718658	0.929633	0.748919	0.774676	0.936316	0.820388	0.737209	0.732277	0.679823	0.664577	0.467246	0.59642	0.468374
ap1b1.L	3.33502	3.07227	3.09802	3.16016	2.80914	3.01619	3.17611	3.1055	3.07415	2.75133	2.65722	2.39757	2.31119	2.15563	2.09665
ap1b1.S	3.73895	3.30613	3.57678	3.14474	3.30374	3.48816	3.31517	3.62807	3.46859	3.22272	2.90636	2.62994	2.24933	2.05574	1.97611
ap1g1.L	2.04192	2.57211	2.54094	2.18618	2.50772	2.30875	2.4275	2.50283	2.42063	2.56936	2.24172	2.43777	2.13795	2.14767	2.10985
ap1g1.S	1.75446	1.85851	1.95659	2.0248	2.08238	2.10904	2.16278	2.29164	2.48831	2.50508	2.44683	2.47494	2.18165	2.26765	2.24693
ap1g2.L	0.601075	0.888443	0.887347	0.786789	0.91242	0.859438	0.905795	0.913073	1.04997	1.03557	1.07226	1.08621	0.878968	0.693607	0.835128
ap1g2.S	0.403812	0.645082	0.633293	0.436503	0.55428	0.626224	0.608977	0.677233	0.735013	0.590352	0.482665	0.523872	0.345812	0.314912	0.337278
ap1m1.L	1.2131	0.741551	0.736511	0.814258	0.733037	0.937412	0.773995	0.803364	0.874556	0.988132	0.803069	0.839685	0.791925	0.639708	0.812692
ap1m1.S	3.63667	2.69589	2.43644	2.84425	2.66303	2.84406	2.88006	3.10114	2.9007	3.29649	3.02363	3.24128	2.66639	2.47155	2.22245
ap1m2.L	0.350252	0.382635	0.296606	0.384684	0.339709	0.328194	0.304763	0.367166	0.447624	0.901261	0.865006	1.36749	1.51468	1.58692	1.52117
ap1m2.S	1.03964	1.37096	1.14552	1.38189	1.61192	1.5647	1.554	1.47994	1.43738	1.0876	0.97605	1.02926	0.885204	0.991626	0.86292
ap1s1.L	0.823108	0.565978	0.51478	0.935175	0.913476	0.912059	0.796845	0.766296	0.827827	0.861852	0.796908	0.838829	0.885618	0.917442	0.847685
ap1s1.S	2.33843	1.67984	1.88471	1.93989	2.12981	1.98275	1.90426	2.23256	1.94695	2.12711	2.13788	2.36189	2.05421	2.33321	1.98718
ap1s2.L	0.0863442	0.0500415	0.0549124	0.0637788	0.0705906	0.071426	0.0624155	0.0866794	0.0846507	0.0898044	0.101791	0.125327	0.147707	0.138147	0.174212
ap1s2.S	0.0951978	0.105816	0.0786992	0.119822	0.13714	0.120956	0.181675	0.172907	0.130054	0.126567	0.153613	0.117699	0.127871	0.167335	0.138547
ap2a1.L	0.869611	1.30112	1.23043	1.0941	1.12658	1.00676	1.05572	1.05421	1.16139	1.05386	1.2174	1.13473	1.11718	1.0494	1.03339
ap2a1.S	1.15764	1.66504	1.68222	1.42641	1.51902	1.53593	1.09605	0.91587	1.05244	0.705089	0.822261	0.732642	0.665682	0.661453	0.617625
ap2a2.L	0.153853	0.23451	0.177182	0.230073	0.244422	0.178191	0.214953	0.238756	0.335038	0.292994	0.246082	0.258917	0.278315	0.197369	0.224062
ap2a2.S	0.13534	0.105012	0.119708	0.145653	0.146096	0.125419	0.169483	0.157066	0.140242	0.186595	0.181005	0.14681	0.173915	0.153873	0.173285
ap2b1.L	0.607946	0.726943	0.686333	0.62388	0.625389	0.68101	0.572357	0.598157	0.584157	0.536914	0.472329	0.509697	0.444994	0.410081	0.44122
ap2b1.S	0.764605	1.12133	1.04527	0.938114	1.08698	0.976587	1.03578	1.03002	1.07365	0.802268	0.715384	0.715194	0.668037	0.551708	0.564499
ap2m1.L	2.58293	2.34916	2.3307	2.6838	2.70769	2.81294	2.88911	2.94483	2.99227	3.52055	3.16237	3.13838	3.38926	3.25553	3.4604
ap2m1.S	3.06868	2.98859	2.90647	3.08918	3.06068	3.17558	2.99713	2.98907	3.48362	3.35456	2.9396	2.76846	2.96348	2.7014	2.66363
ap2s1.L	1.90426	0.903419	1.03788	1.08032	1.19571	1.03111	1.07523	1.02694	1.14617	1.03481	0.951561	0.894138	0.914898	1.08227	0.888889
ap2s1.S	0.841614	0.609641	0.58296	0.596197	0.494904	0.638794	0.620714	0.530573	0.737199	0.639448	0.467939	0.597139	0.682539	0.692635	0.96112
ap3b1.L	0.150605	0.151709	0.134726	0.166071	0.190615	0.149878	0.174156	0.185186	0.17293	0.191312	0.153538	0.18103	0.172545	0.1454	0.142494
ap3b1.S	0.0964777	0.0903084	0.0966331	0.11288	0.126607	0.114583	0.116558	0.107867	0.115156	0.132271	0.114066	0.105694	0.0985409	0.107206	0.097211
ap3b2.L	0.00764661	0.0415943	0.0290984	0.0329857	0.0210627	0.0313057	0.0334616	0.0437789	0.0547254	0.0453572	0.0411289	0.0474676	0.0473071	0.0423845	0.0790356
ap3b2.S	0.00440211	0.00886874	0.0145182	0.0121729	0.0121257	0.0195244	0.0169973	0.0184824	0.0225036	0.0435198	0.061562	0.0251281	0.0420284	0.0421199	0.0581393
ap3d1.L	1.37165	1.76771	1.88412	1.5345	1.5496	1.55419	1.63979	1.66801	1.70377	1.41693	1.50636	1.38469	1.02371	1.01382	0.957807
ap3d1.S	1.65772	2.04085	2.12406	1.83382	1.87243	1.7971	2.13465	2.11712	2.11751	1.91927	2.12223	1.91571	1.66872	1.63753	1.69208
ap3m2.L	3.3495	2.39302	2.32645	2.55916	2.17088	2.09729	2.5214	2.48815	2.53243	2.75149	2.25276	2.61489	2.51531	2.4294	2.11893
ap3m2.S	3.79076	3.50415	3.17209	3.6841	3.45071	3.627	3.47299	3.5812	4.75319	4.63595	4.16881	4.61393	4.99854	3.95162	4.55324
ap3s1.L	1.11434	0.669058	0.720467	0.719403	0.6767	0.731755	0.738411	0.732741	0.837558	0.92146	0.904399	0.802982	0.616851	0.792835	0.665223
ap3s1.S	1.13582	0.68998	0.816609	0.749838	0.670705	0.745439	0.535646	0.667662	0.612213	0.473155	0.575949	0.433831	0.258271	0.32397	0.285655
ap3s2.S	0.112494	0.0503638	0.0681766	0.0898654	0.0841612	0.0575697	0.0831182	0.0715621	0.0559097	0.0914418	0.0582664	0.075808	0.0596678	0.0597976	0.0645968
ap4b1.L	0.465484	0.6438	0.483608	0.499545	0.451138	0.465086	0.565822	0.554155	0.571283	0.486479	0.488819	0.458661	0.410553	0.281562	0.330933
ap4e1.L	0.00669539	0.00224815	0.0135886	0.01296	0.0102459	0.00913711	0.0143623	0.0153332	0.00855673	0.00529532	0.0168059	0.0119433	0.0230123	0.0110452	0.0288349
ap4e1.S	0.858428	1.07182	1.11793	1.01632	0.988635	0.96973	0.82659	0.788784	0.731383	0.0930375	0.150488	0.0952793	0.033997	0.0377634	0.0620727
ap4m1.L	0.0128912	0.0519426	0.00981123	0.117636	0.0591815	0.0527773	0.0829586	0.0295222	0.03295	0.0305865	0.110941	0.124175	0.132923	0.140357	0.144347
ap4m1.S	0.516196	0.458593	0.392867	0.449037	0.460791	0.451286	0.452144	0.410467	0.467288	0.446528	0.420327	0.402849	0.390157	0.322882	0.413742
ap4s1.L	0.392318	0.23389	0.335147	0.325455	0.404323	0.319596	0.29884	0.467561	0.480919	0.636392	0.559841	0.608417	0.687967	0.800412	0.772384
ap5m1.L	2.13009	2.56607	2.54361	2.59189	2.62216	2.85244	3.01244	2.73824	2.9727	2.37633	2.44368	2.44682	1.76275	1.37206	1.57843
ap5s1.L	0.390016	0.345459	0.240538	0.284497	0.314882	0.32348	0.259642	0.246394	0.232034	0.167526	0.238714	0.259094	0.177193	0.173053	0.162176
ap5z1.S	5.55854	8.59653	7.91351	8.23234	7.94073	8.31634	6.37563	5.9717	5.72485	3.62686	3.28876	3.39456	2.65971	3.47912	2.67552
apaf1.L	0.574323	0.847549	0.766029	0.681311	0.591924	0.58195	0.389922	0.414308	0.379838	0.252096	0.245585	0.17826	0.166143	0.150644	0.164483
apba1.L	0.0484796	0.0997929	0.0743284	0.0804344	0.0928956	0.0762271	0.111228	0.0820608	0.0906908	0.0641812	0.0808727	0.0594069	0.0442727	0.0465945	0.0520452
apba1.S	0.0864147	0.125319	0.116796	0.0988787	0.122435	0.0922591	0.115056	0.12454	0.10663	0.108703	0.0881518	0.0869073	0.0768132	0.055302	0.0814903
apba2.L	0.0525325	0.10702	0.0981634	0.101143	0.111946	0.0898805	0.111006	0.0992068	0.117239	0.0962722	0.0792848	0.0885332	0.0857868	0.0710108	0.0827298
apba2.S	0.0724191	0.117104	0.0953665	0.10711	0.121175	0.108257	0.142264	0.140752	0.133957	0.121522	0.118907	0.100456	0.0878819	0.0985612	0.0874102
apba3.L	3.86829	3.97266	4.04464	4.16829	3.90939	4.08384	4.22988	4.21477	4.13167	3.61871	3.39398	3.24909	2.44044	2.40237	2.29815
apba3.S	0.503872	0.78806	0.807341	0.686395	0.620912	0.632436	0.607554	0.643766	0.627004	0.459332	0.539184	0.437107	0.319021	0.33599	0.358623
apbb1.L	4.40617	5.58626	5.16372	5.90515	5.9272	5.32127	6.16171	6.15656	6.01869	6.90791	7.00966	7.2245	7.59443	7.15297	7.99715
apbb1ip.L	0.000939148	0	0	0.00155818	0.00517379	0.000961232	0.00725244	0.00322613	0	0.00222829	0.00202057	0	0.00215193	0.00185915	0.00242677
apbb1ip.S	0.0100741	0.0135306	0.0127787	0.0269287	0.032888	0.0229133	0.0144066	0.00897197	0.0200274	0.0106233	0.0240826	0.0155743	0.021801	0.0155111	0.0192826
apbb2.L	0.00738272	0.00946505	0.0153241	0.0295089	0.0425203	0.0357208	0.0146849	0.0184442	0.0171548	0.0127395	0.0194938	0.00430998	0.011534	0.00664314	0.0173427
apbb2.S	0.00465676	0.0154129	0.0202524	0.0143487	0.0103838	0.0142988	0.00770596	0.0144732	0.0136031	0.00552447	0.00858767	0.00783211	0.00914599	0.0085601	0.00916807
apbb3.L	0.0194081	0.0162919	0.00902678	0.0125225	0.0197999	0.0187609	0.0111019	0.0123463	0.0179137	0.0127914	0.0185583	0.0161562	0.00864712	0.0149413	0.0232179
apc.L	0.923078	2.80919	2.72473	1.84524	2.18569	1.89123	1.68526	1.65205	1.8106	0.665731	0.810144	0.712897	0.558127	0.486216	0.556907
apc.S	0.739329	1.80323	1.79957	1.31277	1.41289	1.25424	1.00775	0.896566	1.0825	0.451207	0.547962	0.492222	0.483544	0.355332	0.395291
apc2.L	0.0521678	0.336321	0.246164	0.194746	0.205965	0.165523	0.154429	0.13739	0.120007	0.0185665	0.0505072	0.0167504	0.0119535	0.0413088	0.0179736
apc2.S	0	0.00817013	0.00308644	0.016821	0.014894	0.00415071	0.0260974	0.00928718	0.0310965	0.004811	0.0218125	0.00434038	0.00464613	0.00802801	0.00698603
apcdd1.L	1.18506	1.23784	1.11538	1.22786	1.14316	1.09512	0.928501	0.727672	0.884675	0.348104	0.385411	0.359165	0.326889	0.29846	0.322558
apcdd1.S	0.0249091	0.0547453	0.0603203	0.262994	0.490682	0.359245	1.12208	1.37425	1.14023	2.40702	4.11437	2.39212	1.1934	1.60707	1.32241
apcdd1l.L	0	0	0	0	0.0101222	0	0	0	0	0.0261571	0.0118593	0.0589959	0.101043	0.0982074	0.0664695
apcdd1l.S	0	0.0064753	0	0.0213305	0.0413152	0.0263174	0.140649	0.161934	0.31218	0.0991379	0.0968112	0.0825602	0.0957406	0.146341	0.188252
apeh.L	0.00736293	0.0148338	0.00840568	0.0244323	0.0202813	0.0226082	0.0331679	0.088525	0.0752788	0.1878	0.237619	0.271876	0.442868	0.357106	0.459792
apela.L	0.253263	0.117747	0.400334	2.19796	2.86201	2.59218	2.3319	1.45	1.76774	0.161783	0.272446	0.500426	0.156239	0.269964	0.184584
apela.S	0.0082586	0.00623934	0.00157136	0.0171277	0.0246441	0.0084528	0.0265733	0.0236413	0.0184704	0.0367405	0.0533048	0.0596637	0.215254	0.296322	0.343223
apex1.L	18.7459	14.8037	14.9604	15.378	15.7205	15.4122	17.6574	17.921	17.8137	19.9863	18.6899	20.0869	19.1883	17.1316	18.3113
apex1.S	1.35895	1.04168	0.984824	1.05099	1.10359	1.32441	1.41457	1.08491	1.27315	2.29301	2.04431	2.4048	3.13246	2.66876	2.61617
apex2.L	5.69686	4.51059	4.33577	3.97718	3.0028	3.51529	1.3729	1.38249	1.36324	0.444996	0.340464	0.45165	0.201444	0.197241	0.100965
aph1a.L	4.87337	4.6993	4.68271	4.1514	3.8299	4.15969	3.95179	4.01317	3.80231	2.20246	2.47723	2.28634	2.34514	2.76818	3.02905
aph1a.S	0.321856	1.75824	1.73355	1.44797	1.65945	1.77382	1.62513	1.44582	1.47131	1.48326	1.67791	1.37791	1.84372	1.11501	1.8233
api5.L	9.47687	9.46801	9.97658	10.988	10.7748	11.3062	13.3408	13.2719	13.1618	16.8729	16.5823	17.1757	17.3889	17.1849	17.4384
api5.S	7.37499	7.57907	7.94883	8.36629	8.00468	8.22078	10.1801	9.9248	9.83654	12.4502	11.7302	12.5389	12.4654	11.8592	11.825
apip.L	0.207052	0.189257	0.207193	0.244923	0.281643	0.196223	0.212204	0.149276	0.151908	0.172853	0.136116	0.135425	0.131786	0.0986754	0.148618
apip.S	3.25575	3.91602	4.29544	3.47655	3.55395	3.69012	3.80004	3.84376	3.48802	2.87807	2.96318	2.63711	2.03633	2.02192	2.07511
apitd1.L	1.33331	1.14923	1.10629	1.16024	0.943395	0.903913	0.544005	0.54694	0.544569	0.171221	0.140473	0.110337	0.0669286	0.0986387	0.0769565
aplf.L	0.113899	0.114734	0.114368	0.119102	0.109852	0.121966	0.11087	0.100282	0.0917418	0.103329	0.100389	0.0834895	0.129396	0.11558	0.102228
apln.L	0.0354035	0.0249641	0.0619734	0.187966	0.279556	0.148568	0.236946	0.21891	0.194557	0.289803	0.220894	0.306925	1.18033	1.42974	1.02766
apln.S	0	0	0	0.00598515	0.00662439	0.00738442	0	0	0	0	0	0	0.0785253	0.099977	0.0683577
aplnr.L	0.0888753	0.0895266	0.428395	0.417793	0.544018	0.303217	2.82157	4.24029	7.30717	61.7503	51.8509	47.0537	80.44	86.6204	82.6246
aplnr.S	0	0	0.409119	0.322064	0.411302	0.0611323	0.653423	0.307762	0.915988	27.1737	23.9659	20.9038	42.5286	46.4379	44.3462
aplp1.L	0.160332	0.135586	0.132571	0.155995	0.181743	0.182335	0.0433094	0.0815948	0.0683015	0.03992	0.0319399	0.0423706	0.0929783	0.105798	0.075017
aplp1.S	0.159321	0.172118	0.228453	0.229857	0.201405	0.189063	0.210999	0.155992	0.153447	0.0766988	0.0670649	0.0766099	0.0529074	0.0617073	0.0477317
aplp2.L	1.01762	1.10223	1.06124	0.957382	0.775933	0.940642	0.54837	0.614873	0.621013	0.631818	0.571026	0.744315	0.998455	1.11181	1.15858
aplp2.S	0.921894	1.06146	1.02418	1.26652	1.52477	1.26274	1.46667	1.35876	1.48309	1.5592	1.68176	1.78187	2.18792	2.21858	2.07213
apmap-like.S	1.29675	1.0316	0.809788	0.844044	0.683852	0.694249	0.530654	0.502563	0.424936	0.205117	0.221764	0.185052	0.099044	0.204048	0.131741
apoa1.L	0	0	0	0.014988	0	0	0	0	0	0	0	0	0	0	0.0311239
apoa1.S	0	0	0	0	0	0	0	0	0	0	0	0	0.0170007	0	0
apoa1bp.L	3.59079	3.347	3.02569	3.19158	3.30766	3.19792	2.83596	2.6165	2.72661	2.72466	2.09442	2.20858	2.12373	2.01942	1.88786
apoa5.L	0.0273453	0	0	0.0226848	0.00836922	0.0186589	0	0.0104373	0	0.0108136	0.00980551	0	0	0.0180444	0.0314047
apoa5.S	0	0	0	0	0	0	0	0	0	0	0	0	0	0	0
apob.L	0	0	0	0	0.00178344	0	0	0	0	0.00230432	0	0	0.00445072	0	0.00167305
apob.S	0	0.00419305	0	0.00172656	0.00191096	0.00639065	0.00267872	0.00238317	0.00265987	0	0	0	0.00238448	0.00412011	0.00896338
apobec2.L	0.00712002	0	0.00541891	0	0	0	0	0	0	0.278742	0.367647	0.541053	1.19912	1.83938	2.48376
apobec2.S	0	0	0.00400454	0.0218245	0.0144933	0.0107707	0.0541764	0.0240995	0.0403464	0.0374524	0.0169805	0.0112629	0.0120563	0.041664	0.0407884
apobec4.S	0	0	0	0	0	0	0.0151749	0	0	0	0	0	0	0	0
apobr.S	0	0	0	0	0	0	0.0395161	0	0.0784761	0	0.0330281	0.0328606	0	0	0
apoc1-like.L	0.038318	0.0257325	0.00972103	0.317875	0.586374	0.457556	0.772642	1.02378	1.51809	1.45466	2.55566	2.09157	6.59966	7.00392	9.8794
apoe.L	0	0	0	0	0	0	0	0	0	0	0	0	0	0.0100711	0.00876398
apoe.S	0	0	0	0.03736	0	0.0115236	0.0144908	0.025784	0	0.0133568	0	0.0120502	0.012899	0.111441	0.00969764
apoh.L	0	0	0	0	0	0	0	0	0.0182261	0	0	0	0.016339	0.014116	0
apold1.L	0	0	0	0.243948	0.576823	0.259938	0.137629	0.107139	0.153743	0.206145	0.532025	0.643776	0.413475	0.343989	0.483553
apold1.S	0	0	0	0.0826917	0.27457	0.102024	0.128294	0	0.382175	0	0.10723	0	0.114202	0.197328	0.0858582
apom.L	0.0230031	0.0926868	0.0175072	0.0667895	0.0105604	0.0824042	0.103622	0.158039	0.16169	0.0136447	0.210336	0.0615499	0.0922399	0.0910745	0.069347
apoo.L	0.176627	0.142337	0.130291	0.105948	0.0873242	0.108468	0.0804395	0.0902333	0.131965	0.087039	0.119849	0.101791	0.0840563	0.0941371	0.0795783
apool.L	0.648487	0.365999	0.404292	0.404428	0.432842	0.440137	0.381804	0.455538	0.39969	0.444679	0.420542	0.361801	0.463691	0.377842	0.360493
apopt1.L	3.00041	1.44145	1.40526	1.65299	1.53991	1.47249	1.24763	1.31259	1.47482	1.34166	1.22486	1.38333	1.04888	1.14986	0.815069
app.L	0.101732	0.11171	0.109862	0.104923	0.0980361	0.102249	0.0784435	0.0745111	0.0761346	0.0543643	0.0443668	0.0446322	0.0351759	0.0362866	0.0331557
app.S	0.154065	0.141633	0.12864	0.147661	0.164347	0.141868	0.14952	0.139874	0.121068	0.133678	0.108344	0.113131	0.106819	0.0760003	0.0919033
appbp2.L	0.233956	0.242278	0.1947	0.186827	0.301137	0.183509	0.196991	0.172753	0.206782	0.0907873	0.105845	0.13339	0.0651308	0.0844042	0.103582
appbp2.S	0.650596	0.680251	0.492022	0.500432	0.459361	0.478348	0.320633	0.384271	0.315746	0.224708	0.201546	0.178488	0.129733	0.116158	0.0815746
appl1.L	2.41246	3.58262	3.57758	3.52222	3.24831	3.21306	3.54251	3.19729	3.26291	3.1429	3.21057	3.32225	3.08623	2.64313	2.96646
appl1.S	1.10831	0.878943	0.88544	0.749431	0.64537	0.705884	0.672112	0.580294	0.492793	0.564619	0.490652	0.490522	0.487209	0.48635	0.436511
appl2.L	1.10598	1.13483	1.17561	1.11397	1.21403	1.16571	1.18754	1.16028	1.27131	0.605942	0.615921	0.49156	0.186407	0.214048	0.17917
aprt.L	3.54302	1.95535	2.0726	2.11058	1.92071	1.88068	2.28004	2.23348	2.25196	2.3699	2.31116	2.31961	2.09436	2.03326	2.14271
aptx.L	2.01507	1.99184	2.10546	2.24538	1.89925	2.31665	2.07967	2.023	2.10923	1.80504	1.75513	1.7395	1.39022	1.47178	1.27263
aptx.S	0	0	0	0	0	0	0	0	0	0	0.112441	0	0	0	0
aqp1.L	0	0	0	0	0.00624406	0	0	0	0	0	0	0	0	0	0.0117151
aqp1.S	0	0.00550072	0	0.00453003	0.00501386	0	0	0	0	0	0.00587431	0	0	0	0.0047035
aqp10.1	0	0	0	0	0	0	0	0	0	0	0.0502009	0	0	0	0
aqp10.L	0.0286699	0	0	0	0.0263238	0.029344	0	0	0	0	0.0308414	0	0.0328465	0	0
aqp11.L	9.97165	9.74034	9.76212	10.3121	10.2846	9.76889	10.7823	11.8715	11.0926	12.6332	13.1369	13.0702	11.5556	10.4888	10.5724
aqp12a.L	0	0	0	0.0175789	0.0194564	0	0	0	0.0135407	0	0	0.0226798	0.0364161	0.0419487	0
aqp12a.S	0.0222139	0.0223767	0.0338131	0.018428	0.0203961	0.0113681	0	0.0254361	0.0425841	0.0131766	0.0955858	0.0475505	0.02545	0.0439749	0
aqp2.L	0	0	0	0	0	0	0	0	0	0	0	0	0	0	0
aqp2.S	0	0.00829728	0.00626896	0.0068331	0.0075629	0	0	0	0.0105268	0	0	0	0	0	0
aqp3.L	0.0159888	0.0193272	0.0316388	0.0557081	0.0440413	0.0261836	0.0164628	0.0329545	0.032694	0.0113808	0.0171998	0.0102676	0.0146545	0.018991	0.0165261
aqp3.S	0.00314083	0	0	0.0130277	0.0115353	0.0128587	0.0242546	0.0359642	0.0361259	0.0186304	0.0304085	0.0168079	0.0503774	0.0341969	0.043285
aqp4.L	0	0	0	0	0	0	0	0	0	0	0	0	0	0	0
aqp4.S	0	0	0	0.00248935	0.00551044	0.00307133	0.00772434	0	0.00766999	0	0.00322806	0.00321168	0	0.00297018	0
aqp5.L	0.00888437	0	0	0	0	0.00909329	0.0114347	0	0	0	0.0382292	0	0	0	0
aqp5.S	0	0	0	0	0.00883985	0	0	0	0	0	0	0	0	0.00952953	0.00414633
aqp7.L	0	0	0.00342028	0.00372807	0.00412623	0.00459965	0.017352	0.0257292	0.00574332	0.00533136	0.00966873	0	0.00514866	0.00444816	0
aqp7.S	0.0162427	0	0.00988961	0.0134745	0.0149136	0.0099748	0.0209053	0.0185988	0.0124549	0.0154154	0.0104838	0.00695375	0.0148872	0.0257234	0.0111924
aqp8.L	0	0	0.00401912	0.0043808	0	0	0	0	0	0	0.0056808	0	0	0	0
aqp8.S	0.0536925	0.0772657	0.0467021	0.063631	0.070427	0.0392536	0.0197444	0.0614808	0.078422	0.0363984	0.0412567	0.00820948	0.0439389	0.0151843	0.0198203
aqp9.L	0	0.0178175	0.0336547	0.0171188	0.0189472	0.00603459	0.0417364	0.0202535	0.0113026	0.00349728	0.00951379	0.00315518	0.0101323	0.00583584	0.0101568
aqp9.S	0.0416721	0.0988502	0.11254	0.10817	0.102444	0.115573	0.112459	0.118522	0.12713	0.114822	0.153284	0.125171	0.107807	0.127733	0.115786
aqr.L	2.62464	4.42877	4.29434	3.94468	4.2643	3.8751	5.06176	5.18646	4.95361	4.98751	5.31331	5.03893	4.31226	3.56387	3.93357
aqr.S	0	0	0.228619	0	0	0	0	0	0	0	0	0	0	0	0
ar.L	0.00545148	0.0128133	0.0159045	0.0452238	0.0709096	0.050682	0.0701637	0.061382	0.0731536	0.0652117	0.0879658	0.0753642	0.0671408	0.0687977	0.0794331
araf.L	2.92357	3.59542	3.40723	2.91334	2.6514	2.8271	2.10533	1.89358	1.86129	1.07667	1.16925	0.929119	0.719213	0.795342	0.704471
araf.S	7.17165	9.07001	9.26589	7.24174	5.99879	6.8767	4.69025	4.03917	4.43798	1.88071	2.20003	1.73347	1.431	1.46047	1.22362
arap2.L	0	0	0	0.00219201	0	0	0.00340085	0	0.00168846	0	0	0.00141403	0	0	0.00227594
arap2.S	0.00315608	0.00272503	0.00240203	0.0056104	0.00662358	0.00507617	0.00406206	0.00567895	0.00633832	0.00427904	0.00679026	0.00337791	0.00671516	0.00669408	0.00893203
arap3.L	0.207155	0.348505	0.375462	0.315943	0.27975	0.279059	0.250129	0.238019	0.242	0.121611	0.121761	0.0739051	0.0579061	0.0528462	0.0447608
arap3.S	0.0023278	0.00156324	0.000590548	0.00193107	0.00071244	0.00476508	0.00299602	0.00266546	0.00495823	0.000920517	0.00333882	0.000830472	0.000888973	0.00230407	0.0033417
arc.L	0	0	0	0	0	0	0	0	0	0	0	0	0	0	0
arc2.L	0.0370208	0.130522	0.117986	0.130523	0.0743563	0.078151	0.11912	0.0768334	0.106454	0.0741135	0.0572483	0.0495286	0.0318105	0.0343532	0.0558029
arc3.L	0.0350482	0.0829258	0.060793	0.0743777	0.113753	0.0800871	0.120641	0.130663	0.119792	0.139241	0.16221	0.164004	0.150344	0.160546	0.149537
arcn1.L	5.86771	5.52614	5.50487	6.06566	5.79906	5.69989	6.70823	6.45275	7.14363	7.45337	7.51298	7.71027	6.94122	7.31532	6.86267
areg.L	0.116279	0.0390438	0.0442489	0.0401924	0.017794	0.0198356	0	0.044382	0	0.022991	0.0104239	0.020742	0.0444063	0.0959115	0.125194
areg.S	0.0178999	0	0.00681163	0.0668215	0.106829	0.0732833	0.253421	0.297197	0.29739	0.0743235	0.067395	0.105369	0.0615227	0.0974458	0.0693803
arel1.L	0.627142	1.80497	1.62511	1.52568	1.88971	1.59199	1.74246	1.89502	1.80017	1.74191	1.78031	1.50492	1.2916	0.953292	1.18968
arf1.L	4.40229	8.83926	8.88355	8.19367	7.79033	8.3688	7.847	7.70037	7.92809	8.47001	8.84683	9.1444	9.21835	9.14294	9.03308
arf1.S	6.30729	14.2076	14.2684	11.569	12.048	12.0029	13.0538	14.2992	13.2658	15.5291	18.0877	18.6575	17.5025	14.9173	17.6767
arf3.L	1.40241	1.3281	1.31022	1.34453	1.12574	1.25489	1.1673	0.913502	0.815654	1.23535	1.22859	1.1954	1.79914	1.80372	1.72874
arf3.S	11.8327	8.15832	7.87734	5.81904	4.47434	5.99929	1.55474	1.57182	1.47363	0.553686	0.871241	0.572984	0.990791	0.842402	0.993184
arf4.L	1.9777	3.14956	3.45118	4.19925	4.70828	4.40987	4.50902	4.85265	4.77217	4.34049	4.33604	4.19813	3.88964	4.21336	4.16132
arf4.S	9.76241	8.52467	9.07627	10.743	10.7711	11.1864	11.2399	11.6619	11.3912	13.1122	13.4718	13.3882	12.9835	12.3016	13.5447
arf5.L	23.3853	18.7473	19.4888	20.4352	18.6485	21.2573	17.7086	17.0468	17.5389	15.3439	14.3914	13.7448	10.552	11.015	10.1017
arf5.S	19.09	19.8683	20.4557	19.7927	18.6657	20.4806	20.5284	20.0747	20.6599	21.1326	20.945	20.7986	17.0527	17.7804	17.0534
arfgap1.L	7.61795	9.93746	9.97891	9.21095	9.58516	9.54676	10.232	10.7716	10.0115	10.1794	10.1089	10.253	8.18392	7.66842	7.93398
arfgap1.S	9.17822	13.0681	13.0976	10.0107	9.39527	9.59372	7.23362	7.01524	6.01924	4.85461	5.55629	5.03098	4.16675	4.54233	4.37285
arfgap2.L	11.2059	16.7206	16.6458	15.2971	14.773	15.8414	15.6304	15.7067	14.8066	15.3135	15.8903	15.035	12.4238	11.2421	11.4455
arfgap2.S	4.28059	7.13451	7.16511	6.338	6.42292	6.49497	6.59503	7.07194	5.87332	4.28456	5.55394	4.3843	2.47709	2.31761	2.30491
arfgap3.L	1.59531	1.71577	1.51637	1.61238	2.00206	1.71482	1.9098	1.65521	1.87411	2.1653	2.06837	2.33375	2.18289	2.07207	1.91714
arfgap3.S	1.19853	1.36178	1.25514	1.79124	2.00554	1.68474	2.13465	2.05321	2.17162	2.86971	2.72675	3.11483	4.10866	3.81604	3.99459
arfgef2-like.L	0.882123	1.75736	1.73041	1.43999	1.66906	1.58421	1.58414	1.70975	1.59953	0.893474	1.01831	0.832982	0.720091	0.63943	0.687308
arfgef2-like.S	0.668092	1.47733	1.47524	1.04039	1.15824	1.10068	1.00319	0.944508	1.02047	0.726532	0.822717	0.74798	0.416281	0.400249	0.456828
arfip1.L	0.0488594	0.0812479	0.0572545	0.0649803	0.06836	0.0746156	0.0768594	0.0914683	0.0763186	0.0772848	0.0734174	0.0539537	0.0586429	0.0591083	0.0574485
arfip1.S	0.47389	0.613084	0.605239	0.565278	0.599345	0.6055	0.587003	0.679174	0.554174	0.471249	0.565594	0.466589	0.292755	0.325735	0.281457
arfip2.L	0.046586	0.166051	0.190915	0.234851	0.259934	0.198062	0.216775	0.311854	0.21525	0.259328	0.397062	0.383542	0.439298	0.496581	0.447562
arfip2.S	0.0363536	0.0961275	0.0380435	0.0527762	0.0584129	0.0325574	0.0233946	0.0260168	0.034845	0.0107819	0.0146652	0.024318	0.0312372	0.0269872	0.0195704
arfrp1.L	5.33695	4.49445	4.741	4.82598	4.8372	5.23411	4.83699	6.24864	5.30738	5.31349	5.74118	4.84883	3.93211	4.2634	4.46388
arfrp1.S	1.35256	1.45644	1.1714	1.3155	1.32753	1.29844	1.6688	1.5274	2.09814	2.54522	2.24774	2.446	3.56944	3.66548	4.15387
arg1.L	0.219628	0.110619	0.224339	0.666458	1.0242	0.987906	0.952167	0.959619	0.960241	1.42618	1.45489	1.57741	1.59583	1.14988	1.05041
arg2.L	0.0395398	0.0442551	0.0367803	0.0255119	0.0806762	0.0764426	0.20356	0.140856	0.123523	0.0625433	0.0708911	0.0423189	0.0704667	0.0565308	0.06433
arg2.S	0.126091	0.163891	0.18574	0.411658	0.586336	0.470432	0.73291	0.912864	1.05524	0.752759	0.958245	0.918558	0.950644	0.994422	0.739229
arglu1.L	4.12643	3.24883	3.46808	3.54916	3.36572	3.66897	2.9976	3.24082	3.10592	5.0575	4.65684	5.43523	6.54319	7.74274	6.51538
arglu1.S	2.25203	1.80267	1.78666	2.08506	2.40467	2.50049	2.77556	3.16005	3.10295	6.54794	6.11058	6.80591	9.34711	10.4089	9.37402
arhgap1.L	0.924325	1.6242	1.64041	1.47513	1.54324	1.39788	1.50175	1.47607	1.43556	0.985919	1.12141	0.989293	0.769305	0.683099	0.831856
arhgap1.S	0.4037	1.6896	1.7087	1.3115	1.57354	1.39153	1.36433	1.40467	1.16168	0.973297	1.24119	1.05928	0.865345	0.755344	0.883886
arhgap10.L	0.118486	0.203791	0.189948	0.190833	0.188647	0.156105	0.171966	0.198457	0.182838	0.18692	0.182377	0.158517	0.114085	0.114159	0.108027
arhgap10.S	0.328696	0.362638	0.342257	0.315625	0.304562	0.348132	0.307603	0.341218	0.263123	0.257105	0.260337	0.224868	0.150356	0.131687	0.140003
arhgap11a.1.L	7.82644	18.2952	17.8827	14.4033	16.1937	15.0618	14.4028	12.9669	13.4723	8.16083	9.36825	8.85782	8.66379	8.16457	8.66599
arhgap11a.2.L	2.80946	3.13049	2.99131	1.90761	1.81983	1.73811	0.681084	0.545344	0.737773	0.102728	0.144903	0.154465	0.0661385	0.071425	0.0497237
arhgap12.L	0.375464	0.41614	0.376365	0.423739	0.492352	0.450946	0.403359	0.389148	0.416125	0.261944	0.258323	0.222163	0.220327	0.238693	0.236635
arhgap12.S	0.25789	0.269771	0.244314	0.2663	0.28729	0.240881	0.330759	0.25503	0.248916	0.226783	0.221162	0.179507	0.194218	0.194569	0.192616
arhgap17.L	0.0818806	0.334774	0.296315	0.29834	0.347156	0.253883	0.389512	0.406283	0.348812	0.393313	0.461138	0.503476	0.581248	0.603076	0.670003
arhgap17.S	0.0347613	0.216321	0.176374	0.168536	0.22129	0.172359	0.252532	0.245898	0.246806	0.308831	0.327407	0.329054	0.672606	0.600974	0.672013
arhgap18.L	0.310579	0.399928	0.367951	0.381885	0.335922	0.372406	0.205688	0.179541	0.188827	0.0500807	0.0756869	0.0408788	0.0241823	0.021887	0.0173148
arhgap19.L	3.25752	4.10513	4.27621	3.78678	3.95505	3.80762	3.20932	3.09921	3.17938	2.12924	2.19713	2.2846	2.13544	2.07291	1.9692
arhgap20.L	0.374113	0.425829	0.433367	0.315822	0.188395	0.291822	0.0519687	0.0518962	0.0526562	0.0215069	0.0336852	0.0123474	0.0188817	0.0309942	0.0227128
arhgap20.S	0.251421	0.362501	0.323301	0.230346	0.200406	0.20007	0.0880106	0.0909546	0.106812	0.027041	0.0245202	0.0103497	0.0150355	0.0109388	0.00832917
arhgap21.L	3.99843	13.2355	12.5865	10.3212	12.3823	10.246	11.1688	10.5237	10.9364	3.72877	4.19185	3.564	2.32376	2.03431	1.86862
arhgap21.S	1.2458	2.32552	2.27441	1.94677	2.08253	1.92945	1.71062	1.56956	1.55316	0.569882	0.579853	0.60265	0.51877	0.507986	0.460746
arhgap22.L	0.0189221	0.00476518	0.00900076	0.0117729	0.0108586	0.0145253	0.0213096	0.0216668	0.0120912	0.00561198	0.0254441	0.00759452	0.0352278	0.0561875	0.065193
arhgap23.L	0.202566	1.79072	1.44334	1.13284	1.34362	1.07239	1.13276	1.14375	1.09801	0.530341	0.747653	0.856001	0.632207	0.390631	0.57758
arhgap23.S	0.136829	0.879828	0.787979	0.580791	0.7182	0.578861	0.636922	0.618874	0.588724	0.281364	0.264948	0.234315	0.15415	0.144463	0.108035
arhgap24-like.1.S	0	0	0	0	0.00926732	0.0103306	0	0.0115573	0	0	0	0	0.0115636	0.0199807	0.104324
arhgap24.L	0	0	0.00353019	0	0	0.00474746	0	0.0053112	0	0	0.00498971	0	0.00531411	0.0045911	0
arhgap25.L	0.00139385	0.00140407	0.00530417	0.00809409	0.00895856	0.00713315	0.0107638	0.00638415	0.00534405	0.00330715	0.00749714	0.00447547	0.00958146	0.00689822	0.0108052
arhgap25.S	0.00309549	0	0.00235592	0.0141236	0.0127898	0.00316828	0.0318726	0.0265838	0.0138462	0.00918071	0.0183147	0.0149088	0.0212786	0.0214475	0.0186638
arhgap26.L	0.0121162	0.0291424	0.0274759	0.0244101	0.0288334	0.0232836	0.0270512	0.022934	0.0218047	0.0140805	0.0207478	0.015085	0.00991518	0.0149296	0.0134178
arhgap26.S	0.0540426	0.0753279	0.0766818	0.0719399	0.0638525	0.0694634	0.0469099	0.0347785	0.0404227	0.0111824	0.0117173	0.00851924	0.00887937	0.00787862	0.00884068
arhgap27.L	0.215877	0.354471	0.323851	0.325045	0.304765	0.314188	0.226453	0.245762	0.234428	0.134713	0.140948	0.10818	0.0886372	0.0716372	0.0730874
arhgap27.S	0.0312329	0.0393272	0.0396179	0.0442627	0.0477952	0.047951	0.028474	0.0327831	0.0349263	0.199158	0.271588	0.279961	0.223643	0.242163	0.249964
arhgap28.L	0.024474	0.0225402	0.0356568	0.0365452	0.0436586	0.0329222	0.0170997	0.0208179	0.0178731	0.0132729	0.00676999	0.00748406	0.0136191	0.00415277	0.0144551
arhgap28.S	0.00228171	0	0.00115771	0.00378568	0.00488834	0.00155691	0.0009789	0.000870895	0.00194403	0.00360917	0.00490907	0.00488418	0.0226557	0.0218317	0.0203083
arhgap29.L	0.631209	0.836059	0.861917	0.765741	0.700632	0.747276	0.79618	0.781611	0.893428	0.562481	0.659201	0.561422	0.345475	0.355094	0.345752
arhgap29.S	0.86456	0.922358	0.943632	0.660977	0.612499	0.662662	0.701785	0.685103	0.660436	0.375298	0.458681	0.33438	0.285897	0.317015	0.250482
arhgap30.L	0.00541386	0	0.00412038	0.00299411	0.0033139	0.00369411	0.00232265	0	0.00691893	0.00428176	0.0116478	0.00579438	0.0289452	0.0285796	0.0186526
arhgap30.S	0	0	0	0.00233067	0	0	0	0.00643404	0.00359054	0.00999899	0.0241783	0.00902089	0.0450629	0.055617	0.0362987
arhgap31.L	0.100434	0.139571	0.155109	0.164202	0.152122	0.153068	0.137757	0.109127	0.116176	0.0669667	0.0693988	0.060416	0.0596325	0.0595011	0.059987
arhgap31.S	0.0287688	0.0482994	0.0518191	0.033412	0.043144	0.0274823	0.0333244	0.035138	0.0404433	0.022753	0.0185687	0.01129	0.0241706	0.0199329	0.0247796
arhgap32.L	0.391762	0.922799	0.868485	0.699493	0.71899	0.683521	0.578682	0.48771	0.518139	0.246431	0.257272	0.232564	0.267735	0.258362	0.308011
arhgap32.S	0.328129	0.494092	0.448809	0.437851	0.461649	0.404836	0.357391	0.339318	0.361378	0.141324	0.152321	0.143835	0.206908	0.207711	0.230047
arhgap33.L	0.0273285	0.284464	0.253057	0.185146	0.167281	0.130532	0.205178	0.265987	0.232839	0.448487	0.538972	0.614236	0.448773	0.369682	0.388394
arhgap33.S	0.329692	2.81591	2.4138	1.52545	1.67132	1.38305	0.633512	0.579566	0.474758	0.247896	0.304712	0.268377	0.223441	0.271177	0.311974
arhgap35.L	1.21665	7.378	6.80531	4.82354	6.08344	5.06105	4.62224	4.85637	4.82076	2.28386	2.63863	1.87219	1.46107	1.1849	1.19525
arhgap35.S	5.52987	8.95865	8.92303	6.76151	6.88421	6.66108	4.26383	3.9017	4.04809	1.9076	1.91094	1.84199	1.2211	1.08237	1.1406
arhgap36.L	0.0056724	0.00714245	0.00647572	0.0176462	0.0143226	0.0145145	0.0346784	0.0178618	0.027185	0.0672936	0.0762755	0.0774064	0.233955	0.259674	0.285822
arhgap4.L	0.000766877	0.000772497	0.00175097	0.00636178	0.00563299	0.00392455	0.0118442	0.00614681	0.0068605	0.0409398	0.0742466	0.0837194	0.0764379	0.102473	0.124181
arhgap4.S	0	0.0014005	0.00211627	0.00230671	0.00382962	0.007115	0.00536822	0.00318395	0.00355364	0.0164937	0.0373903	0.0386887	0.0860138	0.107338	0.0993943
arhgap40.L	0.0321637	0.0287995	0.0380787	0.0326114	0.0196878	0.00731556	0.0229981	0.0163685	0.018269	0.0466362	0.0153777	0.0458992	0.06551	0.0848955	0.0738767
arhgap40.S	0.873549	0.887807	0.820663	0.693936	0.542469	0.6087	0.291116	0.252298	0.239228	0.104095	0.0797079	0.0772167	0.0536147	0.0347401	0.0453467
arhgap42.L	0.0085512	0.00904456	0.00520652	0.0141876	0.0153103	0.0140036	0.0110059	0.0117499	0.0158463	0.0157241	0.0124185	0.0178469	0.0244924	0.0418969	0.0331446
arhgap42.S	0.0382502	0.0473605	0.0430608	0.058835	0.0541437	0.0530152	0.0297433	0.0328489	0.026988	0.0160712	0.0175734	0.0157785	0.0127816	0.0173526	0.0130412
arhgap44.L	0.00330429	0.00887601	0.00670622	0.00913713	0.0030339	0.010146	0.00708803	0.00378359	0.0112611	0.00914665	0.00947885	0.00943077	0.00757133	0.0119922	0.0170766
arhgap44.S	0.0464537	0.0566929	0.0516727	0.0859663	0.114833	0.104236	0.0816346	0.0859256	0.0764934	0.0784253	0.0557383	0.0650169	0.0552681	0.0875391	0.0523237
arhgap5.L	0.677286	0.911812	0.889914	0.876355	0.987552	0.856706	0.953945	0.881616	0.920013	0.856549	0.860328	0.92207	1.16149	1.03403	1.16032
arhgap5.S	2.41921	2.91217	3.12324	2.83071	2.7723	2.67241	2.66374	2.92599	2.77151	2.79843	2.93691	3.0081	3.35823	3.03146	3.25087
arhgap8.L	4.04711	5.21532	5.07812	5.65609	5.45673	5.70962	5.86584	6.05363	6.19734	5.88258	5.88331	7.02416	4.30252	4.54718	4.96194
arhgap9.L	0.00110534	0	0.0016825	0.00183391	0	0	0	0.00126567	0.00141263	0.0078678	0.00475624	0.00828119	0.00253273	0.00984662	0.0085686
arhgap9.S	0.00318265	0.0117552	0.0218003	0.0132012	0.00974072	0.00434332	0.00136542	0.00607385	0.00949069	0.00377569	0.00456495	0.00567725	0.0158006	0.0105007	0.0100516
arhgdia.L	4.21822	5.6655	5.28033	5.38312	5.55803	5.77681	4.79188	4.77717	4.92689	2.95241	3.20268	3.15817	2.41258	2.69853	2.54161
arhgdib.L	0	0	0	0	0	0	0	0	0	0	0	0	0	0	0.0054292
arhgdib.S	0	0	0	0.0036089	0.00399434	0	0	0	0	0	0	0	0	0.00430597	0
arhgdig.L	1.21928	0.585725	0.569372	0.636523	0.57131	0.665081	0.669683	0.624623	0.649649	0.762347	0.720944	0.804542	0.851601	0.958831	0.834382
arhgdig.S	0.390842	0.295279	0.297462	0.326309	0.400266	0.330796	0.332133	0.344257	0.294575	0.359641	0.350371	0.303009	0.284168	0.362059	0.336646
arhgef1.L	1.12281	3.29288	3.28116	2.73145	3.10583	2.96757	3.56401	3.71869	3.44812	3.08276	3.57768	3.47587	3.38149	2.78778	3.20943
arhgef1.S	0.594346	2.1937	2.18313	1.63906	1.80359	1.66525	2.17969	2.13627	1.99719	1.71237	2.18223	2.06801	2.1611	1.77849	2.27503
arhgef10.L	0.675275	0.867013	0.942613	0.872329	0.860505	0.828752	0.915856	0.973168	0.932123	0.676445	0.672398	0.630948	0.482424	0.491734	0.439224
arhgef10.S	0.0287527	0.0492378	0.0465016	0.0411453	0.0448798	0.041936	0.0453329	0.0419773	0.0358274	0.0289938	0.0386631	0.0269269	0.035412	0.032017	0.0247657
arhgef10l.L	0.0696528	0.0480748	0.0431945	0.0652721	0.0769806	0.0726109	0.0830067	0.106342	0.0708835	0.07192	0.086029	0.0745485	0.0901443	0.0868168	0.113323
arhgef11.L	1.08289	1.0099	1.09278	1.03878	0.928418	0.952707	0.698721	0.641342	0.596995	0.235558	0.240762	0.211287	0.24984	0.261857	0.286692
arhgef11.S	0.421255	0.709747	0.732747	0.713013	0.726156	0.696117	0.619135	0.563272	0.523604	0.185391	0.214887	0.159984	0.120656	0.127106	0.120557
arhgef12.L	0.506548	1.13218	1.0908	0.829063	0.828967	0.786228	0.454836	0.394417	0.405177	0.117359	0.143601	0.0918468	0.0662273	0.0654748	0.0831551
arhgef12.S	0.676891	1.86709	1.95377	1.33619	1.26309	1.3336	0.588672	0.5609	0.599865	0.163283	0.196657	0.141267	0.124533	0.115275	0.100313
arhgef16.L	0.890554	1.16876	1.00905	0.989097	0.880202	0.832235	0.778451	0.677274	0.730315	0.586062	0.547228	0.503011	0.521618	0.548444	0.46116
arhgef16.S	0.0610423	0.0574795	0.0515079	0.0836642	0.0877262	0.0679106	0.0853969	0.110923	0.0610531	0.0645453	0.0699484	0.0681734	0.069935	0.0643605	0.0708659
arhgef17.S	0.0772702	0.0854303	0.0573745	0.0797355	0.100364	0.0713714	0.067918	0.0863206	0.0915259	0.0469521	0.0547395	0.0302566	0.0518207	0.052232	0.0551925
arhgef18.L	0.259829	0.58703	0.650459	0.448029	0.465207	0.454946	0.437129	0.437777	0.364083	0.227881	0.238581	0.201617	0.13183	0.106546	0.124689
arhgef18.S	1.20472	1.6461	1.77162	1.43858	1.17859	1.44153	0.853802	0.793219	0.85014	0.220965	0.212211	0.142393	0.0840957	0.0971749	0.0727078
arhgef2.L	0.714571	1.4753	1.39243	1.37082	1.414	1.39655	1.13178	1.0986	1.1435	0.820315	1.03045	1.07797	1.00922	0.836854	0.964349
arhgef2.S	0.26795	0.925419	0.899484	0.853409	0.839117	0.886418	0.800586	0.712255	0.697113	1.10122	1.27137	1.58755	2.0886	2.15964	2.30795
arhgef25.L	0.00292111	0.00257471	0.0044464	0.00817853	0.0117341	0.010838	0.00798925	0.0108707	0.00653309	0.0125621	0.0145335	0.0132873	0.0246816	0.0314433	0.0490632
arhgef25.S	0.0031539	0.00590017	0.00514366	0.0119606	0.0202707	0.015218	0.0179767	0.0180569	0.0207293	0.0203115	0.0252036	0.0250757	0.023745	0.0307715	0.0217326
arhgef26.L	0.0904675	0.108581	0.0893625	0.0742507	0.0653913	0.0719088	0.0383995	0.0385708	0.0344393	0.0296856	0.0372714	0.0381124	0.0330788	0.0447726	0.0696332
arhgef26.S	0.0119977	0.0334679	0.0217745	0.0352181	0.0220319	0.0321165	0.0308836	0.0433277	0.0271278	0.0164231	0.0436834	0.0306209	0.0465234	0.0520691	0.066774
arhgef28-like.L	0.0963347	0.0933439	0.095314	0.0818191	0.0880305	0.0732457	0.0519571	0.0567301	0.0721109	0.0337413	0.0335568	0.0319137	0.0178692	0.0263355	0.0268686
arhgef28-like.S	0.00324857	0.00420734	0.00353203	0.0134746	0.0157659	0.0109249	0.0101541	0.00850236	0.00889645	0.00550555	0.0094854	0.00695379	0.0191408	0.0133211	0.0175881
arhgef3.2.L	0.0238033	0.0348767	0.0279978	0.052059	0.087422	0.0620151	0.103049	0.138758	0.0719036	0.266984	0.374783	0.460891	0.785901	0.657557	0.872295
arhgef3.2.S	0.0108756	0.00469513	0.00945967	0.0425326	0.0470752	0.0349842	0.0479916	0.0444755	0.0635386	0.081099	0.10028	0.0698401	0.18156	0.19069	0.219468
arhgef33.L	0	0	0.00237329	0.00431143	0.00763504	0.00212776	0.00267563	0.00595106	0.00398521	0.0061656	0.00447267	0.00444998	0.00595431	0.00720188	0.00268591
arhgef33.S	0.00660236	0.00443383	0.00167498	0.00182571	0.0101035	0.00450508	0.00283255	0.00252002	0	0.0104435	0.0142049	0.0259102	0.0932919	0.106739	0.140276
arhgef37.L	0.0291543	0.0425835	0.0421587	0.0241855	0.0441682	0.0432678	0.033771	0.0333833	0.0484371	0.010376	0.00940876	0.00780087	0.0133606	0.00577142	0.0263672
arhgef37.S	0.103349	0.182187	0.194676	0.169327	0.196901	0.198337	0.236104	0.183428	0.280671	0.134867	0.108398	0.127205	0.109525	0.0639348	0.0845675
arhgef38.L	0.098058	0.298004	0.284606	0.260583	0.225848	0.193923	0.149737	0.137022	0.172047	0.17548	0.214546	0.268601	0.624552	0.776467	0.924775
arhgef38.S	0	0	0	0.00254571	0.0028176	0	0	0	0.00196091	0.0109215	0.00165057	0.0197064	0.126567	0.233882	0.228636
arhgef39.L	1.71678	1.43821	1.63259	1.52818	1.4452	1.50409	1.73899	1.65478	1.36627	1.76814	1.51716	1.39765	1.17294	0.792765	0.89983
arhgef4.L	0	0	0	0.00321838	0	0	0	0	0.00495812	0.00613664	0.00417343	0.00138409	0.00592635	0.00256002	0.00334162
arhgef4.S	0.00300081	0.0030228	0.0060903	0.0124469	0.00642894	0.00409517	0.00257482	0.00458146	0.0051134	0.00118666	0.00107603	0.00214116	0.00114599	0.00297022	0.00689256
arhgef40.L	0.354194	0.502888	0.582131	0.512933	0.53127	0.496906	0.418534	0.4248	0.466318	0.329633	0.325182	0.235296	0.250122	0.225159	0.240645
arhgef40.S	0.0183287	0.0205145	0.0108497	0.0354783	0.093494	0.0625325	0.102224	0.104937	0.148353	0.328576	0.425011	0.45991	0.636967	0.636982	0.878821
arhgef6.L	0.0241441	0.050757	0.0567248	0.0775045	0.0761437	0.0773589	0.0743096	0.0757269	0.0737868	0.0485686	0.0654968	0.0572999	0.0420935	0.0831235	0.0632928
arhgef6.S	0.00225192	0.00113421	0.00428473	0.00560437	0.00103382	0.00691462	0.0217377	0.0116036	0.0273406	0.0293868	0.0339148	0.0144612	0.0322498	0.0390068	0.039763
arhgef7-like.S	15.6573	12.8986	11.8682	11.0431	8.32298	10.4458	8.24023	8.27466	7.53416	2.33125	2.59126	1.89967	1.67036	2.32151	2.73
arhgef7.L	0.534785	0.653661	0.76321	0.623415	0.503843	0.576562	0.338291	0.307917	0.307983	0.106579	0.113622	0.0909561	0.0695452	0.0624866	0.0569905
arhgef7.S	0.0721977	0.257453	0.242871	0.197048	0.224059	0.192867	0.206288	0.144673	0.178079	0.111346	0.149896	0.143726	0.148888	0.15793	0.190912
arhgef9.L	0.0013616	0.00192021	0.00269435	0.00542181	0.00825121	0.00780427	0.0115663	0.00904283	0.0177493	0.0129225	0.0117179	0.00437191	0.0146636	0.0148249	0.0246287
arhgef9.S	0.00285322	0.00646678	0.00325729	0.0100595	0.019648	0.00876093	0.0027542	0.00735095	0.00638124	0.000846217	0.00460399	0.00076344	0.00326888	0.00353016	0.00430076
arid1b.L	0.0637288	0.0641958	0.0557781	0.0730532	0.0656951	0.0581117	0.0499593	0.0577149	0.0555311	0.0405511	0.0392638	0.0328639	0.0338514	0.0418616	0.0434145
arid1b.S	0.0179587	0.0254394	0.025841	0.0267698	0.0257642	0.021253	0.0241973	0.0231341	0.026896	0.0179761	0.0298839	0.0249271	0.0392209	0.0355511	0.0360125
arid2.L	1.73012	4.17713	3.96662	3.64415	4.32535	3.62428	4.64357	4.689	4.64638	3.41935	3.72641	3.81961	3.5494	3.08147	3.27826
arid2.S	2.37449	5.18149	5.15981	4.5421	5.09577	4.59436	5.52838	5.89122	5.47069	3.86776	4.34568	4.23525	3.70412	3.20239	3.2223
arid3a.L	2.93395	3.85982	4.01804	3.61227	3.47612	3.81926	3.87753	3.84977	3.78619	3.26321	3.71994	3.70567	4.0635	4.07331	4.26366
arid3a.S	4.22961	3.82035	4.26462	3.95898	3.68226	4.30904	4.04504	4.06333	4.01324	3.68204	3.50581	3.85107	3.77857	3.70224	3.41275
arid3b.L	2.69461	4.09997	4.04791	3.72388	4.04239	3.59436	4.06364	4.02297	4.21545	4.75413	5.1765	5.32483	5.89759	5.95216	6.06315
arid3b.S	3.01017	3.34054	3.39685	3.27587	3.28968	3.29895	3.02348	2.85789	3.03245	2.92723	2.68999	2.89417	2.81065	3.36988	2.85232
arid4a.L	5.30529	1.73809	1.90321	1.99298	1.47291	1.92157	1.37908	1.21813	1.46747	1.22745	1.18568	1.19938	1.0482	0.966368	0.89383
arid4a.S	3.68106	2.84228	3.53798	2.1479	1.87107	2.33471	1.28009	1.05221	1.16747	1.10938	1.16877	1.12235	1.00324	0.920246	0.935824
arid4b.L	0.236517	0.346546	0.307757	0.267556	0.257921	0.279704	0.161579	0.147723	0.152465	0.0905125	0.106697	0.0786891	0.0842322	0.0865026	0.0896133
arid4b.S	0.115974	0.138806	0.16182	0.156726	0.133963	0.123168	0.1284	0.12637	0.123512	0.0606551	0.0771352	0.0560565	0.0435753	0.0407324	0.0332974
arid5b-like.1.S	0.0377397	0.0629381	0.0529779	0.043483	0.0446619	0.0467818	0.0183499	0.0211269	0.0155413	0.00596959	0.00811965	0.00269282	0.00816712	0.00830111	0.00577895
arid5b-like.2.L	0.0122646	0.0358279	0.054139	0.0274706	0.0427916	0.0263612	0.0157852	0.0252785	0.0219438	0.0174598	0.0290257	0.0262532	0.0562051	0.0679814	0.0834549
arid5b.L	0.153004	0.223947	0.236804	0.165687	0.154626	0.16974	0.0779771	0.0823077	0.0715229	0.0335009	0.0248546	0.0175848	0.0205882	0.0157543	0.0199008
arih1.L	0.929074	0.893662	0.887863	1.0006	0.904359	0.927089	1.00397	1.01851	1.02964	1.15744	1.1297	1.22116	1.31252	1.22844	1.42199
arih1.S	1.03491	0.877981	0.840924	0.976046	0.800272	0.857975	0.900866	0.891159	0.845542	0.84025	0.794191	0.772326	0.796182	0.743942	0.750735
arih2.L	0.933363	0.742821	0.728579	0.899616	0.815785	0.837428	0.816264	0.827254	0.724498	0.667208	0.677418	0.579528	0.404428	0.464885	0.408411
arih2.S	1.87981	1.31291	1.35993	1.49072	1.39849	1.488	1.50997	1.55242	1.43237	1.19727	1.22932	1.09282	0.718535	0.789773	0.696003
arl1.L	4.63492	2.66793	3.35739	3.44551	3.26872	3.88138	3.78511	3.6038	4.0552	5.0395	4.47721	5.08034	5.87169	6.64744	5.78465
arl1.S	1.97695	1.34686	1.27202	1.44591	1.21888	1.48092	1.12472	1.35057	1.34871	0.815763	0.965741	0.623526	0.508793	0.619178	0.435986
arl10.L	9.86856	6.10233	6.22179	6.70064	5.7865	5.83369	5.11411	5.07196	4.87	4.77184	4.25693	4.33991	3.7874	5.27083	4.40437
arl10.S	0	0	0	0.0281817	0	0	0	0.0388992	0	0	0.0365446	0.0727186	0	0.0672504	0.117044
arl10b.L	3.00528	2.89221	3.06901	2.9027	2.64182	2.91685	1.57308	1.59147	1.68277	0.643628	0.695108	0.459968	0.35269	0.316772	0.288784
arl10b.S	2.01457	2.48887	2.50261	2.46367	2.33886	2.65734	1.84417	1.85105	1.78424	0.969786	1.03747	0.806107	0.60683	0.587908	0.561707
arl13a.L	0.0336119	0.0416717	0.0452594	0.120113	0.109202	0.121731	0.0698825	0.109541	0.115651	0.0858846	0.0862225	0.0885524	0.0829415	0.0742161	0.0712644
arl13b.L	1.54189	1.14393	1.34332	2.3897	2.71219	2.68252	2.39813	2.28607	2.13866	1.76599	1.87542	1.83383	1.59292	1.63495	1.58195
arl13b.S	0.184537	0.169725	0.177086	0.269565	0.254155	0.238149	0.253	0.238866	0.205077	0.209404	0.271879	0.261912	0.257382	0.381195	0.342085
arl14.L	0	0	0	0	0	0	0	0	0	0	0	0	0	0	0
arl14.S	0	0	0	0.0380997	0	0	0	0	0	0	0	0	0	0	0.118676
arl14ep.L	6.51051	5.47562	5.3809	5.70302	5.62708	5.35452	5.45291	5.12587	4.99454	4.98402	4.46207	4.64858	3.43947	3.85945	3.67219
arl14ep.S	2.79689	1.84588	1.81059	1.61793	1.10199	1.43682	1.13096	0.957097	0.917577	1.44926	1.44097	1.51394	2.78692	2.76838	2.51983
arl14epl.L	0.0381445	0.019212	0.00725776	0.0316435	0.0262674	0	0	0.0109194	0.0487488	0.011313	0.0307753	0.0102064	0.0109254	0.0283167	0.0164276
arl14epl.S	0	0.0264364	0.0199738	0.0544281	0	0	0.0506665	0.0150254	0	0.0155671	0.0141159	0	0	0	0.0113025
arl15.L	0.18073	0.214683	0.226075	0.216801	0.190613	0.216626	0.206554	0.185029	0.208864	0.157202	0.16195	0.127248	0.100367	0.099463	0.0932114
arl15.S	0.0195004	0.0277716	0.0204709	0.029007	0.0265484	0.0364768	0.0242328	0.0361885	0.0266404	0.0255272	0.0267643	0.0201514	0.0200301	0.0146426	0.0225883
arl16.L	0.0491151	0.0247375	0.0560709	0.0509306	0.0676441	0.0377026	0.0316071	0.0702994	0.047077	0.058267	0.184924	0.183986	0.126608	0.230919	0.222099
arl2.L	8.03205	5.69621	6.03321	6.32237	5.34451	5.72512	4.73578	4.63359	4.41204	2.7684	2.53853	1.94569	1.49197	1.58311	1.34
arl2bp.L	4.24852	3.44909	3.65981	3.47223	3.44432	3.91681	3.47528	3.83417	2.86363	3.85293	3.50053	3.44909	2.20658	2.41099	2.27696
arl2bp.S	0	0.0192809	0	0.0158785	0	0	0	0	0.0244618	0	0	0	0	0	0
arl3.2.L	0	0	0	0	0.00835893	0	0.0117173	0.0208489	0.0116348	0	0.00979346	0.00974379	0.0730112	0.0180222	0.0705737
arl3.2.S	0	0.0114039	0.00861616	0.00469576	0.0103946	0.00579358	0	0.0129631	0.0144682	0.00671522	0.0182677	0.00605834	0.0129702	0.00560277	0.00487557
arl3.L	0.0699046	0.0498786	0.0465527	0.0507419	0.0802304	0.0685672	0.0712274	0.0667038	0.052114	0.048376	0.0626662	0.0218219	0.0233591	0.072075	0.0953347
arl3.S	0.12585	0.106604	0.0761901	0.123383	0.144439	0.120027	0.117801	0.127729	0.127938	0.101795	0.104613	0.125512	0.117968	0.127398	0.128108
arl4a.L	20.9105	16.6647	17.3004	13.3818	10.6446	13.3509	9.24565	9.21913	8.63522	10.6315	10.329	10.094	9.20788	10.7711	9.74064
arl4a.S	4.86951	6.56474	6.38025	6.45852	6.01047	5.67044	6.00465	5.80957	5.14257	20.098	18.0833	19.0838	16.7701	15.0368	18.1585
arl4c.L	0.555717	0.55979	0.803597	0.968113	1.12254	1.02381	1.57353	1.46355	1.42042	2.10965	2.5108	2.43859	6.11208	5.17049	8.23294
arl4c.S	0	0.0194091	0.0146644	0.319681	0.672265	0.276093	0.991956	1.16933	1.45284	11.3376	11.8975	12.3939	17.395	19.0333	19.1851
arl5a.S	3.4733	2.5108	2.54362	2.44085	2.30577	2.69181	2.05025	2.15308	2.20348	1.6897	1.61955	1.6247	1.08071	1.21192	1.13533
arl5b.L	0.814999	0.930727	0.890616	1.07742	1.2205	1.11073	1.02651	1.06547	1.09449	0.60235	0.557919	0.508443	0.24217	0.282557	0.260899
arl5b.S	2.19315	2.52267	2.16103	2.55903	2.66202	2.29984	2.11415	2.07617	1.96926	1.60084	1.52564	1.49228	1.37801	1.30899	1.46123
arl6.L	0.0443848	0.0690973	0.0859864	0.117155	0.0889152	0.103247	0.0986719	0.0970256	0.0618806	0.119671	0.065109	0.0734159	0.0184912	0.075883	0.0764604
arl6ip1.L	0.101921	0.0598896	0.0484813	0.0845506	0.0623873	0.0434657	0.071055	0.0632153	0.0976916	0.302281	0.260397	0.3318	0.647095	0.533834	0.570624
arl6ip1.S	0.0826004	0.0554705	0.0586746	0.0411137	0.0505609	0.0676342	0.063787	0.0252219	0.0281503	0.222115	0.154019	0.23575	0.378535	0.474199	0.393679
arl6ip4.L	9.76969	3.69973	4.20228	4.53982	3.90059	4.14763	4.19139	3.99529	4.03673	4.546	4.20124	4.67785	4.02553	4.5321	3.82787
arl6ip5.L	1.9101	1.74855	1.75801	1.62425	1.4181	1.60528	1.56125	1.45942	1.58083	1.27286	1.4593	1.07521	0.794702	1.00788	0.84175
arl6ip5.S	1.0785	1.4627	1.43529	1.22957	1.53792	1.3197	1.53543	1.44881	1.30132	1.42956	1.32222	1.21879	0.883568	0.984011	0.980845
arl6ip6.L	1.67673	2.20107	2.16249	1.98574	1.88087	2.23256	1.3378	1.48991	1.5417	1.74164	1.86086	2.24932	2.92931	3.04142	3.12372
arl6ip6.S	2.87113	2.78849	2.86133	2.98849	2.59142	2.69468	2.67039	2.4688	2.64468	1.64522	1.81237	1.57126	1.59505	1.52281	1.5258
arl8a.L	0.00533041	0.00536947	0.00405687	0.00884389	0.00978845	0.00545575	0.0137211	0.00610361	0.0204368	0	0	0.00285253	0.00610695	0	0.00918255
arl8a.S	0.0391666	0.0394537	0.063344	0.134027	0.11238	0.175383	0.201639	0.257875	0.20022	0.360102	0.495066	0.351076	0.684305	0.60574	0.716882
arl8b.L	0.736744	0.745248	0.830524	0.669997	0.617019	0.735138	0.52371	0.472987	0.531844	0.380329	0.374719	0.306833	0.247218	0.305118	0.265516
arl8b.S	2.63142	3.82567	3.59354	3.27056	3.39282	3.35708	2.93042	2.9597	2.85614	2.80625	3.1369	2.88629	2.17555	2.64616	2.60813
arl9.L	1.62116	1.4406	1.54126	1.71165	1.7391	1.83806	1.36292	1.26255	1.38821	0.718788	0.763348	0.560844	0.281415	0.524074	0.413739
armc1.L	5.80685	6.47925	6.43754	6.03709	5.79148	5.81599	4.69438	4.61397	4.82413	2.51722	2.36041	2.03242	1.54878	1.92257	1.53839
armc1.S	1.89112	1.54525	1.52674	1.66156	1.85327	1.73854	1.67861	1.63563	1.63505	1.24148	1.32618	1.22639	0.864514	0.799145	0.850554
armc10.L	0.520375	0.454297	0.567668	0.719479	0.613168	0.621381	0.446503	0.436962	0.68721	0.401271	0.475822	0.464126	0.327901	0.223197	0.366045
armc2.L	0.0572857	0.104314	0.0846828	0.0932172	0.0819316	0.073291	0.0808196	0.0756868	0.0957379	0.0431285	0.0663651	0.0400887	0.0290292	0.0359838	0.0246711
armc3.L	0	0.0015266	0.00115341	0.0012572	0.00139148	0.00465338	0.00390105	0.00347064	0.0019368	0.0107873	0.0163028	0.0145981	0.026044	0.0195005	0.0456871
armc4.S	0.0109254	0.00628882	0.00475148	0.0161846	0.0179131	0.0143772	0.0130572	0.016978	0.0169547	0.0166643	0.0243453	0.0242218	0.0527501	0.0494354	0.0537738
armc5.L	0.37147	0.582877	0.424078	0.533355	0.544405	0.541062	0.947015	0.66257	0.602555	1.42376	1.26798	1.6209	1.71872	1.35053	1.76594
armc6.L	1.66586	1.17725	1.24328	1.45158	1.3339	1.33495	1.33796	1.25688	1.41107	1.50901	1.6045	1.44433	1.66443	1.62971	1.76299
armc7.L	5.46333	3.84776	3.3936	4.51959	3.75871	3.83171	3.52561	3.17147	2.87844	2.43727	2.65208	2.08484	1.2379	1.34061	1.10107
armc8.L	0.310485	0.305887	0.294731	0.307102	0.253751	0.293341	0.24372	0.212923	0.246366	0.133574	0.121122	0.129637	0.0899065	0.0878057	0.0852256
armc8.S	0.598522	0.505359	0.523084	0.459695	0.46804	0.554778	0.427578	0.50823	0.458948	0.357417	0.328439	0.259115	0.171044	0.205017	0.215479
armc9.L	0.5862	0.610616	0.612045	0.49638	0.401879	0.46221	0.372207	0.363956	0.296337	0.216356	0.220477	0.189615	0.171133	0.183093	0.168305
arnt.L	0.195529	0.278463	0.217575	0.233799	0.238959	0.209788	0.189177	0.135879	0.182676	0.0847863	0.107345	0.067833	0.0772461	0.105443	0.0720123
arnt.S	0.317692	0.295404	0.266588	0.375725	0.31563	0.313491	0.312433	0.324599	0.283167	0.289915	0.368044	0.333047	0.37704	0.372507	0.384499
arnt2.L	0.00438917	0.00884267	0.00556752	0.00364112	0.01209	0.00449238	0.00753216	0.00837639	0.00560937	0.010414	0.0157387	0.0109612	0.0134096	0.0115851	0.013862
arnt2.S	0.00324807	0.00163594	0	0	0	0.00166222	0.00627069	0	0	0.00192665	0.00698818	0.00521455	0.0186063	0.0160748	0.0153872
arntl.L	0.185555	0.144435	0.150851	0.248389	0.247813	0.228766	0.227965	0.188327	0.258699	0.120071	0.17239	0.0992988	0.082136	0.0960061	0.116237
arntl.S	0.95611	1.26947	1.22072	1.11803	0.889348	1.09799	1.00269	1.12103	1.12075	0.664745	0.719298	0.601949	0.462978	0.399988	0.391133
arntl2.L	0.30207	0.397725	0.30955	0.384761	0.4739	0.357862	0.489804	0.571938	0.559311	0.51355	0.463117	0.414946	0.517751	0.560313	0.510124
arntl2.S	0.247994	0.274383	0.263003	0.475537	0.530058	0.436914	0.533717	0.702935	0.59231	0.395488	0.502943	0.500392	0.358646	0.414476	0.42021
arpc1b.L	1.55672	0.925518	0.983251	0.918629	0.943064	0.923964	1.06892	1.05665	0.933215	1.2661	1.16102	1.15942	1.16295	1.02856	1.11623
arpc1b.S	0.359747	0.275726	0.196419	0.353581	0.394934	0.352197	0.286868	0.402974	0.344818	0.357196	0.349137	0.322255	0.434555	0.441229	0.474898
arpc2.L	1.25633	0.880815	0.879676	1.12559	0.981267	1.08699	1.09954	1.1662	1.06612	1.34735	1.38393	1.33029	1.30885	1.43254	1.15715
arpc2.S	3.06151	1.99708	1.79034	2.26457	2.21589	2.15404	2.17872	2.17408	2.29495	2.59169	2.22294	2.51771	2.46793	2.27178	2.42025
arpc4.S	1.86853	2.52164	2.48358	2.68483	2.54472	2.3517	2.23231	2.71285	2.36514	1.46366	1.57727	1.45445	1.16768	0.716786	0.908677
arpc5.L	13.696	13.9461	14.3609	13.0389	12.5479	13.237	12.4235	13.0272	14.3498	14.3434	13.0169	12.2827	11.3086	11.3297	11.0201
arpc5.S	5.77604	6.4748	6.11687	6.35607	6.01957	6.13419	5.71854	6.54604	6.94015	6.78203	6.40472	5.90726	5.39581	5.93216	5.29828
arpc5l.L	1.46132	1.02435	1.04339	1.50596	1.69447	1.34149	2.12803	2.20806	1.75206	2.14468	2.57275	2.4952	2.25673	2.42314	1.93345
arpc5l.S	0.0339468	0.0366381	0.0405998	0.0422419	0.0289426	0.0248179	0.0218458	0.0499769	0.0402853	0.0172596	0.0286928	0.0181664	0.0138901	0.00960021	0.0313282
arpin.L	1.89882	0.983309	1.34847	1.34225	1.23392	1.43707	0.981001	1.00291	1.24753	0.793183	0.697664	0.65119	0.528541	0.602223	0.477988
arpp19.L	7.94031	7.10715	7.56892	7.59394	7.65005	7.55798	8.38536	8.66169	8.97685	10.3674	9.31673	10.2082	9.07912	9.58781	8.91669
arpp19.S	8.71992	6.26026	6.50253	7.21965	7.36482	6.83763	8.18881	8.65781	8.15297	9.37429	8.6593	9.38146	8.06379	9.43509	8.31813
arr3.L	0	0	0	0.00296483	0	0	0	0.00409235	0	0	0	0	0	0	0
arrb2.L	3.92589	4.29948	4.40646	4.16169	3.89036	4.08861	3.60256	3.71331	3.43069	2.59588	2.65693	2.38051	1.65689	1.69733	1.9595
arrb2.S	0.710708	1.67843	1.71437	1.54765	1.57519	1.5195	1.61855	1.49422	1.52138	1.6652	1.61403	1.65444	1.31184	1.15485	1.30934
arrdc1.L	2.17392	2.83121	2.94672	2.51718	2.54902	2.30723	2.34025	2.36447	2.05989	2.15711	2.12262	1.93382	1.85975	2.08363	2.39124
arrdc1.S	5.37703	6.99162	6.70227	5.96721	4.9874	4.97558	2.95183	2.64499	2.75576	1.32786	1.269	1.18623	0.942912	1.26538	0.964093
arrdc2.L	0.0602504	0.0696834	0.0747274	0.0888568	0.127032	0.102779	0.114883	0.109873	0.082704	0.177369	0.199243	0.210174	0.214753	0.31806	0.271012
arrdc2.S	0.0757501	0.0697648	0.0609464	0.0772035	0.085449	0.0974681	0.0668537	0.0743469	0.0636173	0.100135	0.151334	0.14825	0.123979	0.156382	0.113715
arrdc3.L	0.81607	0.779622	0.709251	0.847326	0.739623	0.932258	0.833488	0.669183	0.962197	2.742	3.20002	4.09103	3.74586	4.05439	4.32177
arrdc3.S	2.7578	2.72936	2.74001	2.73288	2.79322	2.83912	2.67244	2.45131	2.38622	2.78156	3.27836	3.38232	3.55296	3.79713	3.88196
arrdc4.L	0.366251	0.534813	0.464578	0.572333	0.623032	0.488194	0.372725	0.419377	0.460813	0.202091	0.250445	0.203594	0.139869	0.179854	0.198083
arrdc4.S	0.229683	0.54131	0.580492	0.801698	1.05046	0.833883	1.58963	1.70702	1.62829	1.2493	1.7249	1.37756	1.23628	1.20105	1.4371
arsa.L	0.0168306	0.00339078	0.0204951	0.00279243	0.0216347	0.0137811	0.0259943	0.0192719	0.0344153	0.0399334	0.047074	0.0180135	0.0886993	0.113281	0.0927794
arsa.S	0.704998	0.56475	0.659203	0.640545	0.634979	0.549772	0.643804	0.715002	0.660726	0.38632	0.38281	0.337751	0.265388	0.186083	0.237113
arsb.L	0.0815252	0.0550067	0.0643887	0.0867717	0.0762664	0.0590394	0.0732515	0.0792601	0.0678215	0.0666064	0.0744624	0.0798469	0.0828281	0.0753653	0.0841322
arsd.L	0.136197	0.204198	0.180798	0.18393	0.183216	0.217205	0.207907	0.203102	0.242876	0.217939	0.143106	0.213571	0.166925	0.144214	0.122768
arsg.L	0.00697882	0.00702996	0.00531144	0.0231577	0.0192232	0.0250002	0.0134732	0.0159822	0.0133784	0.00827921	0.0112611	0	0.00399775	0.020723	0.00601111
arsh.L	0.574445	0.522968	0.473785	0.582219	0.613506	0.592873	0.569203	0.536675	0.623561	0.729958	0.574	0.583951	0.531461	0.497218	0.556898
arsi.S	0.0300079	0.0259095	0.0130505	0.00355623	0	0	0	0	0.0109572	0	0	0.0091763	0.0245568	0.0424314	0.0553862
arsj.L	0	0	0.00118205	0.00128842	0	0	0	0.0017784	0	0	0.00334151	0	0.00533812	0	0.00133775
arsj.S	0.0193872	0.0234351	0.0250839	0.0144747	0.0195808	0.0198431	0.00748574	0.00443987	0.0123884	0.00689991	0.0125134	0.0186749	0.00666346	0.00575686	0.0166989
arsk.L	0.0192197	0.0322676	0.0536352	0.0372029	0.0588233	0.0590151	0.0577195	0.058687	0.0491258	0.0532024	0.0758102	0.0754257	0.0880788	0.0887778	0.143474
art1.L	0	0	0	0.00586709	0	0	0	0	0.0180772	0	0	0.00756955	0.0162055	0	0
art1.S	0	0	0	0	0	0	0	0	0	0	0	0	0.0206881	0	0
art5.L	0	0	0	0.0063536	0.00703218	0.007839	0.0197149	0.00876986	0.00978811	0.0272581	0.0329561	0.0409861	0.052648	0.0758083	0.0527751
art5.S	0	0	0	0	0	0.00753358	0	0	0	0	0	0.00787784	0	0	0
artn.L	0	0	0	0.00384894	0.00142001	0.00158293	0.00597154	0.00177089	0.00395302	0.00733895	0.0116459	0.00496579	0	0.00459238	0.00266422
artn.S	0.00512156	0.00515909	0.00519722	0.00708115	0.0109724	0.00524199	0.0109862	0.0175934	0.0218179	0.06886	0.112026	0.133384	0.119309	0.111526	0.176455
arv1.L	1.13186	0.733663	0.898888	0.808318	0.700356	0.800858	0.399028	0.51278	0.540872	0.15179	0.169404	0.115874	0.0563803	0.0779352	0.0508649
arv1.S	0.28039	0.279503	0.208954	0.261678	0.214538	0.289973	0.191717	0.200664	0.160506	0.0831591	0.125678	0.0718984	0.0568858	0.063601	0.0477989
arvcf.L	1.9611	2.61812	2.58049	2.4698	2.58226	2.46294	2.59761	2.47233	2.43665	1.71552	1.77579	1.7113	1.32706	1.23334	1.16255
arvcf.S	1.21325	1.75411	1.70437	1.54267	1.78614	1.67662	1.8007	1.73601	1.74325	1.11493	1.10792	1.02261	0.552701	0.552442	0.543257
arx.L	0.118562	0.109478	0.109034	0.135239	0.213184	0.222475	0.120805	0.0791932	0.0947015	0.111351	0.0584568	0.121608	0.0113195	0.034228	0.0127652
arx.S	0.0780582	0.137603	0.126243	0.279255	0.259806	0.229694	0.106745	0.167589	0.162108	0.0463016	0.104963	0.06788	0.061483	0.0772624	0.0756386
as3mt.1.L	0.0317133	0.0248467	0.0134091	0.0233853	0.0291182	0.0396722	0.0136056	0.0282438	0	0.0459832	0.0113718	0.0263996	0.0686297	0.0837068	0.0789124
as3mt.2.L	0	0	0	0.00342628	0	0	0	0.00472929	0.0052784	0	0	0	0.00473188	0.0163524	0
asah1.L	1.6997	1.59832	1.59637	1.47002	1.29913	1.29087	0.954172	1.04041	1.14966	0.638173	0.573819	0.387057	0.331458	0.272938	0.272556
asah2.L	0	0	0	0	0	0	0	0	0.00481443	0.0044691	0	0	0	0.00372875	0.00324478
asap1.L	0.122226	0.372298	0.358807	0.301772	0.309954	0.288923	0.254696	0.249921	0.2715	0.20024	0.147137	0.168194	0.106691	0.0806535	0.122824
asap1.S	0.113739	0.492554	0.484599	0.413572	0.431391	0.348153	0.493891	0.45157	0.42385	0.269865	0.291591	0.299214	0.243567	0.144144	0.201428
asap2.L	0.154926	0.397248	0.376178	0.282238	0.290155	0.282902	0.224891	0.194534	0.201934	0.0981629	0.11742	0.10599	0.0837056	0.106297	0.110698
asap2.S	0.21671	0.364729	0.366859	0.309245	0.283726	0.298023	0.22038	0.242528	0.194895	0.103154	0.0925783	0.0758823	0.0485322	0.0516391	0.0499297
asap3.L	0.339899	0.513584	0.469117	0.460831	0.456482	0.477702	0.460323	0.534427	0.512193	0.309948	0.379287	0.312207	0.232487	0.241027	0.192265
asap3.S	0.011634	0.00781284	0.00590294	0.00643414	0.0249247	0.019846	0.00998243	0.0133216	0.0099122	0.0138018	0.0125152	0.0124517	0.0177718	0.0153539	0.0167013
asb1.L	1.55084	1.38088	1.18031	1.45883	0.966242	1.11962	1.03365	1.23671	1.16795	1.37986	0.849048	1.3338	1.84022	2.15178	2.02754
asb11.L	0	0	0	0	0	0	0	0	0	0	0	0	0	0	0
asb12.2.L	0	0.00748883	0	0.0370039	0.027304	0.0152183	0.0191369	0.0340509	0.0380045	0.0176392	0.0319898	0.0238707	0.0511043	0.0441513	0.0512278
asb12.2.S	0	0	0	0.00794268	0	0	0	0	0	0	0	0	0	0	0
asb12.L	1.54411	1.45821	1.34963	1.25092	1.19623	1.33348	0.838416	0.676845	0.693764	0.37209	0.272518	0.20658	0.19349	0.214926	0.207812
asb13.L	0.870949	0.589253	0.672756	0.700945	0.704195	0.612026	0.518655	0.327466	0.315648	0.2159	0.265693	0.250432	0.163823	0.167267	0.123164
asb14.1.L	3.50246	1.28296	1.19349	1.19193	0.909942	1.3606	1.21405	1.32164	1.00205	1.09071	1.07467	1.06495	0.962137	1.31973	1.11759
asb15.L	0.0168689	0.0441805	0.053922	0.0335854	0.0247816	0.031078	0.017369	0.0270421	0.0129351	0.0200121	0.0326639	0.00722182	0.0193264	0.0233757	0.0174357
asb16.L	0.0411452	0.0103617	0.0469722	0.0170664	0.0188892	0.0421127	0.0264782	0.0353351	0.0394378	0.036609	0.0110654	0.0110093	0.0117848	0.0203629	0.0177199
asb18.L	0	0	0	0	0	0	0.0134024	0	0.0266162	0	0.0112019	0	0.0357906	0.010307	0.0448463
asb18.S	0	0	0	0	0	0	0	0	0	0	0	0	0	0	0
asb2.L	0.00306659	0.0185344	0.00933569	0.0127198	0.0168939	0.0125548	0.00789377	0.0105342	0.0117573	0.003638	0.00329886	0.0196928	0.00702667	0.00607066	0.0211309
asb2.S	0.0796973	0.103589	0.0821792	0.221803	0.228969	0.142092	0.165444	0.12364	0.124853	0.0792981	0.0995619	0.126573	0.100144	0.139957	0.121792
asb3.S	0.137495	0.111733	0.115197	0.136107	0.123061	0.131267	0.110045	0.0899651	0.0930276	0.0973206	0.0770618	0.0791442	0.0767769	0.0457456	0.0497602
asb4.S	0.00436456	0	0	0.00362071	0	0.00446719	0.00561745	0	0	0	0.00939029	0	0	0	0.0075187
asb5.L	0	0	0.00284206	0.00464672	0.00857168	0.00191103	0.00720929	0.00213795	0.00477237	0.00664509	0	0	0.00427825	0.00554426	0.00643288
asb5.S	0	0.00208514	0.00472624	0.00515155	0.0209064	0.00635593	0.0133209	0.00474045	0	0.00491135	0.00668026	0.0110773	0.00474305	0.00819546	0.00713175
asb6.L	2.59077	2.24906	2.47676	2.20165	2.24339	2.45767	2.03322	1.80889	2.14005	1.58674	1.32553	1.62314	1.37551	1.35515	1.16112
asb6.S	8.76492	8.89696	8.42305	8.20932	7.51612	7.77213	6.20367	5.39586	5.26527	3.62577	2.79533	2.76674	2.71483	2.69196	2.41214
asb7.L	0.304164	0.257292	0.228526	0.44157	0.429653	0.393137	0.594745	0.627359	0.495871	0.670794	0.794935	0.807598	0.72599	0.779678	0.730543
asb7.S	0.320178	0.337074	0.337123	0.413393	0.36913	0.349883	0.384202	0.405213	0.310737	0.37127	0.372916	0.414826	0.350273	0.402695	0.396046
asb9.L	0.181688	0.128791	0.0665787	0.0893171	0.0864994	0.0413245	0.0346434	0.0539369	0.0429995	0.0478983	0.0289554	0.0360107	0	0.0399634	0.0347765
ascc1.L	0.124776	0.0979163	0.121285	0.111652	0.115424	0.106664	0.107063	0.110234	0.124824	0.114208	0.14026	0.127044	0.122073	0.111478	0.11794
ascc2.S	1.43451	1.74659	1.77533	1.93768	1.92701	1.78424	2.33196	2.11752	2.2199	2.34924	2.01618	2.24293	2.0758	1.67917	1.61433
ascl1.L	2.71848	2.68252	2.30122	3.40577	2.2668	3.1799	0.749754	0.730558	0.53177	0.493627	0.447611	0.445341	0.699177	0.658964	0.430077
ascl1.S	0.352171	0.270287	0.248885	0.479961	0.377245	0.50635	0.151088	0.124817	0.0857287	0.089527	0.0992215	0.0807694	0.0768525	0.091295	0.0794456
ascl2.L	0	0.00804681	0	0.0331341	0.0513422	0.0408806	0.0411255	0.128058	0.0612542	0.104244	0.0687466	0.102597	0.2288	0.166044	0.178895
ascl2.S	0.0231388	0.0310779	0.0176105	0.0319921	0.0283272	0.00789431	0.029781	0	0.0295715	0.0183003	0.00829715	0.00825506	0.00883657	0.0229029	0.0199303
asf1a.L	0.161097	0.0730249	0.0980862	0.113595	0.15531	0.156641	0.145139	0.156795	0.144118	0.0668902	0.0693196	0.034484	0.0922829	0.0239182	0.0555035
asgr2.L	0.00440783	0.00888027	0.0100641	0.0036566	0.00809428	0.00902297	0	0.00504721	0	0.0156875	0.00948339	0.0141529	0.0201999	0.0305403	0.0151865
ash1l.L	0.36236	1.39424	1.45578	1.18763	1.00358	0.991042	0.833365	0.897863	0.827502	0.451022	0.466489	0.387829	0.435566	0.405704	0.34793
ash1l.S	0.601674	1.40501	1.25378	1.27585	1.18907	1.11803	1.12225	0.991056	0.927253	0.356893	0.420537	0.383968	0.261723	0.226114	0.239722
ash2l.L	1.91938	4.22145	4.38659	3.41264	3.12067	3.43368	4.05945	4.04608	4.27689	3.90487	4.25376	4.06443	3.58834	3.36958	3.49121
ash2l.S	2.79243	3.50663	3.75334	3.38567	3.52972	3.52445	3.92464	4.07989	3.70458	3.47301	3.71383	3.20912	3.24744	3.12562	3.27308
asic1-like.L	0.00252018	0.00913915	0.00652142	0.0167254	0.0120326	0.0154767	0.0123258	0.0167373	0.016104	0.00896935	0.0124709	0.00701303	0.00808452	0.0134703	0.0138926
asic1-like.S	0.000481161	0.00242344	0.000732405	0.0107772	0.00883577	0.00837209	0.0569741	0.0584013	0.0590329	0.0234036	0.0284683	0.0226592	0.0143327	0.0157165	0.0207221
asic2-like.2.L	0.00736212	0.00463505	0.00840475	0.0106879	0.0126744	0.0160124	0.018951	0.0347739	0.0376353	0.0360275	0.0494984	0.0246237	0.0896181	0.0756033	0.102253
asic2-like.2.S	0.036293	0.0330533	0.0268651	0.0272205	0.0278454	0.0274782	0.0556695	0.0483888	0.0444764	0.0672375	0.0647133	0.034587	0.0620855	0.0752906	0.0496741
asic3.S	0.0252133	0.00952429	0.00959469	0.0732067	0.0463003	0.0451609	0.085184	0.0505236	0.0161114	0.0112168	0.044075	0.0337319	0.036108	0.0343149	0.0244318
asic4.L	0.000604369	0	0.000459974	0.000501366	0.000554914	0.00185574	0.00155572	0.00207611	0.000772386	0.000716984	0.00130029	0.000646848	0.00138483	0.00358925	0.00208226
asic4.S	0.0015872	0.0074612	0.00805323	0.00833904	0.00388618	0.00541507	0.010895	0.00484647	0.0101422	0.00313825	0.00455311	0.00169876	0.00181842	0.00157102	0.00501274
asic5.S	0	0	0	0	0	0	0	0	0	0	0.00893753	0.0044461	0.0285558	0.00822354	0.0357809
asip.L	0	0	0	0	0	0	0	0	0	0	0.0085442	0	0.00909969	0	0.0136825
asip.S	0	0.0421159	0	0	0	0	0	0	0	0.0496	0	0.0447481	0	0	0
asl.L	0.554861	0.771852	0.764151	1.43203	1.73054	1.29808	0.974857	0.897552	0.960494	0.623423	0.521093	0.383339	0.417069	0.325455	0.356545
asmt.L	0	0	0	0	0.00998682	0	0	0.0124546	0	0	0	0	0.0124614	0	0.00936864
asmt.S	0.00260238	0	0	0.00215886	0.00477886	0.00266358	0.0100483	0.00297987	0.00332586	0.0061746	0.00559899	0.0111412	0.00894451	0.0154551	0.00224153
asmtl.L	6.33227	5.69767	6.2476	5.83385	5.40544	5.73751	5.99174	6.47667	6.44154	6.17644	5.52302	6.17737	4.93941	4.55314	4.51547
asna1.L	0.604479	0.641384	0.564337	1.2503	1.73165	1.40237	1.4004	1.35664	1.57595	1.45335	1.30053	1.55272	1.44048	1.34821	1.38842
asna1.S	2.70214	1.91102	1.73358	2.18985	2.07994	2.14612	2.23287	2.29378	1.98587	2.26542	2.22206	2.39113	2.13774	2.38428	2.26832
asns.L	0.0413388	0.0263001	0.0298063	0.0270738	0.0359584	0.0378572	0.0252026	0.0498265	0.0556118	0.0490417	0.0421295	0.0209579	0.032405	0.0258426	0.0356066
asnsd1.L	4.42057	2.95808	2.96132	2.87979	2.68663	2.73189	2.25422	2.5399	2.49302	2.50705	2.27898	2.10466	2.27094	2.63153	2.55195
aspa.L	0	0.0332439	0	0.0273775	0.0707035	0.0112594	0	0	0.0702945	0.026101	0	0.0235478	0.0378098	0.0326656	0.00947528
aspdh.S	0	0	0	0.0030371	0	0	0	0.0041921	0	0	0.00393835	0	0	0	0.0031534
aspg.L	0.637553	1.3123	1.28115	1.14009	1.20063	1.22852	1.08223	1.10809	1.07461	0.94351	0.999022	0.922585	0.730432	0.645542	0.745271
aspg.S	0	0	0	0	0.0619102	0	0	0	0	0.039996	0	0.0360835	0	0	0
asph.L	0	0	0	0	0	0	0	0	0	0	0	0	0	0	0
asph.S	0	0.00392252	0.00169351	0.00323033	0.00459686	0.00284682	0.00501179	0.00509579	0.00568745	0.00263975	0.00418892	0.00416768	0.00701055	0.00385428	0.00862464
asphd2.L	0.577264	0.691096	0.680869	0.619286	0.568877	0.575372	0.480404	0.505266	0.436467	0.25457	0.235715	0.168207	0.115998	0.119661	0.0859068
asphd2.S	0.313932	0.428295	0.43958	0.38685	0.386189	0.408661	0.266751	0.277454	0.294088	0.0813556	0.0852471	0.0799216	0.0314271	0.063353	0.0564429
aspm.L	3.06575	6.99298	6.4705	5.55857	6.99775	5.62023	5.92809	5.47823	6.01484	2.4984	2.95787	2.82835	2.87899	2.37336	2.59176
aspn.L	0	0	0	0	0	0	0	0	0	0	0	0	0	0	0
aspn.S	0	0	0	0.00574165	0.00635487	0	0	0.00792519	0	0	0	0	0	0.00685068	0.023846
aspscr1.S	2.5056	1.97751	1.9982	2.1283	1.84926	1.80068	2.03675	2.13119	2.16797	2.16891	2.07635	2.03694	2.15983	1.90454	2.26401
asrgl1.L	0.265344	0.627385	0.681575	0.553361	0.582007	0.531851	0.71623	0.763803	0.687641	0.64269	0.535204	0.552211	0.578444	0.357481	0.565027
ass1.S	0.164616	0.11193	0.16757	0.187771	0.124695	0.187442	0.0688581	0.0612608	0.10256	0.0146468	0.0221356	0.013214	0.0188598	0.0142571	0.0194961
aste1.L	0.708501	1.1081	1.34807	0.958962	0.690469	0.922354	0.439943	0.412752	0.381249	0.191697	0.233998	0.192901	0.313294	0.270669	0.321188
astn1.L	0.000346081	0.000697235	0.000790188	0.00143549	0.00158881	0.00283376	0.00133628	0.00356654	0.00265376	0.000410568	0.00186147	0.000740813	0.00198249	0.000685107	0.000596185
astn1.S	0.000396665	0.000399572	0.00120758	0.00131624	0.00145682	0.00243595	0.00102106	0.00136261	0.00152082	0.000470577	0.00512051	0.00382091	0.00545342	0.00628194	0.00580825
astn2.L	0.00446958	0.00900466	0	0.00741565	0.0123115	0	0	0.0255895	0.00571214	0.0106048	0.00961624	0.00478373	0.00512071	0	0.00384981
astn2.S	0	0.00332433	0.00753503	0.00547541	0	0.00337775	0.00849497	0.00377885	0	0.0156603	0.0106503	0	0.0113428	0.013066	0.00852761
asun.S	11.2624	8.0729	8.16219	9.24953	8.87829	8.50137	9.63315	9.82122	9.18169	11.3328	11.3439	11.6434	11.3935	10.966	11.2881
asxl1.L	10.7205	16.711	15.03	11.698	11.4271	11.9193	10.9704	11.3223	11.2065	11.5988	11.8061	12.3699	13.0664	11.8792	12.5562
asxl1.S	12.0051	18.111	17.2028	14.0867	14.1118	13.9365	11.9024	12.4602	12.725	13.7776	14.074	15.7879	19.188	18.1273	18.7799
asxl2.S	0.0812007	0.47909	0.565031	0.324779	0.375443	0.332441	0.261275	0.235769	0.274262	0.0722484	0.115428	0.102427	0.0897076	0.0775025	0.0599495
asxl3.L	0.41537	0.763378	0.722048	0.668767	0.738689	0.649026	0.570457	0.480311	0.538173	0.256589	0.297887	0.276209	0.274078	0.25625	0.261802
asxl3.S	0.384576	0.712952	0.71868	0.574409	0.628298	0.56271	0.612325	0.517889	0.534178	0.233473	0.265121	0.224162	0.159279	0.167989	0.143853
asz1.L	0.0335258	0.0305552	0.0157955	0.0317852	0.0571674	0.0245101	0.0472593	0.0530132	0.0285641	0.0795457	0.106478	0.0956861	0.177417	0.180142	0.182888
atad1.L	0.963392	1.04939	1.08404	1.21601	1.16389	1.0521	1.0323	0.791724	0.877759	0.590592	0.466115	0.468685	0.411922	0.255502	0.32954
atad1.S	3.66912	2.75809	3.16137	3.30126	3.04097	3.18969	3.03151	2.81874	2.50486	1.98726	2.16332	1.70186	0.979063	1.19935	1.06199
atad2.L	3.21398	3.63238	3.74309	3.71862	3.71282	3.7056	4.04172	4.08297	3.90481	3.8314	3.83943	3.57733	2.84161	2.23061	2.72984
atad2.S	2.57513	4.23632	4.29263	3.75411	4.0014	3.78223	4.53724	4.36117	4.38631	3.96601	4.03186	3.70806	2.86368	2.41796	2.7249
atad2b-like.S	0.566382	0.454868	0.491737	0.514766	0.475788	0.467657	0.426507	0.430542	0.390051	0.300669	0.371201	0.316467	0.218797	0.236138	0.215738
atad2b.L	0.896876	1.34957	1.31275	0.999865	1.05869	1.06413	0.884702	0.858354	0.867825	0.586713	0.64739	0.597121	0.37116	0.391614	0.399657
atad3a.L	1.96946	1.76635	1.6682	1.48683	1.36424	1.45061	0.882107	0.869182	0.803184	0.45256	0.418718	0.372305	0.205933	0.175355	0.15705
atad3a.S	1.74319	1.49017	1.43113	1.217	0.981967	1.16665	0.645228	0.584109	0.546271	0.217025	0.215717	0.141199	0.0967331	0.0870542	0.0833308
atad5.L	8.48766	19.6412	19.0805	13.5935	14.2494	13.6698	11.6775	10.8685	11.2071	7.3706	8.22586	8.17224	7.50852	5.80488	6.62146
atad5.S	2.79189	6.7948	5.82396	4.98997	5.84412	4.68609	5.15831	5.0792	5.81652	4.60553	5.04213	5.19468	4.48662	3.76526	4.11617
atat1.L	0.420842	0.278746	0.331263	0.337161	0.307006	0.309777	0.274534	0.343261	0.235764	0.177818	0.272871	0.215955	0.211353	0.228247	0.248278
atat1.S	1.77029	1.27599	1.25299	1.10706	1.13638	1.10222	0.800206	0.69861	0.658434	0.425086	0.39171	0.478862	0.288473	0.448605	0.465452
atcay.L	0	0	0.00111657	0.00608522	0.0121233	0.0135142	0.00188822	0.00335977	0.00937466	0.0104427	0.0063128	0.00785098	0.0100848	0.00871274	0.00631824
atcay.S	0	0	0.00121816	0	0	0	0	0.00366548	0.00204553	0.00379762	0.0103308	0.0137045	0.0348411	0.0633701	0.0289512
ate1.L	0.561286	0.653153	0.69323	0.674197	0.700642	0.723467	0.618802	0.564417	0.496068	0.302194	0.291817	0.250209	0.179398	0.189918	0.196612
ate1.S	0.0634908	0.105858	0.102475	0.0808212	0.118601	0.092994	0.0648095	0.0789676	0.0797424	0.0610362	0.0412154	0.0328051	0.0426408	0.0205867	0.0433724
atf1.L	3.20219	4.6693	4.41409	3.78031	3.68033	3.7015	3.8476	3.85898	3.82053	3.12145	3.44473	3.21156	2.57834	2.3162	2.41098
atf1.S	7.92725	8.88686	9.05884	8.56992	8.48807	8.56651	8.88273	8.58969	9.03013	9.06637	8.88826	8.61358	6.38627	6.35014	6.28813
atf2.L	0.331038	0.267311	0.244806	0.245712	0.214118	0.272978	0.186296	0.170345	0.188411	0.0779084	0.105248	0.0731563	0.0368516	0.0411237	0.0288598
atf2.S	0.0381847	0.085671	0.076617	0.070553	0.0541837	0.0604004	0.0625494	0.0616104	0.0732003	0.0226499	0.0392098	0.0241496	0.0278393	0.0137438	0.0239199
atf3.L	0.0875993	0.0650198	0.122813	0.321277	0.389456	0.311448	0.350104	0.253404	0.294611	0.164087	0.213267	0.0937564	0.36975	0.324008	0.321666
atf3.S	0.278625	0.477134	0.4538	1.40532	1.44797	1.1293	1.0041	1.00817	1.03264	0.376818	0.671393	0.584489	0.37029	0.523991	0.667171
atf4.L	17.9182	13.0264	12.2208	27.0567	36.628	27.7412	42.5613	41.7995	40.7068	45.7689	46.9949	43.8709	42.0684	51.9312	44.3073
atf4.S	4.74437	3.71172	3.44588	8.27114	8.99974	9.16958	11.0347	10.479	10.0029	16.8852	15.3889	14.8211	17.3827	19.6183	17.1342
atf5.L	3.25053	2.48104	2.32113	2.79902	2.55919	2.63155	2.7129	2.40473	2.70368	2.06092	2.3007	2.31383	1.59224	2.09398	1.8222
atf6.L	0.0399225	0.078196	0.0742726	0.0760499	0.0699173	0.0665887	0.095153	0.0931199	0.0736971	0.183306	0.189282	0.167749	0.208364	0.237093	0.209504
atf6.S	0.00202552	0.0051009	0.00462474	0.00672123	0.0111586	0.00518287	0.00782088	0.00347899	0	0.00841029	0.00762628	0.00758759	0.00928239	0.00701704	0.0122126
atf6b.L	1.46938	1.96841	1.88629	1.37575	1.20359	1.36976	0.376667	0.363033	0.40908	0.531633	0.524706	0.538358	0.925543	1.25827	0.987297
atf6b.S	0.620854	0.923673	0.886884	0.454293	0.24556	0.368237	0.09425	0.120308	0.0813799	0.0604341	0.123301	0.0408918	0.0802493	0.103997	0.109695
atf7.L	0.801253	2.21348	2.21752	1.40996	1.49367	1.08103	1.18751	0.973083	0.977458	0.691312	0.587688	0.506746	0.653713	0.624855	0.491469
atf7.S	0.442525	0.548638	0.597312	0.423583	0.290844	0.398734	0.220277	0.185146	0.210268	0.0987148	0.106805	0.103227	0.0985819	0.103888	0.0961052
atf7ip.L	0.840355	0.918533	0.975272	0.665196	0.519105	0.70588	0.334103	0.32117	0.28958	0.25837	0.266232	0.293136	0.433502	0.438757	0.450971
atf7ip.S	1.07057	0.451767	0.447766	0.353043	0.230243	0.340568	0.161373	0.11734	0.127882	0.0915351	0.115425	0.11871	0.157459	0.167062	0.17757
atf7ip2.L	1.10547	1.27406	1.3041	1.14094	1.00904	1.08821	0.539831	0.472824	0.552654	0.493727	0.570119	0.560268	0.450732	0.463428	0.476092
atf7ip2.S	0	0	0	0	0	0	0	0	0	0	0	0	0	0	0.0142141
atg10.L	0.00195174	0.00983022	0.00668444	0.00728597	0.0143362	0.00499409	0.00879202	0.0100568	0.00748299	0.00231542	0.00629871	0.00417785	0.00335411	0.00772737	0.00504331
atg101.L	7.89722	6.18123	5.89701	5.77592	5.39782	6.12804	4.75956	4.343	4.50102	2.63546	2.27321	2.1022	1.03979	1.75641	1.12008
atg101.S	12.7622	7.17242	7.31833	7.53812	6.62476	7.20438	6.14436	5.76149	5.58114	5.00383	4.65409	4.39823	4.69252	4.88637	5.2451
atg13.L	0.154435	0.203241	0.21043	0.20457	0.230993	0.221803	0.211591	0.208211	0.171902	0.165482	0.192928	0.213277	0.171226	0.192309	0.169494
atg13.S	0.859593	1.21452	1.19573	0.858649	0.778907	0.784247	0.631903	0.659874	0.576026	0.269264	0.320355	0.298056	0.167825	0.146585	0.15113
atg14.L	0.947495	1.08447	1.01782	0.848123	0.850998	0.753095	0.528332	0.505514	0.54771	0.422666	0.46936	0.511191	0.346067	0.324537	0.366917
atg16l1.L	1.45791	1.69901	2.03249	3.48656	4.78001	4.22552	4.15364	3.7711	3.88139	6.14666	5.66853	5.70172	3.77632	3.42893	3.10257
atg16l1.S	2.60388	2.86204	2.87803	4.39334	6.18663	5.94792	5.32958	5.41448	5.11587	5.95827	5.23749	6.40117	4.57323	4.91305	3.96971
atg2a.L	0.28179	0.508151	0.501695	0.423698	0.45971	0.424899	0.336775	0.387486	0.353698	0.176103	0.246296	0.19119	0.126831	0.109575	0.136528
atg2b.L	0.614797	0.974543	0.970712	0.901063	1.04587	0.892747	1.05	1.11586	1.09519	0.686124	0.805523	0.67814	0.529281	0.470069	0.481959
atg2b.S	0.3319	0.687309	0.627282	0.513822	0.643468	0.54176	0.706666	0.765739	0.752153	0.548901	0.580024	0.550671	0.381666	0.229596	0.308195
atg3.L	0.706045	0.494453	0.435666	0.422367	0.362876	0.398752	0.392814	0.431608	0.427797	0.473865	0.422125	0.42149	0.370613	0.444088	0.381603
atg3.S	2.05965	1.1598	1.29251	1.4327	1.34492	1.25372	1.34603	1.3733	1.36926	1.46834	1.30394	1.60882	1.48398	1.46885	1.32503
atg4a.L	0.523987	0.560502	0.617185	0.459523	0.309285	0.513324	0.122035	0.177141	0.175386	0.0680826	0.0724726	0.0507405	0.0371628	0.0419856	0.0408345
atg4a.S	0.523381	0.674972	0.690109	0.448009	0.306085	0.412855	0.205948	0.171774	0.0894684	0.0395481	0.078895	0.0463833	0.0229157	0.0296969	0.0229711
atg4b.L	0.413594	0.38389	0.393473	0.355359	0.273962	0.353774	0.304183	0.263856	0.283165	0.217293	0.212926	0.183389	0.172616	0.201765	0.129774
atg4b.S	0.0952988	0.139632	0.142862	0.182071	0.201517	0.206903	0.275045	0.277766	0.225131	0.352873	0.410068	0.395625	0.380483	0.454486	0.340774
atg4c.L	2.48587	2.66042	2.72719	2.45993	2.33334	2.42235	2.28635	2.23083	2.55006	1.39399	1.33261	1.01144	0.504831	0.477293	0.486954
atg4c.S	3.50283	2.86635	2.98491	3.23888	3.05214	2.98691	3.35571	3.19763	3.19679	2.65085	2.93289	2.48362	1.35456	1.59164	1.45916
atg4d.L	1.80063	2.19284	2.33518	1.89134	1.96585	1.84756	1.87362	1.7746	1.95202	1.44004	1.58045	1.49094	1.1649	1.21478	1.15742
atg4d.S	1.34354	1.88792	1.75294	1.73273	1.75192	1.62937	1.83821	1.78406	1.86134	2.05599	2.19225	1.98779	2.38005	2.28533	2.48467
atg5.L	0.0816163	0.056215	0.0557456	0.0983768	0.0973549	0.0878194	0.0727235	0.0838699	0.0784523	0.0844109	0.0990544	0.0664479	0.0679319	0.0718082	0.0708999
atg7.L	0.165801	0.128576	0.123183	0.177933	0.180022	0.149497	0.184604	0.192864	0.193395	0.156107	0.199592	0.22393	0.223121	0.216209	0.231216
atg9a.L	0.73429	1.14559	1.11771	1.15143	1.35663	1.04485	0.875923	0.656236	0.537878	0.0849867	0.134862	0.11501	0.0615558	0.0177269	0.0308522
atg9a.S	0.253449	0.62003	0.479482	0.420508	0.492014	0.415054	0.466006	0.439465	0.499745	0.403764	0.451814	0.325516	0.423113	0.487396	0.261966
atg9b.L	0.0608672	0.698971	0.63465	0.55038	0.799176	0.703973	0.822567	0.683023	0.645644	0.440474	0.60894	0.501619	0.327752	0.36148	0.545242
atg9b.S	0	0	0.0459308	0	0.055411	0	0	0	0	0.0715946	0	0.0645912	0.0691412	0.119468	0.103962
athl1.1.L	0.444188	0.411777	0.355211	0.432569	0.398974	0.388744	0.476413	0.438592	0.493629	0.557503	0.526308	0.509858	0.464645	0.49382	0.443588
atic.L	1.89227	1.13227	0.960914	1.26156	1.47436	1.14724	1.41427	1.48176	1.43249	1.93485	1.45303	1.61752	1.73507	1.52706	1.54852
atic.S	2.13584	1.48537	1.18879	1.63626	1.56676	1.53258	1.80492	1.59707	2.10792	2.46168	1.7457	2.29003	2.42087	1.8846	1.91169
atl1.L	0.0711967	0.0522947	0.0564442	0.0849025	0.0531137	0.0470625	0.0572715	0.0339684	0.0360167	0.0545491	0.0303166	0.0381005	0.0254902	0.0249584	0.0242742
atl1.S	0.0936008	0.101021	0.137387	0.131263	0.0941264	0.139141	0.0917865	0.0765557	0.0768999	0.0555209	0.0575374	0.062016	0.0561716	0.0352939	0.0479891
atl2-like.L	1.56794	1.51436	1.57948	1.51019	1.1571	1.40285	1.16093	1.1364	1.23682	0.621426	0.727744	0.52167	0.382146	0.362704	0.334848
atl2-like.S	1.78026	1.93765	1.93655	1.76862	1.56947	1.78509	1.21644	1.17835	1.14684	0.482495	0.4562	0.364039	0.293506	0.316608	0.296708
atl3.L	2.26271	2.80344	2.70196	2.63432	2.62356	2.48026	1.97849	1.87595	2.02917	0.998248	0.876403	0.766941	0.524601	0.491486	0.491721
atmin.L	3.17337	4.03618	3.88554	2.92182	2.50065	2.8411	1.719	1.80885	1.75593	1.22042	1.04663	1.07491	1.22654	1.2357	1.01524
atn1.L	0.172997	0.531508	0.464118	0.351607	0.293856	0.349704	0.217091	0.163425	0.149236	0.102616	0.102355	0.115723	0.0941448	0.0642126	0.0707791
atn1.S	0.482276	0.854003	0.873195	0.791741	0.722482	0.61832	0.444303	0.517354	0.506056	0.222834	0.1966	0.282537	0.186117	0.150745	0.209887
atoh1.L	1.68399	2.45968	2.81964	6.3563	7.88558	6.89437	2.1674	1.06054	0.968467	0.399556	0.63404	0.180235	0.578795	0.416706	0.797766
atoh1.S	1.64337	2.96231	2.04067	8.75374	9.76808	8.67563	5.12079	3.96157	5.63746	1.43653	2.23306	2.03659	1.68459	1.19856	1.86249
atoh7.L	0	0	0	0	0	0	0	0	0	0	0	0	0	0	0
atoh7.S	0	0	0	0	0	0	0	0	0	0	0	0	0	0.0101454	0
atoh8.L	0	0	0.00145693	0.00158804	0.00351528	0.0019593	0.0024638	0.00438392	0	0.00227099	0.00205928	0.00614651	0.00438632	0.00378954	0.00659538
atoh8.S	0	0.00404472	0.00152798	0.0133239	0.0110602	0.0123292	0.0180878	0.0160921	0.0179605	0.00952698	0.0107986	0.00429752	0.018401	0.0119231	0.00864631
atox1.L	0.0626396	0.155643	0.143021	0.169749	0.164873	0.175241	0.107494	0.153015	0.170781	0.198164	0.202152	0.187719	0.162667	0.119869	0.212218
atox1.S	0.176656	0.138406	0.093901	0.16981	0.131305	0.1722	0.14436	0.170172	0.0788391	0.172981	0.211151	0.201077	0.205604	0.174855	0.200465
atp10a.L	0.219157	0.381928	0.364668	0.340108	0.331291	0.307893	0.213428	0.191788	0.201276	0.0988567	0.0770914	0.0882946	0.0611002	0.0684584	0.065315
atp10b.S	0.0303821	0.0375155	0.0313282	0.0376706	0.0365947	0.037784	0.0374217	0.0310484	0.0279732	0.0279045	0.0228432	0.0216784	0.0175912	0.0161679	0.0143509
atp10d.L_1	2.02069	5.19488	5.18432	3.87243	4.0569	3.96387	3.40866	3.52784	3.14231	1.63542	2.0437	1.6618	1.42055	1.4117	1.43194
atp10d.L_2	0.118153	0.311783	0.324432	0.229473	0.224202	0.254193	0.153263	0.151208	0.149816	0.0687104	0.0832396	0.0699237	0.0594548	0.0775071	0.0722364
atp10d.S	0.0437229	0.0836822	0.0765362	0.0519887	0.0535267	0.0656348	0.0337643	0.0417209	0.037252	0.019019	0.00940691	0.0140388	0.0367345	0.0836691	0.0778308
atp11a.L	0.0245656	0.0549903	0.0519345	0.0520794	0.0275677	0.0405086	0.0316174	0.0367239	0.0279066	0.0283335	0.0190857	0.0211799	0.0250172	0.0135084	0.0293878
atp11a.S	0.0112614	0.0138648	0.0190462	0.0124561	0.00861655	0.00768412	0.0096627	0.00931297	0.00959472	0.0163286	0.0181715	0.0113833	0.0430065	0.0513981	0.0398771
atp11b.L	0.464128	1.79697	1.79343	1.44058	1.75484	1.49622	2.00204	2.1005	2.00275	1.89905	2.14431	2.03093	1.6314	1.25527	1.78129
atp11c.L	0.283577	0.463093	0.497944	0.456042	0.460316	0.398221	0.363735	0.366824	0.39952	0.32838	0.31755	0.294186	0.432446	0.465575	0.533527
atp11c.S	0.148194	0.321219	0.290026	0.273316	0.27335	0.27221	0.326974	0.265141	0.314527	0.205633	0.237705	0.233667	0.147045	0.150613	0.18349
atp12a-like.1.L	0	0	0	0.063411	0.233945	0.149952	0.746054	1.21078	0.960603	0.876588	0.829133	1.009	0.722485	0.485479	0.230437
atp12a-like.S	0.0024472	0	0.00186251	0	0	0.00250474	0	0	0.00312752	0.0203224	0.0105302	0.0104768	0.00841112	0.0169557	0.014755
atp13a-like.L	0.0318708	0.155171	0.106458	0.0940055	0.105671	0.110546	0.0592505	0.0729876	0.040731	0.0336084	0.0380942	0.0227406	0.0851988	0.0876275	0.0671036
atp13a-like.S	0	0.00155192	0.00469017	0.0115025	0.0155602	0.00157686	0.00396576	0.0123487	0.00984464	0.0127939	0.0149159	0.0164891	0.0229459	0.0304984	0.023886
atp13a1.L	1.91174	2.32301	2.24638	1.96803	1.8529	2.02134	1.84986	1.80804	1.77187	1.38892	1.32242	1.24482	0.93893	0.83863	0.942082
atp13a2.L	1.22869	1.94062	1.6495	1.67308	1.97238	1.66371	2.04631	2.00228	1.98995	2.07446	2.00766	2.09413	2.46738	2.4513	2.18028
atp13a3.L	0.1036	0.344739	0.322481	0.254934	0.332396	0.269262	0.221734	0.230592	0.238026	0.120143	0.144005	0.102161	0.0866859	0.0656744	0.0902374
atp13a4.L	0.0163501	0.0113231	0.0108883	0.0118681	0.017827	0.00732139	0.0131523	0.00702067	0.00783583	0.00242459	0.00439714	0.00656225	0.0398056	0.0515848	0.0510508
atp13a4.S	0.246673	0.353325	0.379437	0.303927	0.343077	0.374982	0.348294	0.374222	0.32323	0.190152	0.227289	0.194945	0.0930105	0.131866	0.106683
atp13a5.L	0.00636697	0	0.00484578	0.00528185	0.00438447	0.00651669	0.00614601	0.0054679	0.00203425	0.00377668	0.00684923	0	0.014589	0.0173307	0.0342757
atp1a1.L	3.71595	4.07016	4.26433	4.42703	5.00438	4.95376	5.73981	5.50594	5.62202	11.452	12.1746	14.8896	32.6097	31.4003	38.7337
atp1a1.S	12.5461	15.5265	13.8984	14.6733	15.75	15.181	18.9686	20.465	21.3251	61.0034	56.9773	68.4724	116.863	115.846	137.479
atp1a2.L	0.0144522	0.00363953	0	0.00899184	0.016587	0.00369801	0.0139506	0	0.00923499	0.0257177	0.00777343	0.015468	0.0372546	0.0429146	0.0746892
atp1a2.S	0	0	0	0	0	0.00320924	0	0.00359033	0	0	0	0.0033559	0	0.00310355	0.00270073
atp1a3.L	0.0084864	0.00641144	0.00322941	0.0756806	0.118827	0.0477727	0.226642	0.191918	0.206067	0.0931263	0.164325	0.161221	0.119103	0.125998	0.158985
atp1a3.S	0.00214563	0	0	0.00711979	0.00197005	0.00219608	0	0.00245686	0	0.00509086	0.00923258	0.00229644	0.0024582	0.01699	0.0147848
atp1b1.L	0.226038	0.450328	0.504629	0.875065	1.00081	0.899705	0.969746	0.897261	0.924406	0.911731	1.31846	1.11286	2.12928	2.10806	2.57862
atp1b1.S	2.00598	2.05819	2.16078	3.35523	3.517	3.22979	4.06741	3.18163	3.46182	3.1086	3.80014	3.26779	3.53531	4.08623	3.88861
atp1b3.L	3.28032	2.39108	2.49882	2.90624	2.5566	2.6247	2.95688	2.99685	3.03357	6.69361	6.08856	6.82078	9.33835	11.8171	10.9632
atp1b3.S	2.28792	1.36214	1.49298	1.92692	1.97447	1.93848	1.99393	2.15692	1.9563	3.42748	3.57593	4.04973	5.57862	7.69352	7.11207
atp1b4-like.S	0.00266169	0	0	0	0	0	0.0102773	0.00304778	0.0204099	0.126306	0.123122	0.0683706	0.0487912	0.0500566	0.0435597
atp1b4.L	0	0.00339181	0	0.00837982	0.0030916	0	0.0086674	0.0077111	0.00860642	0.00399455	0	0	0	0.00333281	0
atp2a1.L	0	0.00578146	0	0.00476123	0	0.00587436	0	0	0	0.00680885	0.00617412	0.0122856	0.013151	0.0340853	0.0395484
atp2a1.S	0.00482289	0	0	0.00400092	0	0	0.00620735	0.00552247	0	0.0114431	0.00518819	0.0103238	0	0.00954745	0.0249248
atp2a2.L	2.64838	3.81205	3.89851	4.69403	5.28522	4.88137	6.07256	6.21367	5.86944	6.66733	6.68652	7.27871	6.24632	5.60492	6.05924
atp2a2.S	4.25362	6.4079	7.0477	7.42786	7.96146	7.77778	8.49667	9.42952	9.19795	9.86787	11.348	10.084	9.32748	8.98468	9.12468
atp2a3.L	0.147347	0.208429	0.211759	0.233415	0.291448	0.251887	0.267317	0.297055	0.266438	0.264993	0.260525	0.295274	0.254116	0.246694	0.25653
atp2a3.S	0.109356	0.35667	0.313124	0.311984	0.344693	0.292105	0.379334	0.370312	0.351951	0.30693	0.310597	0.309735	0.229185	0.203283	0.247543
atp2b1.L	1.41562	1.51632	1.65876	1.4633	1.50797	1.56363	1.59452	1.71179	1.63178	1.36848	1.38188	1.19125	0.791172	0.757771	0.750756
atp2b1.S	1.44192	1.19971	1.13753	1.10677	1.06896	1.13364	1.21495	1.14755	1.29688	1.22439	1.07725	1.04147	0.784081	0.749815	0.731092
atp2b2-like.L	0.0051875	0.00597202	0.00592216	0.00553294	0.00578366	0.00417174	0.00572282	0.00636426	0.00473546	0.0043958	0.00558042	0.00475896	0.00509419	0.00660165	0.00638312
atp2b2-like.S	0.00166664	0.0033577	0.00202951	0.00359474	0.00336656	0.00307049	0.000429012	0.00458013	0.00425993	0.00276806	0.00251002	0.0032108	0.00305509	0.00725844	0.00803899
atp2b3.L	0.0264876	0.0642786	0.0714735	0.0619247	0.0762767	0.0517563	0.0805789	0.0565235	0.0630864	0.0442781	0.0608732	0.0515442	0.0758658	0.0619688	0.0746663
atp2b3.S	0.00166585	0.000559352	0.00126784	0.00138194	0.00152953	0.00056834	0.00571745	0.00699411	0.00496757	0.00527001	0.00537607	0.00416018	0.00572559	0.00604584	0.0095657
atp2b4-like.L	2.57902	4.08245	2.80406	2.0376	1.57865	1.63408	3.95161	3.79687	2.51124	3.93375	2.37803	3.28606	1.82912	1.58026	1.6925
atp2b4-like.S	0.126734	0.622507	0.507994	0.386494	0.547461	0.48303	0.492449	0.58876	0.576908	0.435295	0.512872	0.479267	0.486754	0.37752	0.517732
atp2c2.L	0.000818847	0.0016497	0.00373925	0.00679291	0.00526289	0.00502861	0.00210781	0.00562574	0.00418596	0.00582856	0.00968956	0.0113932	0.0121958	0.00729449	0.00634772
atp2c2.S	0	0	0.000711521	0.0015511	0.00257514	0.00382746	0.00601625	0.00428196	0.00238957	0.0121999	0.0120683	0.00700415	0.00535538	0.00647746	0.00724723
atp4a.L	0	0.00374379	0.0113144	0.0246651	0.0307119	0.0152158	0.00956685	0.012767	0.00949953	0.00440908	0.00799611	0.0198889	0.0127739	0.00367866	0.0128048
atp4a.S	0	0.0039685	0.00899512	0.0032682	0.0072345	0.0201613	0.0101411	0	0.00503486	0.0233686	0.0169521	0.00421653	0.00451356	0.0116984	0.0169667
atp4b.L	0	0	0	0.00818839	0	0	0.0127041	0	0.0252294	0.0351297	0.0106183	0.0105644	0.0226172	0.00977002	0.0340078
atp4b.S	0.016366	0	0.0124559	0.0181023	0.00500893	0	0.00702135	0.0124933	0	0	0.0176056	0.00583878	0.0125002	0.0323984	0
atp5a1.L	9.46705	6.63982	6.2008	8.04372	8.55206	7.27969	8.03669	6.8398	8.06003	8.39654	6.82926	7.709	7.36874	6.15994	6.18603
atp5a1.S	3.89687	3.01388	2.72299	5.19839	5.97452	5.04853	4.34901	4.43217	4.79972	4.70986	4.37209	4.55145	4.58442	3.74324	3.80254
atp5b.L	46.3137	36.7085	35.4026	39.8148	41.7615	38.1067	37.7668	37.0665	40.4515	36.2527	30.564	31.5685	27.6208	25.3061	23.0681
atp5b.S	41.6415	33.0277	30.5194	37.4389	39.9454	36.2001	43.0298	42.3868	44.9871	56.2048	48.7802	54.5946	59.2754	54.0729	54.3516
atp5c1.L	5.6211	3.64004	3.62134	4.00191	4.15971	3.88254	3.84873	3.49957	4.15097	4.32955	3.57138	4.22672	3.63193	4.03345	3.56156
atp5c1.S	4.3152	2.95451	2.70502	3.33406	3.37287	3.21672	3.34082	3.20303	3.69584	4.10908	3.04455	3.46498	3.54882	3.35915	2.96213
atp5d.L	4.42334	2.41119	1.96025	3.01919	3.1103	2.92272	2.66639	2.3722	2.48663	3.78622	2.96646	2.99636	2.74235	3.17285	3.01423
atp5d.S	2.44767	1.29315	0.990058	1.50513	1.71303	1.45408	1.38789	1.56795	1.4875	1.7057	1.16002	1.81364	1.17661	1.21983	1.07625
atp5f1.L	4.77674	2.10514	2.2623	2.53587	2.33595	2.19875	2.13842	2.17001	2.3805	2.63322	1.95488	2.03527	2.14889	2.01713	1.92861
atp5f1.S	2.39826	2.07506	1.90343	2.08975	1.75273	1.77452	1.89712	1.6463	2.17714	2.30048	1.69611	2.05605	2.00709	1.72206	1.57139
atp5h.L	2.77922	1.33095	1.39858	1.44885	1.33865	1.33679	1.32917	1.30424	1.18395	1.13506	1.07826	1.17032	1.39196	1.56335	1.1773
atp5h.S	3.7414	2.1299	1.7503	2.35771	2.14939	2.12899	2.04102	2.24817	2.33373	2.65498	2.2524	2.38058	2.60333	2.41901	2.20556
atp5i.L	1.01003	0.484492	0.60399	1.03739	0.971542	1.00917	0.588082	0.440587	0.491742	0.770294	0.413918	0.823637	0.303069	0.618883	0.393561
atp5i.S	0.5325	0.258622	0.426986	0.489076	0.480195	0.428231	0.452826	0.348423	0.376726	0.609161	0.450083	0.407091	0.501133	0.320008	0.393138
atp5j.L	6.45817	2.43652	1.95135	3.07003	2.70945	2.84702	2.30372	2.52038	2.65845	2.92689	2.18568	2.71824	2.30007	2.72931	1.81255
atp5j.S	2.53992	1.95915	1.91956	2.52697	2.34023	2.34513	2.19459	2.09482	1.92945	2.86569	1.81516	2.18616	1.93317	1.70532	1.98119
atp5j2.L	0.363135	0.131687	0.210045	0.156648	0.200052	0.297339	0.18695	0.199588	0.148508	0.137856	0.156256	0.0932781	0.133132	0.172528	0.125112
atp5j2.S	2.55039	1.26807	1.29403	2.04791	1.81631	1.63984	1.62021	1.51633	1.85953	2.2886	1.98732	1.94225	1.79811	1.78002	1.6898
atp5l.L	5.91463	3.18027	2.87934	3.33737	2.95994	3.38135	2.96612	2.91342	2.29832	3.98247	3.81184	3.82102	3.51023	4.23252	3.30453
atp5o.L	3.456	1.66637	1.3793	2.01039	2.44762	2.29707	2.38677	1.84594	2.06027	2.56248	1.80221	2.23288	2.5471	2.22141	1.92402
atp5o.S	4.59625	1.98426	1.80725	2.46235	2.44454	2.2555	1.95645	1.94657	2.16109	2.7957	2.09967	2.10827	2.31862	2.52843	2.00657
atp5s.L	0.287421	0.14024	0.146973	0.193729	0.160815	0.202248	0.127163	0.123417	0.160705	0.165161	0.120778	0.105745	0.123485	0.14669	0.100574
atp5sl.L	0.486545	0.282185	0.331025	0.293544	0.277515	0.30181	0.218225	0.194148	0.263796	0.209893	0.158605	0.142021	0.177362	0.269979	0.177791
atp6ap1.1.L	0	0.00202121	0	0.00166453	0.00184231	0.00616106	0.00774746	0.00229755	0.00512863	0.00238038	0	0.00214753	0.00459762	0.00595814	0.00345655
atp6ap1.1.S	0.00174388	0	0	0.00578669	0.00800591	0.0124942	0.00673344	0.00798736	0	0.00620649	0.0300155	0.0130652	0.0139855	0.0224394	0.0120166
atp6ap1.2.L	3.08646	2.923	2.52479	3.02655	3.27913	3.08814	2.90257	3.02299	3.20676	3.01327	2.76549	2.78441	2.55728	2.40743	2.51263
atp6ap1.2.S	6.86945	6.99066	6.37704	6.93499	7.24109	6.78221	6.94798	7.23603	7.41407	8.16464	7.36912	8.16692	6.74902	6.97035	6.86449
atp6ap1l.L	0.00655086	0.00164972	0.00124643	0.00543439	0.0060148	0.0067049	0.00632351	0.00562581	0.010465	0.0291432	0.0158558	0.0245395	0.00750519	0.0275573	0.0183381
atp6ap2.L	2.27906	1.73931	1.74896	2.14202	1.8578	2.21634	2.22637	2.43976	2.49309	2.46031	2.58072	2.70952	2.60384	2.83384	2.8358
atp6ap2.S	0.387073	0.427865	0.46405	0.525701	0.512655	0.483824	0.542273	0.447141	0.555968	0.516089	0.571155	0.524264	0.529799	0.440765	0.525178
atp6v0a1.L	0.301762	0.385486	0.392612	0.422349	0.380777	0.346818	0.399235	0.407306	0.415816	0.333992	0.301043	0.279669	0.256878	0.266982	0.272987
atp6v0a1.S	1.58399	1.86463	1.85318	1.8702	1.87209	1.83992	1.89883	2.0099	1.86899	1.32196	1.57122	1.32078	0.96013	0.995399	1.09148
atp6v0a2.L	0.861503	1.31575	1.33901	0.986691	0.976333	1.10181	0.722615	0.696018	0.632534	0.349546	0.386842	0.324458	0.221501	0.294702	0.266443
atp6v0a4.L	0.0374168	0.0141341	0.0284772	0.0349198	0.0257663	0.0287225	0.0300985	0.0267777	0.0358641	0.027743	0.070439	0.030035	0.0535846	0.055553	0.0281999
atp6v0b.L	2.00463	1.85567	1.84528	1.93251	1.80963	2.11451	2.08694	1.91635	1.77846	1.74908	1.66516	1.51237	1.01138	1.03154	1.0587
atp6v0b.S	2.51556	1.74472	1.84694	1.73157	1.6835	2.12016	1.62088	2.0777	1.75542	1.76875	1.71306	1.68061	1.20296	1.34072	1.33884
atp6v0c.L	14.3357	12.6697	12.911	14.5265	13.2436	14.2936	13.9781	14.9742	13.9925	15.3257	15.4215	14.7454	12.2136	13.4853	12.6669
atp6v0c.S	14.5881	10.6933	11.6941	12.3288	11.4701	12.7189	12.6205	13.5776	12.5806	13.0609	12.6321	13.019	9.46627	11.2818	9.6431
atp6v0d1.L	0.743588	0.734205	0.744301	0.788886	0.719919	0.769865	0.773846	0.743261	0.768401	0.732209	0.830269	0.751201	0.617146	0.663135	0.633081
atp6v0d2.L	0.0104181	0.00349814	0.015858	0.00864252	0.0127541	0.0284348	0.0134087	0.0397642	0.0266287	0.037078	0.0224143	0.0483181	0.0437646	0.0343729	0.0329027
atp6v0d2.S	0	0.013226	0.00666187	0.00363069	0.0200923	0.0044795	0.00563293	0.0150343	0.0111866	0.0103842	0.0329566	0.0327894	0.0651843	0.0303238	0.0753943
atp6v0e1.L	0.098217	0.0824473	0.0897013	0.328627	0.34569	0.294878	0.219113	0.202435	0.313804	0.244688	0.235966	0.273313	0.292566	0.298128	0.335572
atp6v0e1.S	1.70702	0.916394	0.9491	1.07691	1.12623	1.20313	1.26954	1.38111	1.38471	1.29751	1.51743	1.18153	1.20621	1.34562	1.13575
atp6v0e2.S	0.0269276	0	0.020494	0.0223383	0.0370861	0.0137804	0	0.0308335	0.0172068	0	0	0.0432303	0.0462756	0.0133265	0
atp6v1b1.L	0.0549244	0.0276635	0.0418019	0.0390546	0.0324193	0.0501928	0.0227221	0.035938	0.0250691	0.0279252	0.025322	0.0125968	0.0112368	0.0174743	0.0321021
atp6v1c1.L	1.42011	1.31131	1.26471	1.27421	1.22467	1.04218	1.08524	1.04172	1.27611	1.28987	1.05558	1.12147	1.01122	0.985897	0.798474
atp6v1c1.S	0.524119	0.441053	0.44486	0.513522	0.47925	0.437103	0.377539	0.437143	0.432768	0.429873	0.413002	0.341653	0.269348	0.26259	0.293531
atp6v1c2.L	0.00890692	0.0134583	0.00677888	0.0203195	0.0368013	0.0182327	0.0171956	0.0254973	0.0284577	0.00792494	0.0143723	0.0381318	0.0280623	0.0110201	0.0134257
atp6v1c2.S	0.00379135	0.00381914	0.00144276	0.0172986	0.00696221	0.0116415	0.0243985	0.00217065	0.00969072	0.0179913	0.00815704	0.00405784	0.0173747	0.0225162	0.0114297
atp6v1d.L	0.180742	0.147203	0.169754	0.319017	0.303657	0.283392	0.277171	0.334658	0.289965	0.364971	0.285443	0.316922	0.281971	0.296897	0.225239
atp6v1d.S	1.42372	0.747809	0.832024	0.974388	0.915053	1.02004	0.831131	0.84423	0.695317	0.717829	0.634503	0.827201	0.524292	0.689505	0.560595
atp6v1e1.L	12.9576	9.45591	9.39937	10.5624	10.1296	10.4114	11.0625	10.6002	10.9323	13.3635	11.8166	12.1221	12.3659	12.2039	12.0665
atp6v1e1.S	3.71227	2.35715	2.55367	2.42156	2.96423	2.58176	2.34812	2.51594	2.97026	2.8419	2.64524	2.30921	2.59911	2.42607	2.48012
atp6v1g2.L	0.0243513	0	0	0.0101006	0.033538	0.012462	0	0.0139418	0.0466816	0.0144444	0.0392937	0.0130315	0.167393	0.180773	0.0209747
atp6v1g2.S	0.0166217	0.0234409	0.0278309	0.0744597	0.112935	0.0442325	0.0727364	0.0647112	0.0509821	0.106482	0.100132	0.113856	0.159962	0.131618	0.128852
atp6v1g3.L	0	0	0	0.00901137	0.0299214	0.0222363	0.0349523	0.0124384	0.0416477	0.0128868	0.0233709	0.0232524	0.0435581	0.0215039	0.0280693
atp6v1g3.S	0	0.00710995	0	0.0468423	0.0972098	0.0433452	0.0545061	0	0.0541226	0	0	0.00755432	0	0	0
atp6v1h.L	0.311586	0.271565	0.242297	0.251739	0.247529	0.274542	0.292926	0.262157	0.278745	0.292502	0.310411	0.297238	0.229707	0.227955	0.235708
atp6v1h.S	0.250339	0.202343	0.252136	0.231301	0.221596	0.243951	0.221875	0.250606	0.237556	0.25964	0.2564	0.218198	0.190633	0.182502	0.189802
atp7a.L	0.0806263	0.337644	0.306815	0.267541	0.280311	0.258693	0.244853	0.206427	0.233868	0.094575	0.108173	0.0930804	0.0819931	0.0546974	0.0460375
atp7b.L	0.00167362	0.00252882	0.00191064	0.0076361	0.002305	0.0059954	0.00323107	0.00479095	0.00427778	0.00496367	0.0207044	0.00626937	0.00958715	0.0157373	0.0151362
atp7b.S	0.0145921	0.00935396	0.00605771	0.0231099	0.0255781	0.0325861	0.0221957	0.0318986	0.0254302	0.00472123	0.0142704	0.00567919	0.00151981	0.00787821	0.0102835
atp8a1.L	0.260162	0.256969	0.270922	0.242639	0.207047	0.231201	0.125316	0.140031	0.131403	0.052672	0.0657773	0.0408502	0.0312342	0.036622	0.0305269
atp8a1.S	0.212849	0.225216	0.238094	0.189033	0.171791	0.191062	0.127033	0.12825	0.112977	0.0672003	0.0775546	0.0537373	0.0299905	0.0301577	0.0292005
atp8a2.L	0	0	0.00108421	0.00472711	0.00196199	0.00364516	0.003667	0.00489362	0.0054618	0.00676005	0.00383117	0.00381174	0.0065284	0.00423013	0.0079757
atp8b1.L	0.946511	1.37651	1.36752	1.1808	1.20338	1.21017	0.963922	0.859938	0.883107	0.365703	0.415071	0.312215	0.228731	0.205802	0.190674
atp8b1.S	2.45346	3.39343	3.32118	3.09468	3.05064	3.07064	2.76657	2.83317	2.75301	1.89472	2.15196	1.83183	1.62192	1.4104	1.54488
atp8b2-like.L	0.00382693	0.0115649	0.014563	0.0428585	0.0597341	0.0391692	0.0418666	0.0503934	0.0684715	0.15209	0.195547	0.16998	0.591899	0.53599	0.817475
atp8b3.L	0.00331875	0.00668614	0.00189438	0.00481798	0.00380897	0.0101904	0.0128143	0.0161506	0.0212069	0.0216543	0.0321311	0.0248641	0.0389728	0.0385978	0.0214392
atp8b4.L	0.353281	0.775757	0.825288	0.616862	0.589935	0.61255	0.542928	0.576421	0.482831	0.230926	0.269688	0.185307	0.0963139	0.0970782	0.0922364
atp8b4.S	0.575127	0.567573	0.608683	0.582839	0.475892	0.589739	0.477078	0.505923	0.50562	0.243811	0.301061	0.259748	0.146628	0.170832	0.13265
atp9a.L	0.110988	0.365399	0.280195	0.312147	0.32063	0.271526	0.27176	0.29447	0.278496	0.181446	0.203844	0.163697	0.162823	0.104498	0.130573
atp9a.S	0.2774	0.563187	0.57134	0.451942	0.45426	0.509305	0.417762	0.412602	0.46599	0.279895	0.313793	0.223438	0.208052	0.181161	0.163806
atp9b.L	0.189426	0.349167	0.332747	0.266599	0.291874	0.272323	0.221383	0.214409	0.233739	0.102804	0.0955627	0.0862227	0.0389142	0.040085	0.0412586
atpaf1.S	1.17241	1.29944	1.23745	1.14537	1.13816	1.16559	1.14145	1.14244	1.0776	0.773147	0.856465	0.823358	0.615796	0.541989	0.596064
atpaf2.L	1.38605	1.04986	1.22662	1.13645	1.37128	1.35816	1.30683	1.16264	1.22211	1.30653	1.3061	1.04073	1.08942	1.04755	0.99025
atpaf2.S	5.63712	3.91797	3.67336	3.47336	3.23661	3.88197	3.02464	2.81014	2.69922	1.80863	1.81603	1.4168	1.31212	1.1336	1.08895
atr.L	0.450988	0.897652	0.865983	0.661475	0.802798	0.708046	0.871309	0.883653	0.908058	0.592389	0.581753	0.468956	0.327877	0.325269	0.371453
atraid.S	4.02078	2.19306	1.92565	2.06639	2.14302	2.5495	1.89329	2.20094	2.15569	2.35009	2.15211	1.8683	2.11226	2.05784	2.09484
atrip.L	2.29842	2.45828	2.30816	2.16052	2.06315	2.10946	1.57519	1.54434	1.56411	0.903092	0.916331	0.819991	0.936644	0.797095	0.744238
atrip.S	1.46961	1.54534	1.65832	1.35733	1.51957	1.44918	1.1999	1.14749	1.07815	0.739454	0.829481	0.747635	0.643318	0.733964	0.620188
atrn.L	0.359328	1.40929	1.27677	1.08828	1.41731	1.10768	1.33543	1.17835	1.2255	0.819775	0.951493	0.735033	0.570011	0.458786	0.602521
atrn.S	0.327493	0.494459	0.447842	0.461163	0.423611	0.408736	0.421503	0.379328	0.381807	0.265591	0.2807	0.212897	0.277286	0.232074	0.294459
atrnl1.L	0.0422437	0.025266	0.0221037	0.0375994	0.0331305	0.0346797	0.0266187	0.0312398	0.024182	0.0182712	0.0208282	0.0230774	0.0146202	0.0148088	0.0159189
atrx-like.S	0.271722	0.514841	0.479256	0.411466	0.396011	0.465726	0.391355	0.409909	0.380334	0.286536	0.410616	0.260815	0.378015	0.30097	0.289768
atrx.L	0.384662	0.493313	0.553276	0.427347	0.514479	0.478693	0.52489	0.536183	0.534191	0.577626	0.695739	0.651101	0.893049	0.866591	0.903477
atxn1.L	0.310095	0.459931	0.498584	0.398077	0.331859	0.385348	0.269598	0.248474	0.307068	0.14374	0.141386	0.13554	0.113718	0.0894375	0.09198
atxn1.S	0.153676	0.194476	0.176108	0.172119	0.168223	0.145412	0.118583	0.121204	0.103367	0.0884437	0.0783074	0.0636078	0.055196	0.0584767	0.0514926
atxn10.L	0.0426868	0.0429996	0.0277337	0.037139	0.0477972	0.0500843	0.0415403	0.0476865	0.0372563	0.0469354	0.05264	0.052373	0.0560623	0.0814116	0.0555999
atxn1l.L	5.17796	8.18879	8.14396	5.66622	5.70348	5.9961	3.43452	2.82287	2.96995	1.02729	1.2357	0.860602	0.475798	0.551	0.563203
atxn1l.S	4.06331	4.87821	4.78508	3.35356	2.82435	3.1803	1.88591	1.63023	2.0453	0.850667	0.905518	0.622862	0.559583	0.833179	0.787696
atxn2.L	2.04369	2.44052	2.41466	2.17783	2.03427	1.88932	1.89246	1.76858	1.77233	1.2318	1.31833	1.32677	1.03988	0.976472	0.887251
atxn2.S	1.14588	1.26221	1.26405	1.27984	1.23282	1.07882	0.98227	0.96028	0.969769	0.533121	0.569286	0.502035	0.423406	0.493505	0.370119
atxn2l.L	3.82182	12.1294	11.6123	10.752	10.9032	10.4535	12.2133	13.0335	10.6029	8.82152	8.71417	8.75255	5.87438	5.73891	5.80679
atxn2l.S	4.3079	4.57648	4.19301	4.82424	4.45435	4.36445	4.89869	4.88271	3.90894	3.44824	3.68451	3.6324	2.51426	2.66473	2.23637
atxn3.L	1.69144	3.63922	3.56489	3.31723	3.71134	3.38253	3.4441	3.46139	3.36998	1.45608	1.74957	1.2858	0.655888	0.618165	0.575288
atxn3.S	1.73774	1.2263	1.25411	1.37229	1.1561	1.32162	1.32293	1.21374	1.33004	1.23083	1.27849	1.22044	1.19601	1.17	1.19797
atxn7.L	0.0872966	0.422606	0.401863	0.357874	0.392206	0.333976	0.446151	0.497855	0.420265	0.332809	0.407545	0.371008	0.270912	0.229858	0.286896
atxn7.S	0.343412	0.494049	0.477397	0.493336	0.449467	0.454361	0.459958	0.460361	0.430556	0.32018	0.315361	0.323722	0.250565	0.244109	0.237276
atxn7l1.L	0.260318	0.289901	0.276013	0.247291	0.216313	0.252379	0.202441	0.192689	0.212428	0.125485	0.103443	0.117621	0.12512	0.117615	0.101166
atxn7l1.S	0.0344297	0.151011	0.14958	0.107107	0.119205	0.0836935	0.0600073	0.0657065	0.0559184	0.0365905	0.0478402	0.0368497	0.0394455	0.0404685	0.0475725
atxn7l3.L	7.83529	7.05138	7.50873	7.22743	5.68916	6.56095	4.75671	4.75788	4.82998	2.17365	2.35848	2.07834	1.34561	1.38471	1.21847
atxn7l3.S	2.19883	1.86441	2.0458	2.16296	1.88925	2.04406	1.94077	1.86524	1.84333	1.6453	1.84456	1.51674	1.47336	1.68722	1.4943
auh.L	0.0175916	0.0182575	0.0190687	0.0176891	0.0166416	0.0158228	0.013036	0.0134289	0.0163507	0.0120158	0.0143364	0.00855822	0.0122148	0.016357	0.0179073
auh.S	0.028164	0.0250044	0.0287012	0.024948	0.0280508	0.0351778	0.0178172	0.0174911	0.0152516	0.0113261	0.0112973	0.0122618	0.010391	0.0146472	0.00616745
aunip.L	8.24147	5.36446	5.1756	5.34248	4.13501	4.70162	3.927	3.23589	3.76987	2.72478	2.99157	2.47029	1.56078	1.84991	1.52253
aup1.S	1.32757	1.80601	1.51071	1.74936	2.14784	1.96173	2.07128	2.16046	2.204	2.37002	2.38787	2.56765	2.48932	2.30274	2.43405
aurka.L	1.85129	1.38159	1.34455	1.50768	1.28522	1.46156	1.7144	2.10691	1.79611	4.5666	4.25019	6.05902	7.24888	6.46375	6.1061
aurka.S	12.3432	10.5181	11.5652	9.10238	8.25887	8.65716	6.71947	6.17847	7.02257	4.94796	4.74399	4.81357	3.60218	3.33149	3.55729
aurkaip1.L	11.3602	7.18472	7.58119	8.90683	7.67983	8.46757	8.84714	8.51531	8.92094	9.58004	9.22685	9.45675	8.43286	9.0768	7.97729
aurkaip1.S	3.7285	3.01995	2.83047	2.82546	2.58715	3.01993	2.90615	2.80277	2.53408	1.93588	1.96973	1.80743	1.04346	1.18321	0.980608
aurkb.L	4.80044	3.49024	3.2036	4.2275	3.51805	3.62476	4.62151	4.45005	4.96674	7.59107	7.23083	8.45372	10.3912	10.9062	10.4148
aurkb.S	1.92111	1.96571	1.93477	1.73401	1.38146	1.57096	1.13719	1.09266	1.12597	1.11708	1.26822	1.38877	1.39405	1.50173	1.34378
auts2.L	0.0405707	0.055227	0.0383883	0.0582161	0.0734948	0.0628482	0.159473	0.213445	0.138732	0.431873	0.45295	0.362634	0.587922	0.547004	0.568564
auts2.S	0.116298	0.143032	0.136885	0.149203	0.162655	0.141178	0.243669	0.227624	0.285161	0.306418	0.379685	0.34447	0.838175	1.0427	1.0355
avd.2.L	0.701822	0.281477	0.281909	0.312669	0.29833	0.232791	0.250913	0.223229	0.224233	0.223567	0.223698	0.271249	0.260576	0.257284	0.212696
aven.L	0.103045	0.0983365	0.0825528	0.161967	0.159347	0.205384	0.125644	0.192513	0.103967	0.109377	0.151689	0.203161	0.0994157	0.107362	0.0794133
avil.L	0.00574781	0.00289497	0.00656182	0.0107285	0.0105549	0.0132367	0.00739777	0.00822694	0.0146914	0.0136377	0.0170037	0.00615181	0.00823145	0.00995612	0.0148524
avil.S	0	0.00632829	0.00637507	0.00347438	0.00192273	0.00214333	0	0.00479568	0.00267625	0.00496857	0.00450539	0.00672381	0.0047983	0.0103637	0.00541113
avl9.L	0.554704	0.8516	0.781135	0.85143	0.838868	0.769647	0.899102	0.86104	0.87003	0.622874	0.732337	0.668301	0.387425	0.358203	0.378141
avp.L	0	0	0	0	0	0	0	0	0.0142042	0.131853	0.179343	0.10706	0.101868	0.286027	0.143598
avp.S	0	0	0	0	0	0	0.017881	0	0	0	0	0	0	0	0
avpi1.L	3.23097	3.09499	3.01115	2.93824	2.75389	2.99497	2.66769	2.07319	2.25158	1.64169	1.82966	1.78776	1.31304	1.44213	1.33897
avpi1.S	3.37862	4.141	4.35086	4.17757	3.80987	4.21412	3.9186	3.7069	3.64476	2.22507	2.84682	2.22053	1.46444	1.72931	1.4772
avpr1a.L	0.152251	0.281173	0.20761	0.426273	0.535872	0.422044	0.424573	0.43584	0.348619	0.338665	0.327567	0.271588	0.14536	0.194653	0.185781
avpr1a.S	0.199927	0.291672	0.241358	0.554752	0.588681	0.430426	0.603367	0.442067	0.334803	0.531612	0.563633	0.568153	0.67926	0.723319	0.647252
avpr1b.L	0	0	0	0	0	0	0	0	0.0223688	0	0.0188286	0	0.0200528	0.0519734	0.0301518
avpr1b.S	0	0	0	0.0214256	0	0	0	0	0.0330074	0	0	0	0.0591797	0.025564	0.133476
avpr2.2.S	0	0	0	0	0	0	0	0	0	0	0	0	0.0125991	0	0
avpr2.L	0.0185169	0.0169569	0.0128117	0.0349115	0.0370946	0.0396276	0.0324987	0.0192753	0.0215133	0.0159762	0.0289737	0.0162151	0.0192859	0.0299915	0.0173992
avpr2.S	0.0750433	0.114844	0.108736	0.104155	0.0662525	0.0871475	0.0278611	0.034702	0.0442641	0.0119843	0.00931469	0.00154458	0.00330676	0.00857057	0.0174024
awat1.L	0.231707	0.187639	0.127938	0.309055	0.317034	0.265056	0.309915	0.286126	0.418055	0.468916	0.332343	0.452222	0.432026	0.607089	0.473507
awat1.S	0.00504548	0.00254123	0.00384002	0.0188351	0.00694891	0.0129103	0.0259753	0.00288867	0.00967221	0.00598563	0.00271382	0.0135003	0.0173415	0.00749106	0.0130376
axin1.L	0.522402	0.858041	0.859814	0.674604	0.600159	0.695356	0.402424	0.337397	0.393015	0.181649	0.197936	0.143223	0.150364	0.136274	0.151835
axin1.S	0.342295	0.89989	0.943925	0.723264	0.913259	0.860935	0.894937	0.864742	0.829789	0.666475	0.782677	0.706422	0.678807	0.615319	0.634614
axin2.L	0.0235607	0.02848	0.0215179	0.0195452	0.0259592	0.0289376	0.0485184	0.0215826	0.0662433	0.0614918	0.0658976	0.100867	0.879972	0.90017	1.21356
axin2.S	0.102424	0.309523	0.227622	0.149543	0.165515	0.201278	0.0790953	0.0656772	0.0418874	0.0437432	0.0617018	0.0482341	0.173671	0.202759	0.169385
axl.L	0.0347893	0.0826043	0.0784867	0.0649353	0.0821378	0.0712147	0.0607673	0.071135	0.107976	0.0176879	0.016039	0.0146278	0.0241991	0.0147577	0.0235441
axl.S	0.0123812	0.0124719	0.0059965	0.0158734	0.0268699	0.0172804	0.0246273	0.0412425	0.024454	0.0160235	0.0278487	0.0144561	0.0128953	0.0200536	0.0222982
azin1.L	5.88464	4.82761	4.75192	4.91042	4.98809	5.00701	5.82306	6.38163	5.77657	7.97406	7.87747	8.24953	8.78605	9.38237	8.94698
azin1.S	2.14799	2.11793	2.02691	2.50787	2.40005	2.46992	2.86698	2.9454	2.8226	3.65381	3.47621	3.48696	3.18573	2.15984	3.90911
azin2.S	5.29611	4.96487	5.07147	17.5655	23.967	17.5153	44.0637	43.537	44.9926	114.473	117.161	138.553	190.038	183.353	181.335
b3galnt2.L	0.238876	0.13941	0.122645	0.176146	0.280253	0.23091	0.244006	0.223596	0.220483	0.218163	0.246772	0.213054	0.197654	0.202663	0.202486
b3galt1.L	0.136372	0.137372	0.10379	0	0.0626065	0.0697896	0.0877597	0	0	0	0	0.0729788	0.703077	1.07986	0.998431
b3galt1.S	0.0207746	0.016664	0.0178607	0.0175531	0.016602	0.0122066	0.0118836	0.011013	0.0118	0.00775881	0.0091048	0.00452931	0.0299717	0.0247515	0.0506994
b3galt2.2.L	0.100129	0	0	0	0.0459679	0.102484	0	0.0573267	0	0.0593934	0	0.107167	0	0.0991085	0.0431225
b3galt2.L	0	0	0	0	0	0	0	0	0	0	0	0	0	0	0
b3galt2.S	0	0	0	0	0	0	0	0	0	0	0	0	0	0	0
b3galt4.L	1.09155	0.903506	0.946677	1.31967	1.32077	1.05659	1.20886	1.13362	1.41663	0.963679	1.0923	0.796961	0.882184	1.01342	1.04223
b3galt6.L	6.31348	12.852	11.7624	13.1482	14.4921	14.0009	14.3895	13.9314	12.3551	8.97227	9.48005	8.30576	4.97285	4.55665	5.21144
b3galt6.S	2.37299	3.60301	3.24295	3.40546	3.2205	3.07587	2.85353	2.45936	2.70064	1.72608	2.1428	2.06704	1.50818	2.0059	1.40241
b3gat1.L	0.019355	0.0114688	0.00866515	0.0170009	0.0282249	0.0128183	0.0102575	0.0065184	0.0101853	0.0135068	0.0122477	0.010967	0.00521758	0.0169039	0.0117679
b3gat1.S	0	0	0.0011646	0.00126941	0.00140498	0.00626473	0.00590837	0.00350432	0.0039112	0.00907664	0.0049383	0.0114643	0.00175312	0.007573	0.00395405
b3gat3.L	6.89283	5.06111	4.86677	5.16695	4.39712	5.4966	4.73859	4.45349	4.26302	4.12144	4.15414	4.13307	4.53522	5.30187	4.94754
b3glct.L	0.0485922	0.0505799	0.0427355	0.0508362	0.0475903	0.0458666	0.0448211	0.042967	0.0469208	0.044516	0.0493687	0.0416061	0.0352584	0.0368743	0.0320883
b3glct.S	0.0366497	0.0352991	0.0303402	0.0437384	0.0345362	0.0365244	0.020275	0.0338672	0.0283496	0.0194511	0.0255921	0.0216774	0.00994474	0.0178198	0.0102457
b3gnt1.L	6.90148	9.38315	9.29138	7.86784	8.51377	8.46497	7.48392	7.36927	7.03445	4.68812	4.31182	3.94252	2.52245	2.8917	2.8446
b3gnt2.L	4.26036	5.4887	5.37413	5.18056	5.67295	5.54442	4.97844	5.06331	4.95816	3.72308	4.14244	3.81888	3.96893	3.88574	3.59507
b3gnt2.S	2.68085	10.0143	7.39624	8.01549	10.2049	7.88868	11.2857	12.3428	11.706	21.5338	25.4745	25.0464	22.3956	18.6299	18.9058
b3gnt4.L	6.08882	6.76251	5.93573	6.02247	6.15094	5.86883	5.33406	4.84304	5.51419	2.66878	2.40472	2.20264	1.10573	0.969338	0.7824
b3gnt4.S	0.12281	0.185566	0.0467343	0.10188	0.0563805	0	0	0.0703123	0	0	0	0	0.211052	0.182338	0.528906
b3gnt5.L	2.55266	3.2666	2.71939	3.02163	3.02598	3.13319	2.32062	2.40868	2.46889	0.822696	0.994671	0.819976	0.525886	0.650453	0.674115
b3gnt5.S	19.1558	18.6721	18.0117	13.3419	10.0115	12.5044	4.43338	4.08611	3.86379	1.44054	1.30625	1.48529	1.24922	2.18304	2.73215
b3gnt7.L	0.343599	0.362215	0.182446	0.450759	0.605285	0.363946	0.62221	0.823477	0.735271	0.872123	0.885378	1.16311	1.09399	1.35643	1.30082
b3gnt7.S	1.91605	2.25723	2.22801	2.24762	2.07874	2.20803	1.79731	1.75306	1.64829	0.84759	0.883364	0.769643	0.829174	0.918412	1.02299
b3gnt9.L	0.00521637	0.0052546	0.00794016	0.012982	0.0143686	0.0266952	0.0201413	0.0119461	0.0199996	0.00618836	0.00561148	0.016749	0.0298815	0.025816	0.0224652
b3gntl1.L	0.0199182	0.048154	0.024255	0.0594847	0.0438919	0.0489278	0.0256359	0.0547378	0.0661843	0.0378074	0.0214269	0.0255818	0.0410758	0.0197151	0.0583313
b4galnt1.L	0.00707582	0	0.00538527	0.00880483	0.00324841	0.00543166	0.009107	0.0040511	0.0135644	0.00209857	0.00761177	0.00189329	0.00202666	0.00175092	0.00304733
b4galnt1.S	0	0.000996156	0.00150528	0.00410185	0.00817188	0.00404865	0.00381835	0.00226471	0.0088468	0.00703906	0.0148934	0.012701	0.0124627	0.00978828	0.011925
b4galnt2.L	0.0196739	0.00849346	0.0171125	0.0489626	0.0516114	0.0546563	0.0180868	0.0354006	0.0179595	0.0166713	0.0151172	0.0210567	0.01288	0.00556381	0.00968334
b4galnt2.S	0	0	0	0	0	0	0	0	0	0	0	0	0	0.00570939	0
b4galnt3.L	0.133043	0.252135	0.221391	0.168359	0.155283	0.203103	0.159625	0.142013	0.132565	0.168534	0.211041	0.222038	0.346185	0.348188	0.254439
b4galnt3.S	0.0054494	0.0128084	0.0152072	0.0195895	0.0116748	0.00743672	0.0070137	0.00831981	0.00696435	0.00430987	0.0254027	0.00777656	0.0291353	0.00719179	0.0156459
b4galnt4.L	0.00588351	0.00829728	0.00447783	0.00585694	0.00540207	0.00481749	0.00757243	0.00673694	0.0120306	0.0111677	0.00379749	0.0226694	0.010785	0.0104824	0.0172301
b4galnt4.S	0.0465198	0.31076	0.259018	0.235611	0.229302	0.20925	0.122899	0.147187	0.114211	0.0537357	0.0579449	0.0615818	0.113606	0.117537	0.147623
b4galt1.1.L	0.0168289	0.0180823	0.0213469	0.0307136	0.0247228	0.0287077	0.0317676	0.0256933	0.0272427	0.0771967	0.074828	0.0612399	0.125966	0.152137	0.15365
b4galt1.1.S	0.00408898	0.00308921	0.00544607	0.0144164	0.0337894	0.0125554	0.0249981	0.0257515	0.0156772	0.0388072	0.063781	0.0371992	0.0808104	0.0920759	0.103898
b4galt1.2.L	0.020113	0.0303906	0.0317086	0.0238359	0.0369343	0.0235268	0.0147924	0.00822517	0.0220324	0.0409041	0.0540911	0.0399781	0.0526699	0.0725219	0.0556845
b4galt1.2.S	0.00127232	0	0.00193667	0.00316643	0.00233641	0.00130224	0	0.0058275	0.00325206	0.0120752	0.0301112	0.016341	0.0291535	0.0302244	0.0745209
b4galt2.L	0.124626	0.123498	0.135721	0.130283	0.146989	0.10889	0.104326	0.0858542	0.123015	0.0468787	0.062128	0.0487996	0.0464331	0.0411185	0.0506179
b4galt2.S	0.434067	0.357141	0.364825	0.395822	0.365081	0.351575	0.335486	0.321235	0.334537	0.224061	0.242383	0.226968	0.169563	0.179291	0.180755
b4galt3-like.1.L	0.331918	0.373358	0.391556	0.439029	0.419888	0.432204	0.412959	0.405402	0.478395	0.455019	0.589147	0.442086	0.578859	0.635167	0.560669
b4galt3-like.1.S	0.571136	0.644222	0.689762	0.723463	0.763049	0.773587	0.730684	0.693142	0.686206	0.636986	0.577605	0.596638	0.525039	0.341896	0.350544
b4galt3-like.2.L	0.575192	0.749285	0.717388	0.602073	0.713382	0.712009	0.531005	0.562073	0.569604	0.54661	0.547488	0.457686	0.479576	0.488847	0.645879
b4galt3-like.2.S	2.26196	1.81025	1.74794	1.46778	1.32511	1.51976	1.5628	1.31092	1.26805	2.2801	2.12726	2.19073	4.28469	4.34044	4.51218
b4galt4.L	0.00229248	0.00692786	0.00174477	0.00760711	0.00841957	0.0164247	0.0177034	0.0105001	0.00878941	0.0217572	0.0295935	0.0147217	0.0157587	0.00907646	0.0078984
b4galt4.S	0.0666685	0.0777609	0.0881276	0.0698605	0.122426	0.0790104	0.0632258	0.0803569	0.0762339	0.0499523	0.0452957	0.07511	0.140702	0.149343	0.0997365
b4galt6.L	0.829383	0.64014	0.73356	0.623455	0.50811	0.640286	0.373431	0.398675	0.378038	0.216598	0.22838	0.180262	0.183231	0.18632	0.232843
b4galt6.S	0.602046	0.801326	0.839355	0.65842	0.571041	0.586596	0.430483	0.403688	0.506013	0.178021	0.200323	0.162542	0.192634	0.168214	0.244488
b4galt7.L	6.39924	4.40053	5.13058	5.26809	4.43393	4.9355	4.82316	4.69054	4.23628	3.55988	3.13794	2.7187	2.10271	2.1758	1.97154
b4galt7.S	4.85476	3.04051	2.95589	3.08764	2.68742	3.16138	3.04268	2.77948	2.74252	2.21193	2.3766	2.17629	1.58799	1.87336	1.87868
b9d1.L	0.014428	0.0613645	0.0634449	0.0558554	0.0618209	0.0426609	0.0866584	0.0844397	0.0758048	0.0931893	0.124166	0.0909366	0.115709	0.0793383	0.0759448
b9d1.S	0.00520172	0	0.00131964	0.00575359	0.00636809	0.00709872	0.0111582	0.0119125	0	0	0.00373048	0.0092789	0.00397301	0.0051487	0.0104543
b9d2.L	6.82256	4.44023	4.99518	4.44986	3.27349	4.69403	2.33605	2.09686	1.86397	0.615209	0.819355	0.589718	0.241364	0.288727	0.376879
baalc.L	0	0	0	0.0078953	0.00699083	0.00974114	0.00244988	0	0.00486528	0	0.00614293	0.00203726	0.0109038	0.0113044	0.00983715
baalc.S	0.00415865	0	0.00474761	0.00689979	0.00572753	0.00212822	0	0.00476188	0.0106295	0.0320681	0.0223682	0.0333821	0.119112	0.15436	0.141489
baat.S	0.0124507	0.0250839	0.028428	0.041315	0	0.0637175	0	0.0142568	0.0318241	0	0.0267876	0	0.0142646	0.0369714	0
babam1.L	1.18204	0.922007	0.83594	0.898149	0.816389	0.85117	0.969362	0.934277	1.08954	1.16031	1.03527	0.957241	1.53401	1.33048	1.19834
bace1.L	0.179369	0.266392	0.227523	0.21366	0.23648	0.202416	0.183503	0.263317	0.24099	0.210063	0.170691	0.191976	0.176519	0.134293	0.176285
bace1.S	0.0360961	0.0615333	0.063397	0.0506748	0.0407906	0.0511544	0.0393104	0.0508701	0.0354853	0.059292	0.0657125	0.026746	0.0349923	0.0329798	0.0310908
bace2.L	0.396769	0.412804	0.387936	0.408431	0.389563	0.367564	0.346656	0.39463	0.451553	0.264554	0.219642	0.257274	0.308577	0.338258	0.316806
bace2.S	0.803238	0.804365	0.713217	0.791771	0.750524	0.733466	0.646641	0.580706	0.599822	0.360611	0.340548	0.320279	0.337427	0.34608	0.272673
bach1.L	2.94442	4.53523	4.24086	4.41657	4.47961	4.54678	3.37103	3.23431	2.98632	1.50283	1.27066	1.09016	0.627604	0.677769	0.552937
bach1.S	0.911713	1.04163	1.06189	0.908562	1.09921	0.980853	0.809778	0.74378	0.751964	0.39048	0.394814	0.408399	0.160184	0.164338	0.127955
bach2.L	0.00955936	0.0324547	0.0301796	0.0261401	0.0315326	0.0308019	0.0378218	0.0295947	0.0375556	0.0310816	0.0358015	0.0329674	0.0531374	0.0721908	0.0872175
bach2.S	0.0955434	0.136167	0.127388	0.133274	0.132237	0.12097	0.0938216	0.102109	0.102206	0.0717861	0.0898375	0.0821858	0.0782452	0.101925	0.101802
bad.L	1.89867	1.65104	1.78263	1.58854	1.59927	1.42289	1.12786	1.10872	1.23745	0.622475	0.721561	0.700532	0.576354	0.749584	0.647635
baf-l.L	3.71312	2.38938	2.22423	2.55723	2.67413	2.65314	2.75663	2.54416	2.35351	3.0277	3.00385	2.87078	2.67168	3.29883	2.62067
bag1.L	0.197384	0.0835087	0.0811215	0.108071	0.0978652	0.0989924	0.0762134	0.090406	0.136219	0.119423	0.104044	0.0908406	0.0881941	0.105501	0.0918074
bag2.L	0	0	0.0148576	0.0161946	0.0358485	0.0199807	0.0502512	0.0223534	0.0249488	0	0	0.0208938	0.0447313	0.0193227	0.0504442
bag2.S	0	0	0	0	0	0	0	0	0	0.0116513	0.0105651	0	0.0450079	0	0.00845937
bag3.L	0.639519	0.737569	0.68071	0.653546	0.629737	0.578667	0.46523	0.482883	0.467879	0.280383	0.259231	0.257916	0.116805	0.155956	0.111765
bag3.S	0.145874	0.149664	0.182981	0.208411	0.352206	0.223957	0.302484	0.284576	0.203689	0.12178	0.168547	0.0983023	0.0618982	0.0935842	0.0698037
bag4.L	5.52342	6.98356	6.52884	6.73482	7.63234	6.8928	7.23931	7.2233	7.49036	5.92189	6.41385	5.92067	4.37502	4.36868	4.12149
bag4.S	2.5121	3.50975	3.51807	3.42939	3.51332	3.21334	3.3992	3.46145	3.56861	2.45359	2.81442	2.45245	2.24734	2.34413	2.12105
bag5.L	0.67277	0.604436	0.449758	0.550568	0.684498	0.558317	0.538259	0.541333	0.476377	0.366709	0.234723	0.282185	0.166655	0.161979	0.219263
bag5.S	4.61296	4.28374	3.71929	3.59956	3.77223	3.36402	2.87581	3.00419	3.18719	2.1377	1.96944	2.31431	1.4864	1.55527	2.08599
bag6.L	1.66411	2.74058	2.59214	2.92621	3.35961	2.64988	3.61458	3.96947	3.82641	3.76419	3.76188	4.01014	3.79375	3.56493	3.74767
bag6.S	1.55338	2.4836	2.23019	2.62676	2.88905	2.54131	3.20527	3.42366	3.39553	3.32889	3.16562	3.32779	3.21197	2.81679	3.22187
bahcc1.L	0.0433938	0.109772	0.108266	0.113678	0.151283	0.120219	0.143195	0.155789	0.170125	0.143601	0.164961	0.160982	0.232877	0.24253	0.245899
bahcc1.S	1.98229	4.27056	4.43093	2.82294	2.28868	2.68456	1.20879	1.06789	1.14481	0.719385	0.707508	0.846112	1.06546	1.0559	0.9857
bahd1.L	0.19289	0.188177	0.148789	0.180919	0.241726	0.168079	0.139787	0.117399	0.122147	0.0608158	0.0598199	0.0427775	0.0437999	0.0387007	0.0359228
bahd1.S	0.212647	0.364149	0.281604	0.239912	0.273345	0.256824	0.15874	0.136356	0.135882	0.0605449	0.0549009	0.0591743	0.0535976	0.0378862	0.0439585
bai1.S	0.00305397	0.00430688	0.00302161	0.0053203	0.00869259	0.00843961	0.00904046	0.00594482	0.00546417	0.00615914	0.00525645	0.00392234	0.00909706	0.0054411	0.00552403
bai3-like.L	0	0	0	0.000705253	0.00390288	0.0026104	0.00328255	0.0048673	0.00869189	0.00201711	0.00365814	0	0.00194799	0.00420738	0.0036613
bai3-like.S	0	0	0	0	0	0	0	0	0	0	0	0	0	0	0.0742108
bai3.L	0	0.00106477	0.000804481	0.000438438	0.00194106	0.00216376	0.00408136	0	0.00270176	0	0.00170563	0.00169698	0.00242203	0.00366187	0.00546272
bai3.S	0	0.00194492	0.000489823	0.00213561	0.00177277	0.00197617	0.00248501	0.000736944	0	0.000763512	0.00415402	0.00206647	0.00221204	0.000637028	0.00110869
baiap2.L	0.0183968	0.0232722	0.022793	0.0393957	0.059709	0.0385345	0.049558	0.0475193	0.0568641	0.0730874	0.103553	0.0677696	0.232335	0.276949	0.250216
baiap2.S	0.228997	0.275855	0.290804	0.264025	0.244312	0.268811	0.217026	0.207895	0.216601	0.0833932	0.122939	0.0923137	0.047926	0.0512232	0.0460607
baiap2l1.L	0.440653	0.646564	0.609768	0.567966	0.533329	0.560973	0.456998	0.464956	0.513124	0.360749	0.312429	0.282585	0.255553	0.265842	0.255648
baiap2l1.S	0.268531	0.365	0.351759	0.334862	0.341387	0.284536	0.295767	0.299598	0.273887	0.16541	0.18147	0.140018	0.121285	0.109044	0.103786
baiap2l2.L	0.00259944	0.00523698	0.00197839	0.0107821	0.00238673	0.00266057	0.0167282	0.005953	0.00996629	0	0.00559267	0.0111286	0.00297813	0.00257294	0.00447799
baiap2l2.S	0.873259	0.687593	0.738628	0.631108	0.570714	0.585454	0.360739	0.303472	0.421556	0.158337	0.123066	0.120401	0.0611645	0.0717152	0.0476264
baiap3.L	0.00487443	0.00105218	0.00105995	0.00519902	0.00703303	0.00677086	0.00537745	0.00318942	0.00533961	0.00536966	0.00337091	0.0048444	0.00598344	0.00827099	0.00989653
baiap3.S	0.0114429	0.0128829	0.0194672	0.0173103	0.0105066	0.0248019	0.00952972	0.0107905	0.0111831	0.00399269	0.00506869	0.00216128	0.00462704	0.00266501	0.005218
bambi.L	7.11141	4.65152	5.14535	5.89155	4.75347	5.96848	3.70994	3.38747	2.75076	5.38812	4.70223	5.75411	1.4774	1.60487	1.47824
bambi.S	8.07892	6.07717	5.99566	6.28859	5.49915	5.87056	6.70697	5.96697	5.4418	5.36265	5.06026	5.40891	1.73297	1.63566	1.25768
banf1.L	16.6653	15.6661	15.7526	16.7666	15.0745	16.1119	18.1698	18.469	19.159	20.2891	19.1873	20.2285	19.5466	16.8301	16.3503
banf1.S	6.61816	4.15545	4.05441	4.66546	4.50976	4.60192	5.2712	4.60466	4.38073	5.01712	5.71471	5.38396	5.72922	5.91912	5.06139
bank1.L	0	0.000752832	0.000568797	0.000309991	0.0013724	0.00229479	0.00144283	0	0.00143268	0.00265984	0.00241189	0.00239965	0.00342492	0.0092467	0.0067591
banp.L	0.0801089	0.074743	0.069715	0.0890619	0.113345	0.107867	0.104795	0.12406	0.106156	0.144112	0.156813	0.145828	0.135036	0.164109	0.151575
banp.S	0.106015	0.152459	0.143323	0.13597	0.136404	0.143487	0.202876	0.173304	0.155989	0.1961	0.207081	0.199312	0.174198	0.203655	0.198849
bap1.L	5.93336	5.97246	6.116	6.07413	6.07935	5.87238	5.77086	6.00147	5.47434	4.70468	4.40191	4.81754	3.68564	3.88221	3.87327
bap1.S	3.57296	3.98928	3.78212	4.2537	3.95173	3.74072	4.24757	4.12246	4.10614	4.43286	4.26022	4.62394	4.51219	4.5408	4.55754
bard1.L	2.19055	2.58185	2.61676	2.48111	2.20277	2.41902	2.10592	1.96541	2.03416	2.12296	2.26827	2.18237	2.30547	2.21056	2.39189
bard1.S	0.00574162	0.0115674	0.0131095	0.0142892	0.0026359	0.00881496	0.0147796	0.00657447	0.00366891	0.0374632	0.012353	0.015363	0.0263123	0.0227324	0.0197819
barhl1.L	0	0.0115589	0	0	0	0	0.0221532	0	0	0	0	0	0	0.00567894	0.0098837
barhl1.S	0.00525087	0.0264468	0.00799267	0.0130679	0.0433908	0.0483691	0.0270327	0.0721504	0.0469744	0.0311465	0.0508373	0.0168598	0.0120317	0.0207894	0.0226138
barhl2.L	0.185715	0.0575619	0.173962	0.319979	0.236102	0.131596	0.202253	0.08179	0.0912865	0.0169477	0.0153678	0.0152899	0.016367	0	0.0369146
barhl2.S	0.0804902	0.0540533	0.132729	0.122416	0.160125	0.0686524	0.120862	0.153609	0.0685778	0.0159147	0.115449	0.129221	0.153693	0.265565	0.392865
barx1.L	0.00885723	0.0178443	0	0.0440861	0.0487947	0.0634586	0.0341994	0.060852	0.0679174	0.0210153	0.00952811	0.00947978	0.0101476	0.0263008	0.00762905
barx1.S	0.0769979	0.0298316	0.0270469	0.00982694	0.0271912	0.030311	0.0152463	0.0271282	0.015139	0.00702656	0.0127431	0.0253569	0.0135715	0.00586253	0
barx2.L	0.0342097	0.0229736	0	0.0189196	0.0104701	0.0116714	0	0	0	0	0.0122669	0	0.0261289	0.011287	0.00982201
barx2.S	0	0.00333382	0.00251885	0.00274552	0.00455812	0.00338739	0.0021298	0.00189482	0.00211482	0	0.00356024	0.00177109	0.00379171	0.00327583	0.00142532
basp1.L	0.00210952	0.00106249	0.00321103	0.00437498	0.00774759	0.00323869	0.00407261	0.00241551	0.00404396	0.00375389	0.00340395	0.00677337	0.0120842	0.00939606	0.00817652
basp1.S	0.00113773	0	0	0.00283149	0.00104463	0.00349347	0.00292867	0.00260554	0	0.00134973	0.00489564	0.00365311	0.00912437	0.00788296	0.0215594
batf.L	0	0	0	0.0112796	0.043695	0.00695833	0.00875002	0.0155692	0.0173769	0	0.0073134	0.0072763	0	0.0201875	0.00585576
batf.S	0.0103937	0.0104699	0.00791046	0.0603562	0.0286296	0.0531906	0.0535093	0.107112	0.0796993	0.0123304	0.122991	0	0.0476315	0.0720143	0.0268575
batf3.L	0.00964415	0	0	0.0240015	0.00295166	0.0131612	0.0165501	0.0220861	0.0328674	0.0152549	0.0103746	0.020644	0.0184152	0.0190917	0.0166137
batf3.S	1.43736	1.83671	1.88755	1.7396	1.54719	1.78367	1.48294	1.49743	1.42833	0.645854	0.876921	0.644335	0.353112	0.364943	0.315095
bax.S	1.70429	2.99281	3.25215	2.85985	2.99035	2.89644	2.8702	3.08685	2.73727	2.36093	2.93417	2.57939	2.33662	2.12	2.24602
baz1a.L	8.59216	6.07133	5.55666	5.75524	5.51807	5.50677	4.10651	3.5696	4.00447	1.92968	1.8443	1.55571	2.64893	2.54149	2.50398
baz1a.S	3.67809	4.02317	3.72448	3.78185	3.4421	3.4302	2.35294	2.08554	2.22331	0.717013	0.801	0.536148	0.372733	0.322021	0.227463
baz1b.L	4.49697	5.85319	5.86911	4.07912	3.84359	3.99361	3.0618	2.82414	3.44749	2.194	2.21464	2.22179	2.04545	1.87383	1.9293
baz1b.S	5.04572	7.26528	7.35767	6.07578	5.88283	5.97148	5.36192	5.28355	5.88275	3.9759	4.08943	4.02092	3.75016	3.03376	3.43135
baz2a.L	6.25084	5.86978	6.3993	5.45419	5.57296	5.58879	5.55874	5.23624	5.16587	4.22152	4.75966	4.68512	3.93137	4.30175	3.8319
baz2b.L	0.203087	0.334	0.319383	0.393681	0.325368	0.282099	0.262719	0.208816	0.250276	0.131528	0.149362	0.085392	0.0961556	0.0779452	0.0928179
baz2b.S	0.00909988	0.0131999	0.019115	0.0238548	0.0213894	0.0178826	0.0159284	0.0208397	0.0167467	0.0259092	0.0281927	0.0249331	0.037115	0.0331462	0.0507906
bbip1.L	1.64008	0.997491	0.94206	1.10385	1.36381	0.950175	1.03552	1.31104	1.42371	1.94568	1.79759	1.58975	2.02081	2.0828	1.75916
bbip1.S	0.122637	0.123535	0.0574378	0.250426	0.329143	0.241386	0.267115	0.324059	0.434022	0.402891	0.365333	0.373576	0.345853	0.569583	0.463153
bbox1.S	0.0999398	0.0981554	0.100782	0.0984521	0.0952029	0.088225	0.0852164	0.101562	0.110161	0.121526	0.0994464	0.10429	0.108774	0.108813	0.0893098
bbs1.L	0.713954	1.13064	0.914336	0.797293	0.690199	0.772901	0.512464	0.471644	0.390417	0.325765	0.328629	0.180013	0.275276	0.251414	0.292695
bbs10.L	1.90694	1.89639	1.97629	1.85121	2.20538	1.95178	1.83815	2.11851	2.35411	2.06974	2.02519	2.06703	1.82217	1.61441	1.76833
bbs12.L	1.613	1.83373	1.85897	1.34766	1.10018	1.3915	0.978699	0.98945	0.839293	0.39638	0.495764	0.3946	0.316797	0.330716	0.297715
bbs2.S	2.95183	2.97758	2.91869	2.66921	2.66524	2.62371	1.67859	1.74618	1.98028	0.737234	0.66411	0.455081	0.351301	0.356113	0.390886
bbs4.S	0.0616893	0.0731075	0.0704257	0.0782685	0.0549753	0.0724252	0.0537102	0.06856	0.0486947	0.0559643	0.0624582	0.0524318	0.0769124	0.111345	0.100019
bbs5.L	2.83505	2.10098	2.25751	2.07213	2.1673	2.41597	1.96911	2.13082	1.75574	1.80019	1.90108	1.65083	1.47379	1.62559	1.7427
bbs7.L	0.726993	0.818731	0.82587	0.757868	0.608433	0.689215	0.469222	0.464107	0.515253	0.391795	0.339123	0.335107	0.351342	0.409674	0.417457
bbs9.L	0.0727951	0.0825553	0.0832878	0.0631881	0.041608	0.0616779	0.0229575	0.0193205	0.0190994	0.0131541	0.0228185	0.0144472	0.0458424	0.0362651	0.0456763
bbx.L	0.771599	0.635255	0.660655	0.548653	0.558593	0.580375	0.52383	0.514579	0.491699	0.313088	0.307845	0.217802	0.200359	0.177295	0.160674
bbx.S	0.533328	0.280736	0.265517	0.302717	0.254048	0.242153	0.201283	0.197441	0.248552	0.15223	0.189804	0.145922	0.160796	0.146857	0.160609
bc014685.L	0.00224102	0.00225744	0.00682239	0.00495756	0.00891644	0.00841031	0.00961443	0.00769827	0.00668275	0.00708961	0.0200897	0.00399756	0.03081	0.0295757	0.0218764
bc014685.S	0.0205782	0.0406608	0.0524064	0.0820725	0.114093	0.0923493	0.102886	0.132316	0.119357	0.0751159	0.105576	0.0991107	0.106092	0.130828	0.128164
bcam.L	0.00928237	0.0249344	0.0341457	0.0513358	0.0468754	0.0380026	0.133408	0.0584585	0.0593145	0.0972726	0.19638	0.142399	0.209148	0.215912	0.175895
bcam.S	0.0272325	0.0451823	0.052425	0.0584716	0.0676582	0.0573854	0.0474205	0.066034	0.0388978	0.0380081	0.0241255	0.0360047	0.0165175	0.0142703	0.0137979
bcan.L	0	0	0	0	0.00179232	0	0	0.00223521	0	0	0	0	0.00223643	0	0
bcan.S	0.00312655	0	0	0.00259369	0	0	0.00402405	0.0143203	0.00399574	0.00370913	0.00672672	0.0167315	0.00358202	0.00309467	0.00538601
bcap29.L	1.17718	1.59369	1.35978	1.57911	1.51396	1.36722	1.65479	1.80203	1.65382	1.90166	1.64355	1.6933	1.30085	1.2065	1.29081
bcap29.S	0.580496	0.727783	0.622976	0.682502	0.751561	0.658263	0.720258	0.73643	0.795249	0.92152	0.700839	0.826907	0.655494	0.620049	0.52878
bcap31.L	1.2724	0.833894	0.872143	1.17318	1.11198	1.11011	1.51434	1.34287	1.38123	1.38673	1.2822	1.33722	1.51046	1.45669	1.33695
bcap31.S	0.771449	0.669598	0.596417	0.548908	0.697123	0.571126	0.510186	0.677352	0.596225	0.531754	0.551067	0.633124	0.667242	0.660968	0.790543
bcar1.L	0.0435728	0.0414076	0.0431737	0.0784315	0.10115	0.0765729	0.136498	0.161918	0.147096	0.088754	0.137966	0.116149	0.0772355	0.111483	0.128171
bcar1.S	0.00237174	0.00179184	0.00631779	0.00688632	0.00979946	0.00728252	0.00610513	0.0122209	0.00606217	0.00703418	0.0102055	0.014596	0.0163035	0.0176067	0.0199179
bcar3.L	1.23671	1.26852	1.20279	1.20194	1.1881	1.22202	0.933431	0.934826	0.901089	0.336879	0.253405	0.230534	0.111834	0.118178	0.114652
bcar3.S	1.22054	1.42362	1.34355	1.18555	1.09845	1.19289	0.768813	0.770919	0.778331	0.687862	0.603994	0.697365	0.879348	0.971931	1.00459
bcas1.L	0.00177025	0.00267483	0.00202095	0.00367136	0.00406347	0.00271781	0.00341762	0.00405406	0.00452476	0.00210011	0.00476083	0.00378934	0.00202814	0.0017522	0.00533672
bcas1.S	0.0897939	0.236467	0.187448	0.203252	0.227316	0.186437	0.222885	0.232077	0.252465	0.225226	0.187671	0.190838	0.220447	0.156172	0.16021
bcas2.L	27.0886	15.3618	16.1799	15.8485	15.7717	16.6133	16.5773	16.0915	16.7666	23.5021	19.972	21.9334	24.1504	23.495	24.4047
bcas3.L	0.004576	0.0109173	0.0115479	0.010789	0.0154794	0.0110928	0.0133291	0.017374	0.0144665	0.0125717	0.0137315	0.0118574	0.0110371	0.0102506	0.0136914
bcas4.L	0.114604	0.0927332	0.11868	0.123126	0.134551	0.144219	0.0773779	0.0838994	0.0768334	0.0802376	0.0464841	0.0382052	0.058116	0.0576474	0.0275099
bcat1.L	0.340966	0.567464	0.515245	0.512419	0.462792	0.657506	0.515165	0.452666	0.341027	0.269667	0.207317	0.248577	0.266087	0.220102	0.200047
bcat1.S	0	0	0	0.0267121	0.0147825	0	0.0207216	0.0368707	0.0308637	0.0191	0.00865972	0.0086158	0.0184454	0.0239038	0.00693374
bcat2.L	0.909897	1.1565	1.22185	1.13816	0.96083	1.10845	1.10365	1.11825	1.10603	0.744118	0.821659	0.639037	0.583991	0.540687	0.541633
bccip.L	0.645328	0.504126	0.448547	0.491643	0.474622	0.478528	0.567842	0.516501	0.483899	0.640583	0.584409	0.648399	0.860049	1.03634	1.06064
bccip.S	2.47571	1.95736	1.88422	2.21601	2.02862	2.06547	2.15282	2.20116	2.1749	2.69021	2.4081	2.40034	2.13086	2.40929	2.15034
bcdin3d.L	8.59592	7.1655	7.2257	6.91805	6.19098	5.93832	4.31163	4.47251	3.86227	1.72497	1.8862	1.32738	0.832931	0.860706	0.712157
bche.L	0	0	0	0	0	0	0	0	0	0	0	0	0	0	0
bckdha.L	3.38863	2.72706	2.56501	2.94097	2.90843	2.73318	2.70215	3.05774	3.11856	3.4957	3.2986	3.43956	2.78512	2.71608	2.83151
bckdha.S	0.0243084	0.0244866	0.0123338	0.0336092	0.0371988	0.0165867	0.0208576	0	0.0310662	0.0192253	0.00871654	0	0.0278497	0.0160404	0.0209377
bckdhb.L	0.041107	0.0278565	0.0255975	0.0241808	0.022646	0.0267742	0.0240487	0.0213954	0.0171933	0.0203934	0.0217083	0.0127989	0.011988	0.017015	0.013519
bckdhb.S	0.0977091	0.0725616	0.0797925	0.101173	0.0766167	0.0956269	0.073435	0.0767659	0.0683609	0.0854561	0.0721192	0.0824401	0.0621	0.0741231	0.0559021
bckdk.L	3.24527	10.5015	10.9835	8.71981	8.96552	8.77428	8.5755	8.55012	7.45077	5.31502	6.51875	5.9324	4.19514	3.38275	4.29186
bckdk.S	6.97722	10.1821	10.1136	9.87768	9.71436	9.80147	11.2763	11.3409	10.6571	10.948	11.2211	10.7706	7.70899	7.32911	7.49076
bcl10.L	0.00840298	0	0.00639535	0.0209126	0.0154307	0.0344023	0.0432606	0.0288656	0.0429562	0.0498438	0.0723156	0.0719488	0.0481357	0.108125	0.108567
bcl10.S	0	0	0	0	0.00912235	0	0	0	0	0	0	0.0212674	0.0341482	0.0295022	0.0599037
bcl11b.L	0.00285097	0.00191457	0.00433964	0.00551852	0.00872559	0.00680869	0.0134544	0.00979354	0.00971613	0.00563701	0.00817843	0.00305136	0.00871014	0.00940635	0.00818548
bcl11b.S	0.207127	0.220337	0.207243	0.180714	0.158209	0.169964	0.128696	0.0899618	0.117522	0.0561349	0.0518623	0.0382217	0.0378456	0.0229759	0.0299907
bcl2.L	0.00129655	0	0.000493389	0.00322674	0.00238091	0.000663519	0.00834368	0.0111346	0.00911347	0.00692164	0.0104607	0.00624456	0.00816988	0.013475	0.0111677
bcl2.S	0	0	0	0	0	0	0	0	0.045894	0	0	0.0384347	0.164569	0.142178	0
bcl2l1.L	0.0165927	0.0501429	0.0126284	0.068824	0.0152349	0.0169829	0	0.0189995	0	0.0590535	0.0535485	0	0.0570298	0.0492707	0.0714595
bcl2l1.S	0.782879	0.54765	0.678589	0.784756	0.58903	0.667741	0.559785	0.560274	0.625327	0.580473	0.573148	0.896093	0.672697	0.990148	0.842903
bcl2l10.L	0.519059	0.549006	0.395046	0.624364	0.333609	0.504701	0.250522	0.430904	0.447767	1.03143	1.3401	0.944421	1.15962	2.35049	1.50891
bcl2l10.S	0.125008	0.171715	0.155686	0.358246	0.459115	0.314053	0.409545	0.546538	0.609995	0.431422	0.941336	0.827093	0.911396	0.843638	1.30188
bcl2l11.L	0.275847	0.349974	0.318899	0.399012	0.455254	0.377934	0.244927	0.245891	0.225354	0.252685	0.285472	0.235441	0.334035	0.305005	0.316546
bcl2l11.S	0.163125	0.0896295	0.114746	0.303453	0.358557	0.293447	0.295841	0.26603	0.281125	0.296146	0.335009	0.232788	0.288829	0.300907	0.315073
bcl2l12.L	2.16985	1.95848	2.23018	3.02703	3.05366	2.69698	2.35177	1.7574	1.89025	0.809592	1.05174	0.992744	1.08501	1.19104	1.09403
bcl2l12.S	1.11963	1.92713	2.01547	2.53202	2.57003	2.39156	1.25307	1.06465	1.13227	0.848928	0.7855	0.750255	1.07638	0.94921	0.603784
bcl2l13.L	4.54208	5.61413	5.32345	5.24251	4.82134	5.24952	4.22181	4.25707	3.932	3.33607	3.21848	3.0642	2.46003	2.28986	2.41046
bcl2l14.L	0.302711	0.23152	0.243187	0.213917	0.118382	0.16639	0.144299	0.166891	0.250746	0.332515	0.434186	0.341987	0.597284	0.47718	0.535957
bcl2l2.L	1.75231	1.57269	1.46244	1.67556	1.90464	1.81028	1.85485	1.71271	1.8418	1.80683	1.96725	2.04491	1.75742	2.05864	1.97482
bcl2l2.S	1.19475	1.21407	1.14062	1.02591	1.31831	1.53392	1.2005	1.33206	1.17866	1.18115	1.45436	1.24508	1.34479	1.56639	1.52557
[truncated: 43,101 more rows]
