# Supplementary material for: Temporal transcriptomic profiling reveals dynamic changes in gene expression of Xenopus animal cap upon activin treatment
Source: Sci Rep. 2021 Jul 15;11:14537. doi: 10.1038/s41598-021-93524-x (PMC8282838; doi:10.1038/s41598-021-93524-x)
Supplement: Supplementary file 9 — Supplementary Information 9. [file 41598_2021_93524_MOESM9_ESM.xlsx]

## Sheet: Sheet1
Supplementary Table. S8. List of primer sets for RT-PCR.
Genes	Sequence
eef1α1	Fw	5'-CAGATTGGTGCTGGATATGC-3'
eef1α1	Rv	5'-ACTGCCTTGATGACTCCTAG-3'
ccnb1	Fw	5'-TAGTGGAGAATGGACTCCTACT-3'
ccnb1	Rv	5'-CTAATCTTCATCTGTCGACT-3'
eomes	Fw	5'-CCTCCACAGAGGTGGTTTGT-3'
eomes	Rv	5'-GCTGCATCTGGGTAGTAGGC-3'
lhx1	Fw	5'-CCCTGGCAGCAACTATGACT-3'
lhx1	Rv	5'-GGTTGCCATAACCTCCATTG-3'
myf5	Fw	5'-CAACTCCACTGAGCATCTTTCTAAG-3'
myf5	Rv	5'-CGTCTTCATCCGATTCTTCAAGGTC-3'
t	Fw	5'-GCTGGAAGTATGTGAATGGAGA-3'
t	Rv	5'-TTTAAGTGCTGTAATCTCTTCA-3'
gsc	Fw	5'-ACAACTGGAAGCACTGGA-3'
gsc	Rv	5'-TCTTATTCCAGAGGAACC-3'
otx2	Fw	5'-GGATGGATTTGTTGCACCAGTC-3'
otx2	Rv	5'-CACTCTCCGAGCTCACTTCTC-3'
chrd	Fw	5'-CCTCCAATCCAAGACTCCAGCAG-3'
chrd	Rv	5'-GGAGGAGGAGGAGCTTTGGGACAAG-3'
wnt8	Fw	5'-AGATGACGGCATTCCAGA-3'
wnt8	Rv	5'-TCTCCCGATATCTCAGGA-3'
cer1	Fw	5'-GCTGAACTATTTGATTCCACC-3'
cer1	Rv	5'-ATGGCTTGTATTCTGTGGGGC-3'
socs3	Fw	5'-CAAGAGCAGCTTCCATTGCC-3'
socs3	Rv	5'-TGATCTCTGTGCCACTGCTC-3'
